# Supplementary material for: Multiplex Biomarker Screening Assay for Urinary Extracellular Vesicles Study: A Targeted Label-Free Proteomic Approach
Source: Sci Rep. 2018 Oct 9;8:15039. doi: 10.1038/s41598-018-33280-7 (PMC6177456; doi:10.1038/s41598-018-33280-7)
Supplement: Supplementary file 2 — Supplementary tables [file 41598_2018_33280_MOESM2_ESM.xlsx]

## Sheet: Suppl table S1
Supplementary table S1 online. David functional annotation of top 10 matches in Gene Ontology (GO) term, Genetic Association Database for Disease (GAD-Disease), and KEGG pathway based on the list of 1,145 proteins in the curated spectral library.
Category	Term	Count	%	PValue	Fold Enrichment	Bonferroni	Benjamini	FDR
Top 10 matched GO term-Cellular component	GO:0070062~extracellular exosome	947	85.5465	<1.00E-99	5.61711	<1.00E-99	<1.00E-99	<1.00E-99
	GO:0005615~extracellular space	300	27.1003	6.94942e-98	3.71345	4.37813e-95	2.18907e-95	1.03323e-94
	GO:0031012~extracellular matrix	125	11.2918	2.51667e-73	7.04112	1.5855e-70	5.285e-71	3.74174e-70
	GO:0005925~focal adhesion	140	12.6468	3.10594e-71	5.97001	1.95674e-68	4.89186e-69	4.61787e-68
	GO:0072562~blood microparticle	83	7.49774	1.26847e-59	9.10454	7.99134e-57	1.59827e-57	1.88594e-56
	GO:0005576~extracellular region	254	22.9449	8.01833e-50	2.63046	5.05155e-47	8.41925e-48	1.19215e-46
	GO:0005913~cell-cell adherens junction	97	8.76242	2.10381e-41	5.00717	1.3254e-38	1.89343e-39	3.12791e-38
	GO:0016020~membrane	283	25.5646	2.61526e-38	2.1448	1.64761e-35	2.05952e-36	3.88832e-35
	GO:0043209~myelin sheath	63	5.69106	4.45162e-36	6.91068	2.80452e-33	3.11613e-34	6.61859e-33
	GO:0043202~lysosomal lumen	47	4.24571	5.89704e-34	9.2194	3.71514e-31	3.71514e-32	8.76763e-31
Top 10 matched GO term-Molecular function	GO:0098641~cadherin binding involved in cell-cell adhesion	86	7.76874	2.85023e-35	4.79052	3.15521e-32	3.15521e-32	4.56162e-32
	GO:0005515~protein binding	681	61.5176	3.37597e-19	1.25224	3.7372e-16	1.8686e-16	5.40302e-16
	GO:0004252~serine-type endopeptidase activity	59	5.32972	1.55755e-18	3.73761	1.7242e-15	5.74735e-16	2.49275e-15
	GO:0003735~structural constituent of ribosome	52	4.69738	1.18876e-16	3.78384	1.22902e-13	3.07532e-14	1.77636e-13
	GO:0003823~antigen binding	35	3.1617	1.31405e-16	5.48925	1.22902e-13	2.45359e-14	1.77636e-13
	GO:0005509~calcium ion binding	104	9.39476	5.16023e-16	2.34313	6.14508e-13	1.02363e-13	8.88178e-13
	GO:0044822~poly(A) RNA binding	140	12.6468	1.35156e-15	2.00316	1.47482e-12	2.1072e-13	2.13163e-12
	GO:0004867~serine-type endopeptidase inhibitor activity	30	2.71003	4.5654e-13	4.9961	5.05372e-10	6.31715e-11	7.30638e-10
	GO:0051015~actin filament binding	34	3.07136	2.9163e-12	4.1609	3.22838e-09	3.58709e-10	4.66741e-09
	GO:0008201~heparin binding	36	3.25203	3.8691e-11	3.63467	4.2831e-08	4.2831e-09	6.19226e-08
Top 10 matched GO term-Biological process	GO:0006614~SRP-dependent cotranslational protein targeting to membrane	49	4.42638	9.16437e-33	8.2345	3.53195e-29	3.53195e-29	1.69623e-29
	GO:0002576~platelet degranulation	49	4.42638	2.05802e-30	7.51498	7.9316e-27	3.9658e-27	3.80917e-27
	GO:0098609~cell-cell adhesion	76	6.8654	8.52517e-29	4.4301	3.2856e-25	1.0952e-25	1.57792e-25
	GO:0019083~viral transcription	49	4.42638	2.3353e-28	6.9111	9.00027e-25	2.25007e-25	4.3224e-25
	GO:0006413~translational initiation	53	4.78771	1.50188e-27	6.11117	5.78826e-24	1.15765e-24	2.77983e-24
	GO:0000184~nuclear-transcribed mRNA catabolic process, nonsense-mediated decay	49	4.42638	6.34089e-27	6.50457	2.44378e-23	4.07296e-24	1.17363e-23
	GO:0006958~complement activation, classical pathway	43	3.88437	9.22622e-25	6.86124	3.55579e-21	5.0797e-22	1.70768e-21
	GO:0006898~receptor-mediated endocytosis	57	5.14905	9.20908e-24	4.84096	3.54918e-20	4.43647e-21	1.7045e-20
	GO:0006956~complement activation	37	3.34237	5.66899e-21	6.71818	2.18483e-17	2.42759e-18	1.04927e-17
	GO:0006508~proteolysis	91	8.22042	5.30668e-20	2.87502	2.0452e-16	2.0452e-17	9.82211e-17
Top 10 matched GAD-Disease	Type 2 Diabetes| edema | rosiglitazone	245	22.1319	5.07127e-22	1.77837	2.42762e-18	2.42762e-18	9.6067e-19
	atherosclerosis	68	6.14273	1.30657e-16	3.05607	5.31464e-13	2.65787e-13	2.10942e-13
	null	121	10.9304	1.03541e-14	2.06249	4.94261e-11	1.64754e-11	1.95621e-11
	Lymphoma, Non-Hodgkin	49	4.42638	1.75443e-12	3.13964	8.39819e-09	2.09955e-09	3.32337e-09
	cognitive trait	32	2.8907	4.09743e-12	4.32664	1.96142e-08	3.92284e-09	7.76184e-09
	Aging/ Telomere Length	32	2.8907	5.21673e-12	4.29028	2.49724e-08	4.16207e-09	9.88222e-09
	kidney failure, chronic	39	3.52304	1.32017e-11	3.5154	6.31969e-08	9.02813e-09	2.50086e-08
	Alzheimer's Disease	56	5.05872	2.62292e-11	2.68304	1.25559e-07	1.56949e-08	4.9687e-08
	Chorioamnionitis|Fetal Membranes, Premature Rupture|Infection of amniotic sac and membranes	39	3.52304	6.31849e-11	3.3453	3.02466e-07	3.36073e-08	1.19693e-07
	kidney aging	25	2.25836	6.34888e-09	4.02891	3.03916e-05	2.53267e-06	1.20269e-05
Top 10 matched KEGG pathway	hsa03010:Ribosome	50	4.51671	1.89916e-19	4.26965	5.01379e-17	5.01379e-17	2.48833e-16
	hsa04610:Complement and coagulation cascades	32	2.8907	7.92592e-16	5.38595	2.05169e-13	1.02585e-13	1.02141e-12
	hsa04142:Lysosome	41	3.7037	1.51272e-14	3.93513	3.98614e-12	1.32871e-12	1.97842e-11
	hsa04144:Endocytosis	52	4.69738	8.39227e-09	2.34069	2.21556e-06	5.5389e-07	1.09958e-05
	hsa01230:Biosynthesis of amino acids	23	2.07769	1.24084e-07	3.60958	3.27576e-05	6.5516e-06	0.000162578
	hsa01200:Carbon metabolism	27	2.43902	2.30704e-06	2.77489	0.000608875	0.000101505	0.00302271
	hsa04614:Renin-angiotensin system	11	0.993677	8.33556e-06	5.55426	0.00219818	0.000314322	0.0109209
	hsa01130:Biosynthesis of antibiotics	39	3.52304	8.50326e-06	2.13644	0.00224235	0.000280569	0.0111406
	hsa04512:ECM-receptor interaction	22	1.98735	9.8336e-06	2.93673	0.00259272	0.000288412	0.0128835
	hsa00531:Glycosaminoglycan degradation	10	0.903342	1.01551e-05	6.11234	0.00267737	0.00026806	0.0133047

## Sheet: Suppl table S2
Supplementary table S2 online. SWATH extraction data of 888 proteins detected and quantified in ELVs, MVs and UP samples at FDR<1%.
Protein	Raw SWATH protein intensity									TAS-normalized protein intensity
	ELV1	ELV2	ELV3	MV1	MV2	MV3	UP1	UP2	UP3	ELV1	ELV2	ELV3	MV1	MV2	MV3	UP1	UP2	UP3
sp|P02768|ALBU_HUMAN	4.05516e+06	3.46713e+06	3.46327e+06	4.25747e+06	4.28905e+06	3.97919e+06	1.60683e+07	1.424e+07	1.25849e+07	2.11555e+06	1.88049e+06	1.91309e+06	2.21211e+06	2.27562e+06	2.18937e+06	8.78481e+06	8.447e+06	8.31722e+06
sp|P07911|UROM_HUMAN	2.97545e+06	2.67214e+06	2.70861e+06	4.47437e+06	4.25309e+06	4.22112e+06	1.2368e+07	1.05747e+07	8.86393e+06	1.55227e+06	1.44931e+06	1.49622e+06	2.32481e+06	2.25655e+06	2.32248e+06	6.76181e+06	6.27278e+06	5.85806e+06
sp|P98164|LRP2_HUMAN	1.31576e+06	1.22196e+06	1.23312e+06	1.5631e+06	1.54387e+06	1.51001e+06	769887	676874	713788	686420	662764	681165	812160	819126	830815	420911	401513	471733
sp|O60494|CUBN_HUMAN	979181	920473	907855	1.41827e+06	1.37748e+06	1.30505e+06	592259	532460	516696	510831	499244	501493	736913	730842	718044	323799	315849	341478
sp|P02787|TRFE_HUMAN	5.39269e+06	4.88766e+06	4.94778e+06	6.90298e+06	6.69665e+06	6.5104e+06	1.99639e+06	1.92583e+06	1.75135e+06	2.81332e+06	2.65095e+06	2.73312e+06	3.58668e+06	3.55301e+06	3.58206e+06	1.09146e+06	1.14237e+06	1.15744e+06
sp|P98160|PGBM_HUMAN	646557	637911	591798	588876	575107	557933	2.01395e+06	1.92438e+06	1.76899e+06	337304	345988	326905	305971	305132	306978	1.10106e+06	1.14152e+06	1.1691e+06
sp|P02760|AMBP_HUMAN	49472.4	107400	163276	172651	139769	142128	886773	792400	720257	25809.4	58251.6	90192.5	89706.7	74156.8	78199.7	484815	470042	476009
sp|P04264|K2C1_HUMAN	2.26639e+06	1.99609e+06	1.90037e+06	2.00429e+06	1.91668e+06	1.791e+06	897606	822820	817383	1.18236e+06	1.08264e+06	1.04975e+06	1.0414e+06	1.01693e+06	985418	490737	488086	540198
sp|P01042|KNG1_HUMAN	930505	880463	884570	753863	710572	669236	6.63441e+06	6.29064e+06	5.62743e+06	485437	477543	488630	391695	377005	368217	3.62715e+06	3.73153e+06	3.7191e+06
sp|P01133|EGF_HUMAN	6.03303e+06	5.23314e+06	5.34417e+06	7.32879e+06	7.28804e+06	7.11932e+06	1.43158e+06	1.27108e+06	1.1087e+06	3.14738e+06	2.83833e+06	2.95208e+06	3.80792e+06	3.86678e+06	3.91709e+06	782672	753985	732723
sp|Q8WUM4|PDC6I_HUMAN	447810	418649	404850	380687	306017	308682	145453	71017	38796.9	233619	227066	223636	197799	162362	169839	79521.9	42126.3	25640.4
sp|Q92817|EVPL_HUMAN	51370.1	56662.6	61897.9	53824.1	51137.6	64118.2	55750.7	27177.9	69442.9	26799.4	30732.5	34191.9	27966.1	27131.9	35278.2	30479.9	16121.6	45893.9
sp|P15144|AMPN_HUMAN	807524	714116	702037	1.62638e+06	1.52294e+06	1.53771e+06	184317	159622	143946	421279	387320	387800	845042	808018	846057	100769	94685.4	95132.2
sp|P15311|EZRI_HUMAN	272698	256341	245883	242828	251342	229704	18290.4	25443.4	23228.6	142265	139034	135824	126170	133353	126384	9999.7	15092.7	15351.5
sp|O60437|PEPL_HUMAN	47713.7	52209.2	59508.2	82993.6	48709.6	28545.4	56700	47575.2	67105.6	24891.9	28317.1	32871.9	43122.2	25843.6	15705.8	30998.9	28221	44349.2
sp|P00450|CERU_HUMAN	1.79392e+06	1.59026e+06	1.59517e+06	2.09422e+06	2.16143e+06	1.98028e+06	411553	376556	349919	935873	862523	881161	1.08813e+06	1.14678e+06	1.08956e+06	225004	223368	231257
sp|Q14624|ITIH4_HUMAN	1.88947e+06	1.88346e+06	1.89542e+06	950133	1.00149e+06	903186	395674	348501	301695	985724	1.02155e+06	1.04702e+06	493674	531354	496938	216322	206726	199386
sp|P01833|PIGR_HUMAN	1.95011e+06	1.73196e+06	1.72216e+06	2.82364e+06	2.57284e+06	2.41185e+06	968513	864863	701610	1.01736e+06	939378	951311	1.46712e+06	1.36506e+06	1.32701e+06	529504	513025	463685
sp|O00159|MYO1C_HUMAN	138768	752794	792755	233330	237321	217119	197235	178675	650094	72394.3	408298	437912	121235	125915	119460	107832	105988	429639
sp|P01834|IGKC_HUMAN	68951.7	30788	56157.8	63448.9	47501.7	58774.5	105390	87404.2	106543	35971.6	16698.7	31021.2	32967	25202.7	32338	57618.3	51847	70412.6
sp|Q12929|EPS8_HUMAN	129062	117810	127428	66975.4	77294.6	58300.2	25155.7	25454.5	30580.4	67330.6	63897.4	70390.2	34799.3	41009.9	32077.1	13753.1	15099.3	20210.2
sp|P35908|K22E_HUMAN	1.37326e+06	1.26608e+06	1.15705e+06	419057	421334	384593	177609	187658	181057	716418	686692	639147	217735	223545	211605	97101.9	111316	119659
sp|P35527|K1C9_HUMAN	671560	662141	621825	919655	862361	845463	96257.4	99217.2	78540.2	350348	359130	343492	477838	457539	465179	52625.7	58854.4	51906.2
sp|P04217|A1BG_HUMAN	1.69052e+06	1.54724e+06	1.58427e+06	2.1956e+06	2.11458e+06	2.07574e+06	229916	207548	192912	881932	839190	875141	1.1408e+06	1.12193e+06	1.14208e+06	125699	123115	127493
sp|O00468|AGRIN_HUMAN	316363	316878	317065	391297	395977	386309	188512	175820	162071	165044	171868	175145	203312	210092	212549	103063	104294	107110
sp|P02788|TRFL_HUMAN	433520	381871	396274	248845	258042	249676	103990	89040	75179.3	226164	207118	218899	129296	136908	137373	56853.3	52817.3	49685.1
sp|P12109|CO6A1_HUMAN	2.02621e+06	1.86935e+06	1.84062e+06	3.1754e+06	3.05586e+06	3.06592e+06	674870	580067	563333	1.05706e+06	1.01389e+06	1.01675e+06	1.64989e+06	1.62133e+06	1.68689e+06	368964	344088	372300
sp|P01024|CO3_HUMAN	572940	533276	517732	762029	805613	801493	158106	115377	228078	298898	289237	285991	395938	427431	440986	86439.1	68440.2	150734
sp|P02751|FINC_HUMAN	104151	100736	107051	174926	111985	96336.6	358140	318994	279867	54335	54636.8	59134.3	90889	59415.4	53004.9	195802	189223	184961
sp|P08473|NEP_HUMAN	301387	249923	247946	416483	380232	367491	283615	244942	218266	157231	135552	136964	216398	201738	202196	155058	145296	144249
sp|Q9H6S3|ES8L2_HUMAN	179022	177178	233252	25796.8	56020.5	86704.8	137866	28390.6	63749.9	93394.5	96097.1	128847	13403.6	29722.5	47705.4	75373.7	16840.9	42131.5
sp|P00747|PLMN_HUMAN	375695	332603	338308	351383	354205	330505	70643.9	57394.8	57503.3	195997	180396	186879	182573	187929	181845	38622.3	34045.9	38003.2
sp|Q9H223|EHD4_HUMAN	178260	159480	159706	53392.2	62890.4	50735.7	22713	40265.4	40771.7	92996.8	86498.3	88220.7	27741.7	33367.5	27915.1	12417.6	23884.9	26945.5
sp|O43451|MGA_HUMAN	707648	630354	591716	1.47333e+06	1.46224e+06	1.29154e+06	364863	307887	286461	369175	341890	326860	765517	775815	710615	199477	182635	189318
sp|P10253|LYAG_HUMAN	489031	420556	424181	700337	681275	674075	487224	397961	405911	255124	228100	234314	363884	361461	370880	266374	236066	268262
sp|P01011|AACT_HUMAN	898799	727726	714944	932325	845190	660931	2.27776e+06	2.11291e+06	1.68329e+06	468897	394702	394930	484421	448429	363648	1.24529e+06	1.25335e+06	1.11247e+06
sp|P25311|ZA2G_HUMAN	1.42138e+06	1.43316e+06	1.35216e+06	943475	928852	899141	1.39434e+06	1.38099e+06	1.2422e+06	741520	777313	746923	490214	492817	494712	762310	819187	820955
sp|P26038|MOES_HUMAN	106394	65682.4	93269.8	55904.5	73329.4	58830.9	27214.5	29483.4	19848.7	55504.8	35624.6	51521.6	29047.1	38906.1	32369.1	14878.6	17489.2	13117.8
sp|P27487|DPP4_HUMAN	340807	301905	326471	788320	736238	755920	137303	124284	95086	177796	163747	180340	409598	390623	415911	75066.1	73723.9	62841.2
sp|Q8TE68|ES8L1_HUMAN	83082.8	79389.2	118487	34976.6	66053	90324.4	59455.7	77424.5	79255.1	43343.7	43058.9	65451.5	18173.3	35045.4	49697	32505.5	45927.2	52378.7
sp|Q12805|FBLN3_HUMAN	80680.3	81418.7	82178.1	44270.4	47217.8	48514.2	76976.8	62467.5	64190.6	42090.3	44159.7	45394.6	23002.2	25052.1	26692.8	42084.6	37054.9	42422.8
sp|P01009|A1AT_HUMAN	1.39147e+06	1.32816e+06	1.28116e+06	2.7634e+06	2.64277e+06	2.57294e+06	2.76483e+06	2.57811e+06	2.32942e+06	725920	720366	707703	1.43582e+06	1.40216e+06	1.41565e+06	1.51158e+06	1.5293e+06	1.53948e+06
sp|P08779|K1C16_HUMAN	71343	60658.2	65050.1	52108.2	54573.8	53078.6	5.30309e+06	4.81919e+06	4.18512e+06	37219.1	32899.6	35933.2	27074.6	28955	29204.1	2.8993e+06	2.85868e+06	2.76589e+06
sp|P02765|FETUA_HUMAN	220944	208265	208208	352309	360611	335942	2.20137e+06	1.99598e+06	1.76082e+06	115265	112958	115012	183054	191328	184837	1.20353e+06	1.18399e+06	1.16371e+06
sp|Q6EMK4|VASN_HUMAN	817391	766191	753464	644338	593963	575620	61457.6	66288.9	56170	426427	415564	416208	334788	315136	316709	33600	39321.7	37122.1
sp|P04083|ANXA1_HUMAN	1.02594e+06	1.02685e+06	963928	750972	750601	694690	62169.5	130649	41591	535226	556942	532467	390193	398243	382222	33989.2	77499.1	27487
sp|P11142|HSP7C_HUMAN	424806	403838	475898	268129	268838	190982	47152.3	47341.4	44742.2	221618	219033	262883	139315	142636	105079	25779	28082.3	29569.6
sp|P04746|AMYP_HUMAN	145327	135529	122096	108591	97316.4	92822.7	109520	95330.3	68682.4	75815.9	73507.6	67445.1	56422.2	51632.8	51071.6	59876.7	56548.7	45391.4
sp|Q9BYE9|CDHR2_HUMAN	133036	96897.6	61492.8	99346.6	62496.3	37696.1	706811	608212	554972	69403.6	52555	33968.2	51618.9	33158.4	20740.6	386426	360783	366774
sp|P12830|CADH1_HUMAN	2741.15	6521.75	5075.32	3062.14	2323.55	1833.41	19720.8	21255.3	18848.8	1430.04	3537.25	2803.57	1591.04	1232.79	1008.75	10781.7	12608.4	12457
sp|P02790|HEMO_HUMAN	1.40679e+06	1.33424e+06	1.31351e+06	2.021e+06	1.91716e+06	1.90658e+06	426113	376447	390233	733909	723660	725573	1.05008e+06	1.01718e+06	1.04901e+06	232964	223304	257900
sp|P02538|K2C6A_HUMAN	23675.9	22763.6	19124.8	20612.8	24357.4	21092	546759	495758	513647	12351.5	12346.4	10564.4	10710.1	12923.2	11605	298923	294077	339463
sp|O43707|ACTN4_HUMAN	132852	120803	118663	203047	167689	129032	117029	89995	43315.6	69308	65520.8	65548.6	105500	88969.8	70994.3	63982	53383.8	28626.7
sp|P06733|ENOA_HUMAN	223402	204247	198268	198311	177299	175610	44834.9	35986.3	53859.2	116547	110779	109522	103039	94068.7	96621.7	24512.1	21346.6	35594.9
sp|P35555|FBN1_HUMAN	53345.8	34655.4	33461.8	43050.1	40915.5	46658.4	108068	170124	85668	27830.1	18796.3	18484.1	22368.2	21708.3	25671.7	59082.5	100915	56616.9
sp|P14618|KPYM_HUMAN	792091	752679	723790	393528	380358	363134	69193.9	127305	120158	413228	408236	399817	204471	201805	199798	37829.5	75515.8	79410.6
sp|P50995|ANX11_HUMAN	374674	386037	350292	379949	353192	354787	142852	73605.3	62882.2	195465	209378	193499	197416	187392	195206	78099.8	43661.7	41558
sp|P05155|IC1_HUMAN	3.58353e+06	3.24211e+06	3.3163e+06	4.44237e+06	4.19417e+06	4.20656e+06	3.71296e+06	3.47293e+06	3.13799e+06	1.8695e+06	1.75845e+06	1.8319e+06	2.30818e+06	2.22528e+06	2.31447e+06	2.02994e+06	2.06009e+06	2.07386e+06
sp|P06396|GELS_HUMAN	302396	288688	278241	266797	265172	264680	31063.6	29728.2	5820	157758	156578	153698	138623	140691	145629	16983	17634.4	3846.37
sp|Q12923|PTN13_HUMAN	34403.7	28404.8	31058.6	23712.4	21968.5	29760.9	9831.87	12632.6	6089.93	17948.1	15406.1	17156.5	12320.6	11655.7	16374.6	5375.26	7493.51	4024.76
sp|P06727|APOA4_HUMAN	301650	270298	278342	178789	221490	194277	140006	116616	51591.4	157368	146603	153754	92896	117515	106892	76543.9	69174.8	34096.1
sp|P05090|APOD_HUMAN	1.19987e+06	1.15824e+06	1.1407e+06	1.29042e+06	1.11939e+06	1.04511e+06	952493	827323	824341	625963	628201	630112	670484	593908	575024	520745	490757	544797
sp|O75882|ATRN_HUMAN	514625	473768	477064	611124	612577	571728	327198	283007	269207	268476	256961	263527	317530	325012	314568	178885	167876	177915
sp|Q08380|LG3BP_HUMAN	1.59058e+06	1.37345e+06	1.30536e+06	1.94642e+06	1.84164e+06	1.65685e+06	2.03676e+06	1.89445e+06	1.66213e+06	829791	744929	721072	1.01133e+06	977111	911611	1.11353e+06	1.12377e+06	1.09848e+06
sp|P05154|IPSP_HUMAN	3.09134e+06	2.98929e+06	2.95067e+06	4.62499e+06	4.29589e+06	4.15528e+06	605733	512880	498558	1.61273e+06	1.62132e+06	1.62993e+06	2.40307e+06	2.27925e+06	2.28626e+06	331165	304234	329491
sp|Q6UX06|OLFM4_HUMAN	267971	265344	264034	790248	804623	741531	160249	111293	77232.8	139798	143916	145850	410600	426905	407995	87611	66017.7	51042.2
sp|Q8WZ75|ROBO4_HUMAN	401134	387317	359380	366178	336435	359482	77587.5	262110	317913	209269	210072	198519	190260	178501	197789	42418.5	155480	210105
sp|P54802|ANAG_HUMAN	862344	740357	735741	1.06456e+06	1.23594e+06	894959	180937	169382	146261	449878	401553	406418	553129	655749	492411	98921.5	100475	96662
sp|P08238|HS90B_HUMAN	582978	547596	544768	94531.2	63601.5	96322.2	50881.4	36183.8	47649.1	304135	297004	300926	49116.9	33744.7	52997	27817.8	21463.8	31490.7
sp|Q9UQB8|BAIP2_HUMAN	130539	116595	121474	65572.8	70079.5	54994.7	70706.8	53901.9	34375.3	68101	63238.5	67101.2	34070.6	37181.7	30258.4	38656.7	31973.9	22718.2
sp|P01857|IGHG1_HUMAN	1.01101e+06	1.07129e+06	1.06619e+06	1.23369e+06	1.1479e+06	1.14103e+06	196932	172348	145297	527436	581041	588953	641007	609038	627803	107666	102234	96025.2
sp|P07355|ANXA2_HUMAN	154082	155235	155390	88465.9	98425.6	89152.2	39350.1	14490.3	15538.3	80383.4	84196.2	85836.3	45965.5	52221.3	49052	21513.4	8595.44	10269.1
sp|P10909|CLUS_HUMAN	759888	713538	702997	568884	517915	452496	338426	303939	265273	396428	387007	388331	295583	274788	248966	185024	180292	175316
sp|Q9H4M9|EHD1_HUMAN	138633	146778	129817	94563.9	88438.1	90181.4	90034.8	97991.5	92599.2	72323.9	79608.8	71710.1	49133.9	46922.2	49618.3	49223.7	58127.3	61197.6
sp|P17900|SAP3_HUMAN	47711.7	44945.9	43004.6	13485	37956.8	39621.6	1.46036e+06	1.34404e+06	1.29542e+06	24890.8	24377.6	23755.4	7006.61	20138.6	21800	798407	797266	856127
sp|Q13510|ASAH1_HUMAN	945967	983700	965771	1.09106e+06	999416	1.08864e+06	879497	773004	689801	493503	533537	533485	566896	530256	598973	480837	458536	455881
sp|P00749|UROK_HUMAN	1.06419e+06	1.07595e+06	1.05318e+06	1.09511e+06	1.05104e+06	1.06973e+06	54409.3	42318.7	64768.7	555177	583571	581767	569000	557648	588572	29746.5	25102.9	42804.8
sp|Q96PD5|PGRP2_HUMAN	989364	875992	873414	1.04869e+06	1.04338e+06	1.00461e+06	138644	154507	133543	516144	475118	482468	544882	553580	552742	75799.1	91651.3	88257.2
sp|P08571|CD14_HUMAN	1.66241e+06	1.67828e+06	1.5995e+06	2.06229e+06	2.16713e+06	1.89527e+06	698245	673337	580940	867264	910263	883553	1.07153e+06	1.1498e+06	1.04279e+06	381743	399415	383936
sp|Q07075|AMPE_HUMAN	537946	496602	470673	602565	602520	543518	183973	169029	169554	280642	269346	259997	313083	319676	299047	100581	100266	112056
sp|P68371|TBB4B_HUMAN	33566.8	29863.4	26036.8	14497.3	13400.3	13025.6	2890.86	8743.78	55949.2	17511.5	16197.2	14382.5	7532.58	7109.73	7166.76	1580.49	5186.7	36976.1
sp|Q9BRK3|MXRA8_HUMAN	1.29254e+06	1.30487e+06	1.23429e+06	1.35362e+06	1.34081e+06	1.30504e+06	165636	118874	152887	674309	707734	681815	703321	711387	718040	90556.3	70514.3	101041
sp|P16278|BGAL_HUMAN	866745	832190	904474	1.11672e+06	1.13658e+06	1.12063e+06	205421	203024	175702	452174	451361	499625	580231	603029	616576	112308	120431	116119
sp|P22891|PROZ_HUMAN	1.21534e+06	1.16214e+06	1.15703e+06	1.90392e+06	1.92565e+06	1.92111e+06	246119	229345	249243	634035	630318	639137	989249	1.02169e+06	1.057e+06	134558	136044	164721
sp|P04406|G3P_HUMAN	423247	408519	333861	270872	265085	233060	51772.8	67287.7	67476	220805	221571	184422	140741	140645	128231	28305.1	39914.2	44594.1
sp|P00734|THRB_HUMAN	222536	219561	231953	257540	283032	253873	828537	767598	695291	116095	119085	128129	133813	150167	139682	452976	455329	459509
sp|P08603|CFAH_HUMAN	200930	186398	184319	168827	153593	170882	166185	897348	856039	104824	101098	101816	87720	81490.9	94020.4	90856.5	532295	565745
sp|P07288|KLK3_HUMAN	14014.9	16626.7	24743.7	36949.1	20233.9	46330.5	24287.6	2787.86	8879.66	7311.49	9017.96	13668.2	19198.2	10735.4	25491.3	13278.5	1653.72	5868.46
sp|P02763|A1AG1_HUMAN	74288.9	82154.7	70872.5	100181	91941.9	77545.4	4.89917e+06	4.59068e+06	4.23193e+06	38756	44558.8	39149.5	52052.5	48781.2	42665.9	2.67846e+06	2.72313e+06	2.79683e+06
sp|P06576|ATPB_HUMAN	660116	665825	647772	147207	178784	194393	278948	85969.4	234698	344377	361128	357825	76486.3	94856.5	106956	152506	50995.9	155109
sp|P00558|PGK1_HUMAN	264982	277465	260316	186354	187852	128710	90826.9	17913	68621.8	138239	150491	143797	96826.4	99667.6	70816.7	49656.7	10625.8	45351.3
sp|O94832|MYO1D_HUMAN	91878.4	26014.1	23864.4	24084.5	30471.3	31159	18119.3	30844.7	30946.6	47932.3	14109.5	13182.6	12513.9	16167	17143.8	9906.17	18296.7	20452.2
sp|P01871|IGHM_HUMAN	3.81324e+06	3.83342e+06	3.71191e+06	4.82899e+06	4.67594e+06	4.90261e+06	318634	335541	350243	1.98934e+06	2.07916e+06	2.05044e+06	2.50907e+06	2.48089e+06	2.69744e+06	174203	199039	231471
sp|Q16270|IBP7_HUMAN	818943	860554	825286	1.47043e+06	1.40287e+06	1.41071e+06	1.9834e+06	415981	401964	427236	466745	455882	764013	744314	776181	1.08436e+06	246755	265653
sp|O00299|CLIC1_HUMAN	315573	310409	297847	226179	226845	221419	59578.6	45074.6	46510	164632	168359	164528	117519	120356	121826	32572.7	26737.7	30737.9
sp|P08174|DAF_HUMAN	5354.42	6134.85	7335.61	4822.88	1905.35	2445.14	200218	75897.8	189883	2793.36	3327.4	4052.14	2505.89	1010.91	1345.33	109463	45021.6	125491
sp|P10451|OSTP_HUMAN	92710.1	96201.1	93007.6	92484	98081.6	91094.1	1.44341e+06	1.31061e+06	1.46309e+06	48366.1	52177.3	51376.7	48053.2	52038.7	50120.5	789137	777436	966937
sp|P0DMV9|HS71B_HUMAN	441906	438768	450558	256129	300250	278946	48848.1	93619.6	163369	230539	237978	248885	133081	159302	153478	26706.1	55533.9	107968
sp|P08758|ANXA5_HUMAN	355014	335329	312181	180589	166942	147519	71842.7	65998.9	15151.1	185208	181875	172446	93831.2	88573.5	81165.5	39277.7	39149.7	10013.1
sp|O43490|PROM1_HUMAN	142844	138100	135091	71802.6	136794	75294.6	87296.6	47121.5	47962	74520.5	74902.3	74623.6	37307.5	72578.4	41427.5	47726.7	27951.9	31697.5
sp|Q9UKU9|ANGL2_HUMAN	545395	546094	518620	464727	453622	449856	77297.1	84351.9	145628	284528	296189	286482	241465	240676	247513	42259.7	50036.4	96244
sp|P68871|HBB_HUMAN	1.79608e+06	1.9229e+06	1.7941e+06	1.67274e+06	1.65691e+06	1.66814e+06	116521	110438	106440	937000	1.04294e+06	991048	869131	879102	917821	63704.2	65510.6	70344.9
sp|Q12907|LMAN2_HUMAN	2.49874e+06	2.61544e+06	2.49395e+06	2.65655e+06	2.57722e+06	2.54461e+06	867840	348324	325070	1.30357e+06	1.41855e+06	1.37764e+06	1.3803e+06	1.36738e+06	1.40006e+06	474464	206621	214834
sp|P02649|APOE_HUMAN	50606.1	53773.8	47622.9	42189.2	40398.2	35838.3	14623	6673.58	16027.4	26400.8	29165.7	26306.6	21920.9	21433.9	19718.4	7994.68	3958.68	10592.3
sp|P09525|ANXA4_HUMAN	154448	161051	176325	140205	121257	139405	28127.6	27658.6	25521.9	80574.3	87350.4	97400.5	72848.3	64334.9	76701.6	15377.8	16406.7	16867.1
sp|P02647|APOA1_HUMAN	675693	630110	614432	536901	567417	510696	278907	248416	234328	352504	341757	339408	278965	301052	280988	152483	147357	154864
sp|O00560|SDCB1_HUMAN	110272	113379	98608.8	61416.1	89102.2	82824.8	58774.8	56051.8	51951	57528.1	61494.3	54470.8	31910.8	47274.6	45570.7	32133.2	33249.2	34333.8
sp|P02749|APOH_HUMAN	3005.26	5221.99	5633.58	6126.95	5300.9	7331.26	7738.65	7300.74	8410.33	1567.82	2832.29	3111.95	3183.46	2812.47	4033.7	4230.86	4330.7	5558.28
sp|Q12913|PTPRJ_HUMAN	40596.6	43189.8	68470.4	25889.6	38143	36264.8	147897	156973	152094	21179	23425.1	37822.6	13451.8	20237.4	19953.1	80858.2	93114.3	100517
sp|P07339|CATD_HUMAN	878183	886792	862046	1.13099e+06	1.0835e+06	1.14174e+06	94346.8	102567	117120	458141	480976	476188	587646	574867	628194	51581.1	60841.2	77403.1
sp|P19835|CEL_HUMAN	665187	582777	609116	648200	584210	610653	152146	108851	282004	347023	316085	336471	336794	309961	335985	83181.2	64569	186373
sp|P07602|SAP_HUMAN	497423	470505	432520	265831	257810	237547	424862	388858	302616	259502	255191	238921	138121	136785	130700	232280	230665	199995
sp|P25705|ATPA_HUMAN	595013	628044	624410	107704	106338	95255.9	59762.2	42996.1	73670.4	310414	340636	344920	55961	56419.5	52410.3	32673.1	25504.7	48687.9
sp|P01876|IGHA1_HUMAN	1.11969e+06	1.09762e+06	1.1219e+06	1.37778e+06	1.3906e+06	1.36929e+06	105313	73989.2	64018.6	584135	595322	619732	715873	737803	753391	57576.5	43889.4	42309.1
sp|P09543|CN37_HUMAN	42453.3	35472.1	41740.8	56764.1	55862.2	53735.8	8885.17	22116.7	117580	22147.5	19239.2	23057.3	29493.7	29638.5	29565.7	4857.68	13119.4	77707.3
sp|Q01459|DIAC_HUMAN	59326.2	151171	125821	118402	137316	85742.8	874463	825956	782221	30950	81991.7	69502.7	61520	72854.9	47176.2	478085	489946	516960
sp|P60174|TPIS_HUMAN	568490	566147	539165	473587	442743	421927	74925.2	98064.6	69132.4	296577	307065	297831	246068	234904	232147	40963	58170.6	45688.7
sp|Q9UBG3|CRNN_HUMAN	468474	376185	358551	243880	245384	222722	23245	35963.1	35268.8	244399	204034	198061	126716	130192	122543	12708.5	21332.8	23308.7
sp|P01008|ANT3_HUMAN	157958	149215	142644	85608.1	74158.2	69635.6	149528	125852	120442	82405.7	80930.7	78795.5	44480.6	39345.8	38313.9	81749.5	74653.7	79598.3
sp|P29508|SPB3_HUMAN	108756	105937	106774	140983	142247	138190	34811.5	42613.5	37384.7	56737	57457.6	58981.1	73252.4	75471.5	76033.1	19032.1	25277.7	24707.1
sp|Q9HCU0|CD248_HUMAN	349993	354500	341755	385121	375258	313269	1.5269e+06	1.41924e+06	1.11195e+06	182588	192273	188783	200103	199099	172362	834781	841877	734874
sp|P02750|A2GL_HUMAN	1.19188e+06	1.14613e+06	1.14487e+06	1.51177e+06	1.50872e+06	1.49467e+06	232324	195813	221748	621794	621634	632419	785491	800474	822375	127016	116154	146550
sp|P41222|PTGDS_HUMAN	274909	255629	245358	498357	479990	470543	65527.4	64071	61748.7	143418	138648	135534	258939	254666	258895	35825	38006.1	40809
sp|Q16769|QPCT_HUMAN	1.16529e+06	1.11972e+06	1.12208e+06	1.53133e+06	1.50109e+06	1.47162e+06	309159	301883	265865	607922	607313	619828	795655	796426	809695	169023	179073	175707
sp|Q93088|BHMT1_HUMAN	227276	229123	217325	294328	346380	305952	77354.8	51405.1	51737.9	118568	124271	120049	152928	183777	168336	42291.3	30492.8	34192.9
sp|P16444|DPEP1_HUMAN	227227	200644	204976	563901	533480	489164	47231	41930.3	36685.5	118542	108825	113227	292994	283046	269141	25822.1	24872.5	24245
sp|O00187|MASP2_HUMAN	45958	35187.9	17482.4	48593.2	51376.6	74004.5	100520	28751.6	41451.2	23975.9	19085.1	9657.17	25248.2	27258.7	40717.7	54956.2	17055.1	27394.6
sp|O95336|6PGL_HUMAN	512465	514152	483641	799955	803835	783572	100537	107244	82015.8	267349	278864	267160	415644	426487	431126	54965.3	63615.7	54203.2
sp|O00391|QSOX1_HUMAN	731054	657872	610164	757527	730696	705078	223552	183358	180650	381385	356815	337051	393599	387682	387938	122220	108766	119389
sp|Q5T2W1|NHRF3_HUMAN	105266	93952.6	100229	283093	286400	289389	65511.3	72180.4	7868.95	54916.3	50957.8	55365.9	147091	151954	159223	35816.2	42816.5	5200.49
sp|P04899|GNAI2_HUMAN	21436.5	19781	23287.7	9221.98	6938.37	8063.89	563.408	810.527	887.543	11183.3	10728.7	12864	4791.59	3681.26	4436.79	308.025	480.794	586.566
sp|P13647|K2C5_HUMAN	272263	258927	223579	220444	226142	252845	1.76065e+06	1.70035e+06	1.72357e+06	142038	140436	123503	114539	119983	139117	962579	1.00863e+06	1.13909e+06
sp|P15309|PPAP_HUMAN	476101	496151	480070	641426	636954	613797	134097	91277.3	80959.4	248378	269101	265187	333274	337946	337714	73313.3	54144.5	53505.1
sp|P15941|MUC1_HUMAN	569774	532371	513281	164274	152865	149158	258174	465819	331150	297247	288746	283533	85354.3	81104.9	82067.7	141149	276318	218853
sp|P42685|FRK_HUMAN	62170.7	61739.5	59777.2	78109	85138.5	11537	63393	48934.7	13904	32434	33486.1	33020.5	40584.2	45171.5	6347.72	34658.1	29027.4	9189
sp|P55287|CAD11_HUMAN	46008.5	46545.2	54461.3	54862.9	54497	39373.3	127230	138086	105501	24002.3	25245.1	30084	28505.9	28914.3	21663.4	69559.1	81910.8	69724.6
sp|P07686|HEXB_HUMAN	155440	163618	146300	252854	216512	230428	361915	338870	236172	81091.9	88742.6	80815.2	131379	114874	126783	197865	201013	156083
sp|Q5VW32|BROX_HUMAN	146564	153401	138615	150856	159323	145971	48947.7	53402.5	39269.5	76461.1	83201.1	76570.2	78382.1	84531.4	80313.8	26760.6	31677.6	25952.7
sp|P04004|VTNC_HUMAN	1.52874e+06	1.44641e+06	1.42095e+06	916410	871050	877682	199732	192374	170676	797529	784502	784923	476152	462149	482905	109197	114114	112798
sp|Q9Y5Y7|LYVE1_HUMAN	39958	33824.8	37021.8	18455.7	18606.7	23852.9	2.73615e+06	2.40905e+06	2.04751e+06	20845.8	18345.8	20450.6	9589.28	9872.08	13124	1.4959e+06	1.42901e+06	1.35317e+06
sp|P68363|TBA1B_HUMAN	919712	862108	816256	161466	146519	162052	281448	260415	139703	479807	467588	450894	83895.1	77738.1	89161.8	153873	154475	92327.8
sp|Q9BXP8|PAPP2_HUMAN	120356	106750	74367.1	143061	116965	127613	68992.7	68065.4	44485.7	62788.8	57898.7	41079.9	74332.3	62057.4	70213.3	37719.6	40375.5	29400
sp|P27105|STOM_HUMAN	65923.5	76930.8	66657.8	56002.8	52612.5	59817.4	25423.5	25307.1	20733.7	34391.8	41725.5	36821.3	29098.2	27914.4	32911.9	13899.5	15011.9	13702.6
sp|O15484|CAN5_HUMAN	20936.1	15472.5	17858	21415.2	23737	8549.06	126353	121478	113861	10922.2	8391.95	9864.63	11127	12594.1	4703.74	69079.3	72059	75249
sp|Q9Y6R7|FCGBP_HUMAN	15280.1	13342.8	13940.1	13664.1	18064.6	9640.66	6620.56	23864.7	20141.4	7971.49	7236.83	7700.39	7099.63	9584.45	5304.35	3619.58	14156.2	13311.2
sp|P04075|ALDOA_HUMAN	613590	613440	582365	60322.5	56127.6	93574.8	26284.9	18362.3	38464.1	320105	332716	321694	31342.6	29779.4	51485.4	14370.4	10892.3	25420.5
sp|P02671|FIBA_HUMAN	207634	139664	107077	443474	399052	341329	299358	225457	181529	108321	75750.4	59148.8	230422	211723	187801	163665	133738	119970
sp|P05543|THBG_HUMAN	699692	650207	631574	724141	723516	647903	530771	1.03776e+06	766178	365024	352657	348877	376252	383873	356480	290182	615587	506357
sp|Q13621|S12A1_HUMAN	298932	277844	296031	417084	436651	410494	52025.1	151481	60049.5	155951	150696	163526	216710	231672	225856	28443	89856.7	39686
sp|P38606|VATA_HUMAN	183726	190434	195249	117299	123496	157253	25642.2	117121	21671.4	95848.3	103287	107854	60946.4	65522.9	86521.5	14019	69474.9	14322.3
sp|P01034|CYTC_HUMAN	65544.3	64431.4	64390.8	121592	111789	117721	116494	116758	80009.5	34194	34946.1	35569	63177.5	59311.3	64770.8	63689.2	69259.6	52877.3
sp|P00738|HPT_HUMAN	86558.2	96679.8	94019.2	126245	123571	130557	20826.1	21147.4	12041.4	45156.8	52436.9	51935.5	65594.8	65562.8	71833.2	11386	12544.4	7958.01
sp|P35579|MYH9_HUMAN	95821	80296	62308.4	37217.2	37624.7	32816.5	25296.5	23290.9	18296.1	49989.1	43550.7	34418.7	19337.5	19962.4	18055.8	13830.1	13815.8	12091.7
sp|Q15833|STXB2_HUMAN	42955.3	21524.1	29047.7	25716.5	34110.8	28403.3	8821.28	5424.45	11843	22409.5	11674.2	16045.8	13361.9	18098	15627.7	4822.75	3217.71	7826.92
sp|P02753|RET4_HUMAN	599883	555973	500548	1.11287e+06	774955	976833	819915	775731	669996	312955	301547	276499	578231	411165	537459	448262	460154	442792
sp|P80188|NGAL_HUMAN	196171	174726	222647	386140	384651	365891	210955	210520	153882	102341	94767.4	122988	200632	204083	201315	115333	124878	101699
sp|Q8IWA5|CTL2_HUMAN	121945	121669	117675	62601	40173.6	64278.3	18957.7	39815.7	18636.2	63617.8	65990.5	65002.9	32526.5	21314.7	35366.3	10364.5	23618.1	12316.4
sp|P11117|PPAL_HUMAN	1.02005e+06	1.00347e+06	974851	1.43032e+06	1.38802e+06	1.31155e+06	279329	238142	200026	532153	544258	538501	743169	736433	721621	152714	141262	132195
sp|P62258|1433E_HUMAN	87894	81572.9	78088.6	17733	34577.5	24869.9	35502.9	31299.6	29323.6	45853.6	44243.3	43135.6	9213.77	18345.6	13683.6	19410.1	18566.5	19379.6
sp|P01019|ANGT_HUMAN	342459	336412	319294	333860	319300	299750	309105	264726	198210	178658	182462	176376	173468	169410	164924	168993	157032	130994
sp|P00751|CFAB_HUMAN	93296.5	87659.4	91581.9	95228.3	91563.2	105555	15774.4	31090.1	17387.5	48672.1	47544.5	50589.2	49479.1	48580.3	58076.9	8624.17	18442.3	11491.2
sp|P01859|IGHG2_HUMAN	2.01879e+06	1.79146e+06	1.65214e+06	1.79812e+06	1.70892e+06	1.6224e+06	107571	88556.8	71585.7	1.05319e+06	971647	912629	934275	906697	892652	58811.3	52530.7	47310.1
sp|P05413|FABPH_HUMAN	54841.5	45413.8	53813.6	76654.9	68784.1	31272	148049	124768	119918	28610.4	24631.4	29726.2	39828.7	36494.5	17206	80941.1	74010.5	79252
sp|Q8WZ42|TITIN_HUMAN	9067	39336.4	15653.3	24158.3	25374.9	21250.3	280471	265425	287251	4730.18	21335.1	8646.78	12552.2	13463.1	11692	153338	157447	189841
sp|P15586|GNS_HUMAN	282292	261696	269524	317433	311911	279857	20785.9	68878.5	90831.2	147269	141938	148883	164933	165489	153979	11364	40857.8	60029.2
sp|P53634|CATC_HUMAN	681608	690284	656561	818867	824502	802469	88715	103528	95479.4	355590	374394	362680	425470	437453	441523	48502.1	61411.7	63101.2
sp|P13797|PLST_HUMAN	9738.13	8145.44	9694.64	13099.5	9309.04	8921.02	25996.5	7273.57	8034.37	5080.31	4417.9	5355.25	6806.32	4939.06	4908.39	14212.8	4314.59	5309.81
sp|Q9UK41|VPS28_HUMAN	8186.87	83535.8	70846.7	75458.1	75727.5	70143.9	8909.46	3428.61	8189.24	4271.02	45307.9	39135.2	39206.8	40178.4	38593.5	4870.96	2033.81	5412.17
sp|P08183|MDR1_HUMAN	118563	112126	110171	140072	145744	135327	38384.6	21424	36329.5	61853.4	60814.5	60857.9	72779.2	77327	74457.4	20985.5	12708.4	24009.7
sp|P62937|PPIA_HUMAN	145590	149298	137871	40036.8	40863.8	38506.5	43292.7	46786.5	39381.5	75953.3	80976	76158.9	20802.5	21680.9	21186.5	23668.9	27753.2	26026.8
sp|Q02487|DSC2_HUMAN	6186.88	6195.89	7322	6582.03	9490.59	6696.13	39654	34819.3	32876.4	3227.65	3360.51	4044.62	3419.91	5035.38	3684.25	21679.6	20654.3	21727.6
sp|Q5JWF2|GNAS1_HUMAN	98730.4	97836	76322.8	83141	62448.5	80712.3	40610.8	35935	29822.8	51506.9	53064	42160.2	43198.7	33133	44408.3	22202.7	21316.2	19709.5
sp|Q96RW7|HMCN1_HUMAN	92256.1	113376	95888.1	150193	145477	140644	124035	125967	133614	48129.3	61492.6	52967.9	78038.1	77185.3	77382.9	67812.4	74722.1	88303.7
sp|P12111|CO6A3_HUMAN	224542	53931.3	51848.4	62619	274616	57727.3	39673.2	30864.6	37684.5	117142	29251.1	28640.7	32535.8	145702	31761.9	21690	18308.5	24905.2
sp|P07195|LDHB_HUMAN	320147	327818	320114	645876	664145	661660	91664.7	90600.3	96963.2	167018	177801	176829	335587	352373	364049	50114.7	53742.9	64081.7
sp|Q9NQ84|GPC5C_HUMAN	400393	390048	388603	161434	169510	159380	67181.9	26996.8	54906.8	208882	211553	214661	83878.6	89936.2	87691.9	36729.6	16014.1	36287.2
sp|P02679|FIBG_HUMAN	273112	269687	253506	310298	293155	273020	58711.7	28460.1	26748.6	142481	146272	140035	161226	155538	150217	32098.7	16882.2	17677.8
sp|P08572|CO4A2_HUMAN	261517	239833	222571	354583	365239	345729	32777.4	28393.8	119271	136432	130080	122946	184236	193783	190222	17920	16842.8	78824.4
sp|P54760|EPHB4_HUMAN	124895	132303	124759	131284	132877	125951	63426.6	65103.1	55548	65156.6	71758.2	68916.1	68213.1	70500.2	69298.9	34676.5	38618.3	36711
sp|Q03154|ACY1_HUMAN	208547	211153	196280	381860	377075	363780	7701.65	28529	19743.4	108797	114525	108424	198408	200063	200154	4210.63	16923	13048.2
sp|P02774|VTDB_HUMAN	26826.1	29698.2	27623.2	77839.5	82967.5	69726.4	94907.2	69451.1	63825.3	13995	16107.6	15258.9	40444.2	44019.7	38363.9	51887.5	41197.5	42181.4
sp|Q14515|SPRL1_HUMAN	105404	90154.1	86691.9	81948.1	81624.2	77588.9	63217.6	58028.6	42967.4	54988.6	48897.6	47888	42578.9	43307	42689.8	34562.2	34421.8	28396.6
sp|P53990|IST1_HUMAN	131050	121788	115479	29024.1	64876.8	57973.9	32473.2	15163.4	35818.9	68367.8	66054.8	63789.7	15080.4	34421.4	31897.5	17753.7	8994.71	23672.2
sp|Q99816|TS101_HUMAN	44780.2	43950.2	49247.4	30639.3	31437	22545.5	21635	14084.8	16401.5	23361.5	23837.6	27203.9	15919.7	16679.4	12404.7	11828.2	8354.94	10839.5
sp|Q15828|CYTM_HUMAN	7747.48	14154.5	11380.8	14715.7	6497.7	5402.33	112930	111286	114055	4041.8	7677.1	6286.65	7646.05	3447.46	2972.39	61740.7	66013.3	75377.5
sp|P51884|LUM_HUMAN	149357	146018	142085	195837	185249	190051	85944.7	74637.5	75143.4	77918.5	79197	78486.5	101754	98286.6	104567	46987.5	44274	49661.3
sp|P11021|GRP78_HUMAN	195695	175245	174552	72163.5	62853.7	66817.5	96224.1	44207.7	58257.9	102093	95048.7	96421.5	37495	33348	36763.3	52607.5	26223.5	38501.9
sp|P07237|PDIA1_HUMAN	188046	179138	179505	36261.9	109446	97833.2	67124.6	57542	161374	98102.3	97160.1	99157.3	18841.1	58068.5	53828.4	36698.2	34133.2	106650
sp|Q6UXB8|PI16_HUMAN	154344	135339	123110	147267	146245	109972	298118	229377	209162	80519.8	73405	68005.3	76517.6	77592.4	60507	162986	136064	138232
sp|P62805|H4_HUMAN	8.07049e+06	8.11168e+06	7.99927e+06	619411	603860	591343	117916	103872	104367	4.21031e+06	4.39959e+06	4.41874e+06	321836	320387	325360	64466.9	61615.4	68975.2
sp|P62987|RL40_HUMAN	166382	160138	159943	57388	57354.8	57573.7	41894.3	19219.9	37269.4	86800.1	86855.2	88351.4	29817.9	30430.5	31677.4	22904.4	11401	24630.9
sp|P05164|PERM_HUMAN	57458.2	40810	56577.2	86360	94998.6	64654.2	74025.2	27976.9	76805.4	29975.5	22134.4	31252.8	44871.3	50403	35573.1	40470.9	16595.6	50759.7
sp|P19022|CADH2_HUMAN	10803.8	3681.82	2485.68	10312.4	3041.49	2731.72	232970	235578	225798	5636.27	1996.93	1373.07	5358.17	1613.71	1503.01	127369	139742	149227
sp|Q9Y6E0|STK24_HUMAN	31114.3	40281.5	29873.3	26377.1	26446	8563.51	14516.8	16266.4	4070.35	16232.1	21847.8	16501.8	13705.1	14031.4	4711.69	7936.59	9649.01	2690.04
sp|P05451|REG1A_HUMAN	15516.2	33914	56916.6	11606.2	14912.1	39732.4	853557	725974	572978	8094.66	18394.2	31440.3	6030.38	7911.87	21861	466655	430638	378674
sp|P50148|GNAQ_HUMAN	12376.4	13552.5	15719.1	7886.5	8983.79	7644.98	9842.66	33468.6	1275.19	6456.66	7350.55	8683.11	4097.7	4766.49	4206.31	5381.16	19853.1	842.758
sp|P14384|CBPM_HUMAN	45906.9	50972.4	64164.2	70066.3	96861	63851.4	306377	285173	240632	23949.3	27646.3	35443.9	36405.3	51391.1	35131.4	167502	169161	159031
sp|P08236|BGLR_HUMAN	384062	367868	369785	377221	375851	361989	91289.9	79285.1	81914.4	200362	199523	204267	195998	199413	199168	49909.9	47030.9	54136.2
sp|Q92692|NECT2_HUMAN	177638	150208	165808	253866	251750	269233	224078	205792	186660	92672.2	81469.4	91591.1	131905	133570	148133	122507	122073	123361
sp|Q8NFZ8|CADM4_HUMAN	857744	885983	813831	1.23896e+06	1.23937e+06	1.17842e+06	527573	491656	515999	447479	480537	449555	643743	657568	648376	288433	291644	341017
sp|P13727|PRG2_HUMAN	159637	156701	155937	176873	159231	145840	137292	148671	130209	83281.4	84991	86138.5	91900.6	84482.5	80242.1	75059.9	88189.5	86053.8
sp|Q9NZP8|C1RL_HUMAN	362406	324083	300937	499622	499296	456992	201947	193775	172969	189065	175775	166236	259596	264909	251439	110408	114945	114313
sp|P05452|TETN_HUMAN	139122	177730	151261	178542	172374	178207	745631	673415	651461	72578.9	96396.7	83555.3	92767.7	91455.9	98050.5	407650	399461	430542
sp|Q9UHL4|DPP2_HUMAN	266682	252683	254112	345539	344161	336489	63819.4	161439	267601	139126	137050	140370	179537	182600	185138	34891.2	95763.6	176854
sp|Q9UGT4|SUSD2_HUMAN	44724.4	38274.3	27074.8	60859.2	57279.4	46692.6	34335.7	130782	144122	23332.4	20759.1	14955.9	31621.5	30390.5	25690.5	18771.9	77578.2	95248.4
sp|P22105|TENX_HUMAN	28319	42181.4	42218.7	46140.1	22101.1	37929.4	43875.1	38830.3	15817	14773.8	22878.2	23321.3	23973.7	11726.1	20869	23987.3	23033.6	10453.2
sp|P36955|PEDF_HUMAN	241364	305149	265513	376389	348145	366843	187719	155016	85305.2	125918	165506	146668	195566	184714	201839	102629	91953.2	56377.1
sp|P01615|KVD28_HUMAN	32370.6	33006.6	34230.1	70885.5	71523.1	71471.7	72610.7	30678.2	51102.9	16887.5	17902.1	18908.5	36830.9	37947.7	39324.1	39697.6	18197.9	33773.2
sp|O75351|VPS4B_HUMAN	128074	125452	116082	99373.1	100615	106509	5889.67	12134.4	8077.89	66815.5	68042.5	64122.9	51632.7	53383.1	58602.1	3219.99	7197.99	5338.58
sp|P43652|AFAM_HUMAN	3094.99	2671.49	2630.65	1442.71	177.516	2328.34	900.645	475.91	3679.34	1614.63	1448.96	1453.15	749.61	94.1838	1281.07	492.399	282.303	2431.63
sp|Q8N271|PROM2_HUMAN	141510	109782	121899	101584	118626	81007.1	59313.2	69380.6	84787.6	73824.5	59543.3	67336.4	52781.2	62939.1	44570.6	32427.6	41155.7	56035.1
sp|B9A064|IGLL5_HUMAN	5087.43	6296.76	5657.51	8437.59	7698.58	9043.72	318.749	1373.01	2588.24	2654.07	3415.22	3125.17	4384.04	4084.6	4975.91	174.266	814.451	1710.54
sp|P33908|MA1A1_HUMAN	239151	231310	245900	372747	362658	342508	79512.2	71044.2	79403.7	124763	125457	135834	193673	192414	188450	43470.8	42142.5	52476.9
sp|O75594|PGRP1_HUMAN	75940.9	41456.6	57861.9	260762	239255	216286	11988.3	14951.4	14770.5	39617.8	22485.1	31962.5	135488	126940	119002	6554.23	8868.98	9761.66
sp|Q00610|CLH1_HUMAN	175427	156277	148510	172108	192230	163753	27808	86413.8	78715.7	91519.1	84761	82035.9	89424.3	101991	90097.6	15203.1	51259.5	52022.2
sp|Q9Y2E5|MA2B2_HUMAN	141697	99488.7	116964	209292	197311	198782	219241	182867	45597.3	73922.3	53960.4	64610	108745	104687	109371	119863	108474	30134.7
sp|Q96RF0|SNX18_HUMAN	26123.3	27512.2	27345.4	8919.23	5577.16	4598.54	6026.7	7298.03	3642.99	13628.3	14922	15105.4	4634.29	2959.05	2530.14	3294.9	4329.1	2407.61
sp|P07900|HS90A_HUMAN	227899	213628	175712	25465	31097.6	30224.5	44914.1	65525.9	19806.4	118893	115867	97062.3	13231.2	16499.3	16629.7	24555.4	38869.1	13089.8
sp|O95967|FBLN4_HUMAN	29361.8	39676.1	37703.4	43996.2	49285.6	50716.5	24855.1	16349.2	25924.5	15317.8	21519.4	20827.1	22859.7	26149.2	27904.5	13588.7	9698.14	17133.2
sp|P08294|SODE_HUMAN	873748	866330	832847	792012	813930	790875	81825.3	78461.6	73542.8	455827	469878	460059	411517	431843	435144	44735.4	46542.4	48603.5
sp|Q04756|HGFA_HUMAN	39974.4	71798.8	43983.3	41774.8	98638.2	35627.5	139563	119189	110489	20854.3	38942	24296.1	21705.5	52334	19602.5	76301.6	70701.5	73020.7
sp|P21266|GSTM3_HUMAN	143509	139951	130917	161089	175986	163124	47905.1	40506.5	57933.1	74867.3	75906.3	72317.6	83699.3	93372.3	89751.5	26190.6	24027.9	38287.3
sp|P14543|NID1_HUMAN	46657.2	45560.7	41506.7	51116.7	52437	49391.3	14449.2	16621.7	16104.8	24340.7	24711.1	22928	26559.4	27821.3	27175.4	7899.63	9859.78	10643.4
sp|P15121|ALDR_HUMAN	102199	85111.1	89403.3	89364.5	83839.6	83194.9	28717.2	24176	33029.1	53316.6	46162.3	49385.8	46432.4	44482.4	45774.3	15700.2	14340.9	21828.5
sp|P63000|RAC1_HUMAN	169573	171522	171880	67529.4	68361.4	77588.5	17475	13719.8	12724.4	88465.1	93029.7	94945.1	35087.2	36270.2	42689.6	9553.9	8138.4	8409.41
sp|P10619|PPGB_HUMAN	176076	170158	152680	296134	285306	277269	49251.4	51828.1	46127	91857.3	92289.6	84339.5	153867	151374	152555	26926.6	30743.8	30484.8
sp|Q96KP4|CNDP2_HUMAN	155544	167228	149120	269620	259875	249368	14994.9	38832.3	17687.1	81146.2	90700.7	82372.8	140090	137881	137204	8197.96	23034.8	11689.2
sp|O96009|NAPSA_HUMAN	1.86572e+06	1.89158e+06	1.87683e+06	2.33054e+06	2.34118e+06	2.2924e+06	478278	413954	433801	973330	1.02595e+06	1.03675e+06	1.21091e+06	1.24215e+06	1.26129e+06	261483	245552	286694
sp|Q7Z5L0|VMO1_HUMAN	247835	229478	207260	338941	322233	301208	1.06025e+06	1.07236e+06	935644	129294	124464	114489	176108	170966	165726	579660	636109	618356
sp|P19440|GGT1_HUMAN	97665	91114.1	96448.7	207141	185633	182344	33706.7	50742.4	46447.7	50951.1	49418.2	53277.6	107627	98490.5	100327	18428.1	30099.8	30696.7
sp|P06312|KV401_HUMAN	63281.3	37689.3	41106	57985.3	19007.2	62885.4	286122	263927	201633	33013.4	20441.8	22706.6	30128.3	10084.6	34599.9	156428	156558	133256
sp|Q9Y376|CAB39_HUMAN	101896	115392	119867	60760.9	69333.9	65279.7	12090	12509.3	27654.7	53158.6	62585.9	66213.8	31570.4	36786.2	35917.2	6609.84	7420.34	18276.6
sp|O95865|DDAH2_HUMAN	95461.3	89794.8	82939.1	109303	104900	110491	27825.3	11761.9	15284.3	49801.4	48702.6	45815	56792.3	55656.5	60793	15212.6	6977.01	10101.2
sp|Q92820|GGH_HUMAN	207870	210789	202503	332470	335006	306085	121374	110454	112338	108444	114327	111861	172746	177743	168410	66357.2	65519.6	74242.7
sp|Q14767|LTBP2_HUMAN	80012.5	71037.1	66041.5	69966.5	64595.2	61652.6	69599.9	22315.7	181032	41741.9	38528.9	36480.9	36353.5	34272	33921.6	38051.5	13237.4	119642
sp|P05062|ALDOB_HUMAN	329989	330792	312609	580269	604873	594739	39481.8	65295.7	44570.7	172152	179414	172683	301498	320925	327229	21585.4	38732.6	29456.2
sp|Q9Y490|TLN1_HUMAN	109680	99888.2	101310	13188.5	10151	14181.6	39757.8	5823.33	31497.6	57219.2	54177.1	55962.9	6852.55	5385.8	7802.79	21736.3	3454.33	20816.4
sp|P02675|FIBB_HUMAN	24633.2	20738.5	18820.1	11814.2	13542.4	12161.4	2722.53	6674.92	746.107	12850.9	11248.1	10396.1	6138.49	7185.15	6691.3	1488.46	3959.48	493.093
sp|P02743|SAMP_HUMAN	291324	289046	277836	304505	306442	312332	76842	44891.9	43818.6	151981	156772	153475	158216	162588	171847	42010.9	26629.3	28959.2
sp|P15328|FOLR1_HUMAN	2278.92	2234.9	4085.42	9366.94	7125.43	4629.48	12461.1	12047.1	8500.68	1188.9	1212.16	2256.76	4866.91	3780.51	2547.17	6812.72	7146.2	5618
sp|P13639|EF2_HUMAN	188047	177440	254913	419968	415775	436160	53187.9	85002	37724.6	98102.7	96239.6	140812	218209	220596	239978	29078.8	50422.1	24931.7
sp|P19320|VCAM1_HUMAN	7967	8262.15	5344.94	6224.1	6935.7	2643.84	11142.5	8787.34	11547.4	4156.32	4481.2	2952.5	3233.94	3679.85	1454.66	6091.82	5212.54	7631.55
sp|P62701|RS4X_HUMAN	106866	107170	112983	5551.83	7310.58	5808.57	9064.96	6600.76	6597.76	55751	58126.6	62411.3	2884.64	3878.74	3195.91	4955.98	3915.48	4360.37
sp|P06865|HEXA_HUMAN	99765.3	104442	87412.6	138137	130337	111432	313978	255569	222231	52046.8	56646.9	48286.1	71773.8	69152.5	61310.3	171657	151600	146870
sp|P30041|PRDX6_HUMAN	231538	224262	240955	268945	272713	267569	86995.5	67656.6	96450.5	120792	121634	133102	139740	144692	147218	47562	40133	63742.9
sp|P21796|VDAC1_HUMAN	182905	181218	175006	125514	113831	98208.1	79550.7	71207.8	49687.5	95419.9	98288.5	96671.8	65215	60394.7	54034.7	43491.8	42239.6	32837.9
sp|P15924|DESP_HUMAN	55715	51639.4	42645	49069.1	48508.7	41301.7	200272	180286	181904	29066.1	28008.1	23556.8	25495.5	25737.1	22724.4	109492	106943	120218
sp|P69905|HBA_HUMAN	3.18543e+06	3.09779e+06	3.09632e+06	2.00172e+06	1.87308e+06	1.89604e+06	79467.3	95749.6	54460.1	1.66182e+06	1.68017e+06	1.71039e+06	1.04006e+06	993789	1.04321e+06	43446.2	56797.4	35992
sp|P50395|GDIB_HUMAN	68900.3	56799.4	58454.5	53858.4	60819	55925.1	41216.9	22972.6	21210.3	35944.8	30806.7	32289.9	27983.9	32268.4	30770.3	22534	13627	14017.6
sp|P10153|RNAS2_HUMAN	3.88899e+06	3.95975e+06	3.82818e+06	3.09326e+06	2.99158e+06	2.90137e+06	1.2194e+06	1.13401e+06	1.03547e+06	2.02886e+06	2.14768e+06	2.11466e+06	1.60721e+06	1.58723e+06	1.59635e+06	666668	672678	684328
sp|O43505|B4GA1_HUMAN	158131	160700	151557	161688	171987	164205	32591	39987.9	25924.7	82495.5	87160.1	83718.9	84010.3	91250.4	90346.7	17818.1	23720.3	17133.3
sp|Q9UBX5|FBLN5_HUMAN	75938.4	69063.4	76312.4	84742.5	86290	86145.6	55409.9	61959.1	45581.5	39616.5	37458.4	42154.4	44030.9	45782.5	47397.8	30293.6	36753.4	30124.3
sp|P02792|FRIL_HUMAN	8795.97	9476.88	10032.2	9152.02	9190.93	4445.25	57547.9	57304.2	45603.6	4588.79	5140.04	5541.69	4755.24	4876.39	2445.8	31462.5	33992.1	30138.9
sp|Q96FE7|P3IP1_HUMAN	16356.4	13618.3	13578.6	16666.3	29289.4	16960.5	111520	91492.3	92420.7	8533.02	7386.24	7500.7	8659.55	15539.9	9331.73	60970	54272	61079.7
sp|P18669|PGAM1_HUMAN	153270	139865	148362	54896.9	46498.7	56915.5	14378.6	12205.5	11456.7	79959.9	75859.9	81954.1	28523.6	24670.6	31315.2	7861.01	7240.17	7571.56
sp|P39059|COFA1_HUMAN	912071	883649	847792	1.25608e+06	1.2546e+06	1.19493e+06	757687	667962	629061	475820	479271	468314	652641	665649	657456	414241	396227	415738
sp|P02533|K1C14_HUMAN	70657.4	72724.1	220575	72303.2	73160.5	61623	1.9493e+06	1.63244e+06	1.3928e+06	36861.4	39443.9	121844	37567.6	38816.5	33905.3	1.06572e+06	968341	920483
sp|Q9BW04|SARG_HUMAN	16730.5	15176.7	19517.2	8313.88	6345.81	9209.52	3612.11	2372.84	30744.4	8728.2	8231.5	10781.2	4319.76	3366.87	5067.13	1974.8	1407.54	20318.6
sp|P16152|CBR1_HUMAN	109039	113907	102536	169620	167818	154363	79282.3	57191	60195.7	56884.6	61780.3	56640.3	88132	89038.5	84931.2	43345.1	33925	39782.6
sp|Q96NY7|CLIC6_HUMAN	44752.7	8543.67	7884.49	57004.3	71353	10645.1	50428.4	35644.7	10161.8	23347.2	4633.89	4355.33	29618.5	37857.4	5856.98	27570.1	21144	6715.78
sp|P61769|B2MG_HUMAN	5198.61	6547.12	10360.1	8670.91	13065.6	13482.7	30788.1	29343.5	28426.8	2712.08	3551.01	5722.83	4505.27	6932.18	7418.25	16832.4	17406.2	18786.9
sp|P08670|VIME_HUMAN	170173	172241	165646	9988	8308.11	10828.6	9217.83	10829	9660.6	88778.1	93419.3	91501.6	5189.61	4408	5957.94	5039.55	6423.62	6384.57
sp|P51688|SPHM_HUMAN	345728	342488	296205	393635	378880	388217	24808.3	42920.7	16599.6	180364	185757	163622	204526	201021	213599	13563.1	25460	10970.4
sp|P00918|CAH2_HUMAN	350627	362695	358532	375198	381508	361282	43657.2	545572	70948.9	182920	196717	198050	194947	202415	198779	23868.2	323626	46889.2
sp|Q969P0|IGSF8_HUMAN	42405.1	67092.4	21024.2	56919.1	44452.9	41497.8	458231	423478	384104	22122.4	36389.4	11613.6	29574.3	23585.2	22832.3	250523	251202	253849
sp|Q8IUL8|CILP2_HUMAN	18343.9	13465.3	9995.84	17340.6	25892.5	21732.9	21002.3	14419.9	18142	9569.86	7303.3	5521.63	9009.91	13737.7	11957.5	11482.4	8553.71	11989.8
sp|P05109|S10A8_HUMAN	719107	702808	690218	837829	771404	780706	339763	331248	308219	375153	381187	381272	435322	409280	429549	185755	196492	203698
sp|P55291|CAD15_HUMAN	131738	120303	113441	171902	164965	164653	12793.2	13694.3	6814.72	68726.5	65249.4	62663.9	89317.6	87524.7	90593.1	6994.26	8123.25	4503.76
sp|P18065|IBP2_HUMAN	393733	379285	362272	249468	246532	233069	48135.5	37915	25481.5	205407	205715	200116	129620	130801	128236	26316.6	22490.7	16840.4
sp|P61158|ARP3_HUMAN	57329.9	49239.3	46462.7	8208.69	55352.9	38895.2	4231.19	43063.9	2535.7	29908.6	26706.3	25665.7	4265.1	29368.4	21400.4	2313.27	25544.9	1675.81
sp|P55290|CAD13_HUMAN	10481.6	17134.4	16420.6	50567.7	11053.4	73559	167207	164985	179838	5468.14	9293.29	9070.64	26274.1	5864.57	40472.6	91414.9	97866.8	118853
sp|P23284|PPIB_HUMAN	122858	112424	104191	103033	112506	105019	26390	23293.4	12605.1	64093.9	60976.4	57554.2	53534.2	59691.8	57781.9	14427.9	13817.3	8330.55
sp|P63104|1433Z_HUMAN	162289	137773	135581	135391	133407	124428	119355	119564	211177	84665	74724.9	74893.8	70347.1	70781.1	68461.2	65253.6	70924.1	139564
sp|P15151|PVR_HUMAN	96042.9	85737.3	73711.1	99987.5	95428.4	100619	587622	498429	398512	50104.9	46502	40717.5	51951.9	50631	55361.3	321264	295662	263372
sp|P30530|UFO_HUMAN	284587	259779	250622	334570	342950	294075	882908	867846	902521	148467	140898	138442	173837	181957	161801	482702	514795	596465
sp|P40926|MDHM_HUMAN	355445	335222	327425	69930.1	82012.4	78245.3	40299.4	108028	27711.9	185433	181817	180867	36334.5	43513	43051	22032.4	64080.9	18314.5
sp|Q7Z7M0|MEGF8_HUMAN	151384	134389	134887	206932	212593	199216	106786	139487	79251.7	78976.1	72889.6	74510.5	107518	112795	109610	58382	82741.7	52376.5
sp|P00338|LDHA_HUMAN	489041	488550	462134	202348	206667	189909	136822	145413	278354	255129	264978	255279	105137	109650	104489	74802.8	86257.1	183961
sp|P09467|F16P1_HUMAN	55926	48839.1	51465.9	132733	134128	125904	46794.1	50551.9	10323.5	29176.1	26489.2	28429.4	68966	71163.8	69273	25583.2	29986.7	6822.7
sp|Q9H8L6|MMRN2_HUMAN	194058	191599	197300	224970	236174	245550	70854.1	67427.1	57199.6	101238	103919	108987	116891	125306	135103	38737.2	39996.9	37802.5
sp|P25325|THTM_HUMAN	2986.48	21637.2	21815.1	30403.1	23733.8	22890.5	1737.62	1705.21	2673.24	1558.03	11735.5	12050.5	15797	12592.3	12594.5	949.988	1011.51	1766.71
sp|Q9H3G5|CPVL_HUMAN	225231	219882	218883	256943	258812	252860	32631.4	27456.9	37332.5	117501	119259	120909	133504	137317	139125	17840.2	16287.1	24672.6
sp|P16070|CD44_HUMAN	93855.9	72756.6	79404	67659.1	57590.3	63729.1	2.05395e+07	1.73937e+07	1.49277e+07	48963.9	39461.5	43862.2	35154.6	30555.4	35064.1	1.12293e+07	1.03177e+07	9.86555e+06
sp|P22792|CPN2_HUMAN	87495.7	64575.4	73040.5	281769	272812	247618	316454	233837	233285	45645.8	35024.2	40347.1	146403	144745	136241	173011	138709	154175
sp|P09603|CSF1_HUMAN	55234.2	35184.7	52425	18723.5	29574.2	25872.3	480492	486773	471045	28815.2	19083.4	28959.2	9728.41	15691	14235.1	262694	288747	311308
sp|Q9UHR4|BI2L1_HUMAN	70728.7	85218	14659.3	18821.3	25146.4	17857.6	22801.2	9851.01	11201.2	36898.6	46220.3	8097.68	9779.27	13341.8	9825.33	12465.8	5843.49	7402.76
sp|P05141|ADT2_HUMAN	648057	589412	587468	29447.8	44655.6	29749	37879.7	65934.6	49220.1	338086	319684	324513	15300.6	23692.7	16368.1	20709.5	39111.5	32529
sp|P12273|PIP_HUMAN	28250.4	24528.3	18140.2	22752.5	24899.3	14443.8	109966	96737	64749.2	14738	13303.6	10020.5	11821.9	13210.7	7947.08	60120.2	57383.1	42791.9
sp|Q15113|PCOC1_HUMAN	87919	80734.3	94856.8	121028	147388	125247	386729	363499	339612	45866.7	43788.4	52398.2	62884.4	78199.2	68911.8	211432	215623	224446
sp|P15428|PGDH_HUMAN	66085.2	57104.7	20651.8	23960	26116.9	25772.2	141777	136357	117441	34476.2	30972.3	11407.9	12449.2	13856.7	14180	77512.2	80884.9	77615.1
sp|Q96IU4|ABHEB_HUMAN	154592	153177	141564	273337	267217	254713	258294	1.57863e+06	40485.8	80649.2	83079.5	78198.8	142022	141776	140144	141214	936422	26756.5
sp|P14625|ENPL_HUMAN	215307	204435	200159	58585.1	56259.5	54429.1	14465.6	22305.4	21888.8	112324	110881	110567	30439.9	29849.4	29947.2	7908.6	13231.3	14466
sp|P07737|PROF1_HUMAN	24145.6	27642.8	26240.5	21279.6	34812	16035.9	13055.6	16721.8	62578	12596.6	14992.8	14495.1	11056.5	18470	8823.04	7137.74	9919.16	41357
sp|P68104|EF1A1_HUMAN	1.53595e+06	1.54789e+06	1.50217e+06	328225	311618	313596	97777.3	74923.7	112398	801296	839538	829789	170540	165334	172542	53456.6	44443.7	74282.5
sp|P61026|RAB10_HUMAN	41627.6	21664.9	33532.6	24485.9	18647.4	10668.7	17517.4	18100.5	14500.7	21716.8	11750.5	18523.2	12722.5	9893.68	5870	9577.1	10737	9583.34
sp|P10809|CH60_HUMAN	194632	209136	205082	50864.8	76549.3	54264.4	24438.1	37156.8	63986.1	101538	113431	113286	26428.5	40614.4	29856.6	13360.8	22040.9	42287.6
sp|P61586|RHOA_HUMAN	30321.2	33203.7	28183	7012.02	1452.86	4116.87	1808.23	5112.86	4485.59	15818.3	18008.9	15568.1	3643.33	770.839	2265.12	988.592	3032.88	2964.47
sp|Q15907|RB11B_HUMAN	301496	312266	310521	164879	162947	142465	39035.9	73136.5	42255.9	157288	169366	171530	85668.6	86454.1	78385.3	21341.7	43383.6	27926.4
sp|Q14344|GNA13_HUMAN	49641.1	50594	42694.6	24805.9	35497.8	33331	22379.1	16316.2	14376.5	25897.4	27441	23584.2	12888.8	18833.9	18338.9	12235.1	9678.55	9501.23
sp|P00915|CAH1_HUMAN	257145	253338	251647	335029	347225	316158	35255.1	32036.3	17626.2	134150	137405	139008	174076	184226	173952	19274.6	19003.5	11648.9
sp|P07998|RNAS1_HUMAN	11751.1	10021.6	9702.16	9115.45	6044.74	15549.8	68289.7	40358.8	34651.1	6130.46	5435.47	5359.4	4736.24	3207.13	8555.6	37335.2	23940.3	22900.4
sp|P04180|LCAT_HUMAN	77416.7	101473	68794.7	119205	119539	123293	53123.5	54998.5	77319.9	40387.7	55036.9	38001.7	61937.2	63423.1	67836.4	29043.6	32624.4	51099.7
sp|Q9Y6W3|CAN7_HUMAN	64171.6	49782.3	66536.7	80494.3	94725.9	86674.9	250596	55597.9	228526	33477.9	27000.8	36754.4	41823.6	50258.3	47689	137006	32980	151030
sp|O14498|ISLR_HUMAN	291048	285606	302993	470805	459726	435149	77089.7	65043.7	64442.1	151838	154906	167371	244623	243915	239421	42146.3	38583.1	42589
sp|Q99519|NEUR1_HUMAN	214730	218240	222278	313987	315884	308779	101080	84198.1	91947.5	112023	118368	122785	163143	167597	169892	55262.5	49945.2	60766.9
sp|P42785|PCP_HUMAN	68752.3	73348.3	66961.8	52380.7	54297.6	54215.4	8043.61	9093.01	5842.16	35867.5	39782.4	36989.2	27216.2	28808.4	29829.6	4397.59	5393.86	3861.01
sp|Q8N3R9|MPP5_HUMAN	28898.8	27301.8	22540.9	22993.8	26128.8	16550	173782	15593.6	37318.1	15076.3	14807.9	12451.4	11947.2	13863.1	9105.9	95009.6	9249.89	24663
sp|P13987|CD59_HUMAN	7915.17	2125.88	1920.34	1242.76	877.834	4451.01	40211.1	41289	37143.5	4129.28	1153.03	1060.78	645.72	465.749	2448.97	21984.1	24492.1	24547.6
sp|Q13332|PTPRS_HUMAN	37056	37376.6	31973.2	36449.2	37436.4	43584.3	36612.1	35547.4	30398.2	19331.8	20272.2	17661.8	18938.4	19862.4	23980.3	20016.5	21086.2	20089.8
sp|P21926|CD9_HUMAN	49678.7	43323.6	44000.3	22331	24137.9	17047.2	11464.2	7479.95	12559.5	25917	23497.7	24305.5	11602.8	12806.8	9379.48	6267.7	4437.01	8300.4
sp|P09211|GSTP1_HUMAN	208836	208400	208510	251347	256971	261572	84999	67618.8	65732.6	108948	113032	115179	130596	136340	143918	46470.5	40110.6	43441.8
sp|P78324|SHPS1_HUMAN	7698.03	16038	19205.4	13908	15738.1	7903.52	153497	143736	138876	4016	8698.66	10609	7226.39	8350.09	4348.56	83919.6	85262.1	91781.1
sp|P31947|1433S_HUMAN	20605.3	9905.24	10855.3	17874.8	14376.7	10457.9	29190.3	18445.2	19154.6	10749.6	5372.37	5996.39	9287.48	7627.76	5753.98	15958.9	10941.4	12659
sp|P23470|PTPRG_HUMAN	150277	134353	137629	167038	151841	160257	129182	148284	154648	78398.1	72870.2	76025.4	86790.2	80561.6	88174.3	70625.9	87960.4	102205
sp|O00322|UPK1A_HUMAN	29889.3	29557.9	29569.1	13441.2	3642.84	5700.92	10271.8	12428.3	11457.1	15593	16031.5	16333.8	6983.81	1932.76	3136.68	5615.79	7372.29	7571.88
sp|O00526|UPK2_HUMAN	46320.7	42536.6	42191.9	27244.1	26061.1	28062.9	9404.92	5516.79	3139.62	24165.2	23070.9	23306.5	14155.6	13827.1	15440.4	5141.84	3272.49	2074.94
sp|P47929|LEG7_HUMAN	98085.1	98143.6	89398	58699.9	57395	60355.6	38667.6	45063.8	42291.8	51170.2	53230.9	49382.8	30499.5	30451.8	33208	21140.3	26731.2	27950.1
sp|P08185|CBG_HUMAN	89511.7	83307.8	74406.3	86081.1	90436.7	81160.8	226275	208969	182485	46697.6	45184.2	41101.5	44726.4	47982.6	44655.1	123709	123958	120602
sp|Q8N307|MUC20_HUMAN	17702.2	14923.2	12829	13292.4	17192.2	10821.8	48501.1	46381.4	44785.1	9235.12	8094	7086.62	6906.5	9121.59	5954.2	26516.4	27512.8	29597.9
sp|P50895|BCAM_HUMAN	164395	149946	153882	108547	108118	154393	62326.6	50617.4	55625.2	85763.4	81327.3	85003.1	56399.1	57363.9	84947.6	34075.1	30025.6	36762
sp|P15289|ARSA_HUMAN	65835.3	65501.1	62053	81775.9	71757.8	60094	21376.9	11069	12433.4	34345.8	35526.3	34277.6	42489.5	38072.2	33064	11687.1	6566.01	8217.09
sp|P26992|CNTFR_HUMAN	28429	28898.2	27365.7	27106.3	28168.9	26621	8634.88	10386.8	9157.76	14831.2	15673.7	15116.6	14084	14945.5	14647	4720.84	6161.29	6052.25
sp|Q12860|CNTN1_HUMAN	196938	168065	162875	204560	202108	195646	79883.3	79782.3	76806.9	102741	91154.6	89970.9	106286	107232	107645	43673.6	47325.8	50760.7
sp|P01624|KV315_HUMAN	47921.5	58883.3	50308.2	59604.5	65111.8	41379.9	156912	144288	127793	25000.3	31937	27789.9	30969.5	34546.1	22767.5	85786.7	85589.5	84456.5
sp|P08519|APOA_HUMAN	27469.9	24031.3	24212.8	18266.8	17620.5	21950.5	178309	180696	157827	14330.8	13034	13375	9491.16	9348.84	12077.3	97484.6	107187	104306
sp|P20073|ANXA7_HUMAN	135825	37457.9	116006	91501.8	93131.9	87955.7	283856	249647	582373	70858.9	20316.3	64080.7	47542.9	49412.6	48393.7	155189	148087	384883
sp|P62879|GBB2_HUMAN	82352.2	25883.1	33214.6	35593.2	29343.1	36504.1	4181.34	1292.72	1889.64	42962.5	14038.4	18347.5	18493.7	15568.4	20084.8	2286.01	766.827	1248.84
sp|P16402|H13_HUMAN	212191	201153	199945	42387.4	21860.5	19962.1	8442.05	20963.8	24561.5	110699	109101	110448	22023.8	11598.4	10983.3	4615.42	12435.5	16232.4
sp|P01591|IGJ_HUMAN	251695	259415	258255	269335	278100	267781	28026.3	17679.2	21803.6	131307	140701	142658	139942	147550	147334	15322.5	10487.1	14409.7
sp|Q8NFJ5|RAI3_HUMAN	97117.1	93059.6	88477	32318.9	35631	39247.8	75124.7	71755.3	44876	50665.2	50473.4	48874.1	16792.4	18904.6	21594.4	41072	42564.3	29658
sp|P29992|GNA11_HUMAN	22145.7	21684.6	19172.2	8942.24	11939.5	7134.8	1581.9	2999.8	5904.3	11553.2	11761.2	10590.6	4646.25	6334.68	3925.6	864.851	1779.44	3902.07
sp|Q96DA0|ZG16B_HUMAN	239362	233617	227039	322062	354779	303619	918362	789717	652104	124873	126708	125415	167338	188233	167053	502085	468450	430967
sp|Q07507|DERM_HUMAN	31773.3	34128.1	56329.4	36504.6	44628.1	32223.9	196578	206287	190626	16575.9	18510.3	31116	18967.2	23678.1	17729.8	107473	122367	125982
sp|Q92896|GSLG1_HUMAN	35742.9	59742.4	45366.5	74170.8	48533.8	56089.6	5412.58	27488.3	36759.7	18646.8	32402.9	25060.1	38538	25750.4	30860.8	2959.16	16305.7	24294
sp|O94919|ENDD1_HUMAN	32856.5	36794.8	10112.1	17882.6	21959.2	25109.8	3256.63	14654.8	13885.7	17141	19956.7	5585.87	9291.49	11650.8	13815.6	1780.46	8693.06	9176.86
sp|O75131|CPNE3_HUMAN	104306	103369	111825	87489.4	99507.1	86270.8	24454.5	31790.4	19072.2	54415.7	56064.8	61771.1	45458.1	52795	47466.7	13369.7	18857.6	12604.6
sp|P78380|OLR1_HUMAN	11782.3	13401.5	12601	27161.5	30424.8	25237.9	5443.97	4215.23	5486.74	6146.74	7268.64	6960.68	14112.7	16142.4	13886	2976.32	2500.42	3626.12
sp|O00592|PODXL_HUMAN	264830	257201	249852	85869.4	81500.2	78908.1	16708.9	1233.63	16687.2	138160	139500	138017	44616.4	43241.2	43415.7	9135.05	731.771	11028.4
sp|P06280|AGAL_HUMAN	128783	129406	124706	183342	167951	170893	52257.2	41011.7	32553.8	67185	70186.9	68886.5	95261.6	89109.1	94026.2	28570	24327.6	21514.4
sp|P23528|COF1_HUMAN	111753	116000	119400	49576.2	46609.2	45255.1	11529.4	12100	3984.47	58300.5	62916	65955.6	25759	24729.2	24899.6	6303.34	7177.59	2633.29
sp|P52758|UK114_HUMAN	6260.42	8267.04	6334.07	9968.29	8932.49	8068.05	32575.1	17117.2	20824	3266.01	4483.85	3498.9	5179.36	4739.27	4439.09	17809.4	10153.7	13762.3
sp|P52597|HNRPF_HUMAN	61144.8	61595	59224.1	21838	14189.7	15408.7	5645.21	7053.86	12305.8	31898.8	33407.7	32715	11346.7	7528.56	8477.98	3086.34	4184.26	8132.75
sp|O43895|XPP2_HUMAN	97106.8	103314	81921.7	378794	383859	347003	69574.3	20692.1	164115	50659.9	56035	45253	196815	203662	190923	38037.5	12274.3	108461
sp|Q14315|FLNC_HUMAN	13942.6	5163.64	4021.33	21269.4	18894	11129.9	15921	8242.9	8138.48	7273.77	2800.64	2221.35	11051.2	10024.5	6123.72	8704.28	4889.58	5378.62
sp|P63244|RACK1_HUMAN	107313	99241.6	93158.4	15242.6	20765.6	39803.5	57221.4	91751.4	46447.5	55984.2	53826.4	51460.1	7919.82	11017.5	21900.1	31284	54425.7	30696.6
sp|P08754|GNAI3_HUMAN	31728.9	27824.4	22976.4	12600.8	6082.14	13188.5	9047.92	1792.95	15725.3	16552.7	15091.3	12692	6547.15	3226.98	7256.37	4946.66	1063.55	10392.7
sp|Q9NRX4|PHP14_HUMAN	8467.57	5758.7	6632.93	13567.5	12073.2	12599.8	5485.02	4793.56	3048.7	4417.47	3123.39	3663.98	7049.44	6405.6	6932.5	2998.76	2843.48	2014.85
sp|P00491|PNPH_HUMAN	53192.2	51065.7	54918	55871.9	44718.5	61638.8	35360.9	39638.1	21603.7	27749.9	27696.9	30336.3	29030.1	23726.1	33914	19332.4	23512.8	14277.6
sp|Q86UN3|R4RL2_HUMAN	218896	218141	203069	244721	246985	247379	80470.9	54361.4	30852.7	114196	118315	112174	127153	131042	136109	43994.9	32246.5	20390.2
sp|O75874|IDHC_HUMAN	12391.5	14796.3	16586.7	10039	9279.6	10219.5	6939.32	7824.53	18647.9	6464.57	8025.15	9162.38	5216.12	4923.44	5622.82	3793.85	4641.41	12324.2
sp|P60842|IF4A1_HUMAN	144636	144150	140585	20724.6	22274.9	21635.8	23126.8	26455.6	17264.2	75455.7	78183.4	77658.2	10768.2	11818.3	11904.1	12643.9	15693.1	11409.7
sp|Q06830|PRDX1_HUMAN	87951.1	85622.3	86176	64839.4	70781.3	68570.6	18286.6	5004.59	3084.9	45883.4	46439.6	47603	33689.5	37554.1	37727.9	9997.59	2968.66	2038.77
sp|Q8NBJ4|GOLM1_HUMAN	17343.4	20366.5	45555.5	15999.9	13983.8	13824	65931.7	69460.1	77339.9	9047.91	11046.3	25164.6	8313.28	7419.32	7606.03	36046.1	41202.8	51113
sp|P07858|CATB_HUMAN	102375	98277.4	80793.3	109167	112032	79565.7	306846	262752	249459	53408.2	53303.4	44629.6	56721.3	59440.1	43777.5	167758	155861	164865
sp|P16870|CBPE_HUMAN	53578.2	13145.1	12043.7	19311.6	19226.2	27037.9	8137.19	19761.6	26117.5	27951.3	7129.61	6652.86	10034	10200.8	14876.4	4448.75	11722.3	17260.7
sp|P62269|RS18_HUMAN	306781	308370	281714	27461	45359.5	38246.7	181620	28839.9	155173	160045	167253	155617	14268.3	24066.2	21043.5	99294.8	17107.5	102552
sp|Q8NHP8|PLBL2_HUMAN	46829.4	48556.1	44102.6	61056.6	69415.7	60997.7	16194	19789.9	17646.9	24430.5	26335.7	24362	31724	36829.6	33561.3	8853.57	11739.1	11662.6
sp|Q6UVK1|CSPG4_HUMAN	304997	309005	310943	397716	374895	385206	71550.1	75580.5	94590.6	159115	167597	171763	206647	198907	211942	39117.7	44833.4	62513.7
sp|Q9UHG3|PCYOX_HUMAN	10707.7	4850.41	17161.5	11043.9	13073.5	12688.8	52101.3	52397.3	65900.2	5586.13	2630.75	9479.87	5738.25	6936.34	6981.43	28484.7	31081.4	43552.6
sp|O15144|ARPC2_HUMAN	71708.2	72897.8	78755.5	60361.9	61680.2	49462.5	20059	16038.7	22698.9	37409.6	39538.1	43504	31363.1	32725.4	27214.5	10966.6	9513.94	15001.4
sp|P17931|LEG3_HUMAN	101463	89006.2	86293	61033	70249.1	67589.5	23521.6	23038.9	18664.8	52932.6	48274.9	47667.6	31711.8	37271.7	37188.1	12859.7	13666.4	12335.3
sp|P30047|GFRP_HUMAN	1936.06	2762.47	2927.08	7352.01	45256.1	39316.1	21140.4	13456.5	18083.2	1010.03	1498.3	1616.9	3819.99	24011.3	21632	11557.8	7982.21	11951
sp|P51178|PLCD1_HUMAN	63322	66409.3	66759.1	57235.6	48946.6	42905.2	23617.5	22946.7	353428	33034.6	36018.9	36877.2	29738.7	25969.4	23606.7	12912.1	13611.7	233576
sp|Q9NZH0|GPC5B_HUMAN	118889	115603	105272	34453.5	38990.6	36864.7	52756.7	44809.6	47732	62023.7	62700.7	58151.4	17901.5	20687.1	20283.2	28843	26580.5	31545.5
sp|P0DJD8|PEPA3_HUMAN	4.00208e+06	4.05564e+06	3.93317e+06	4.52739e+06	4.35482e+06	4.25962e+06	1.17294e+06	1.08849e+06	1.03325e+06	2.08786e+06	2.19968e+06	2.17265e+06	2.35236e+06	2.31052e+06	2.34367e+06	641268	645678	682865
sp|P20933|ASPG_HUMAN	6738.68	4689.88	4491.92	1351.19	2067.56	558.305	45793.9	37941.2	1569.87	3515.52	2543.68	2481.3	702.056	1096.98	307.183	25036.4	22506.3	1037.51
sp|P31431|SDC4_HUMAN	27425.4	32512.6	23458.6	50083.9	52776.6	21366.9	293963	282970	231298	14307.6	17634.1	12958.4	26022.8	28001.4	11756.2	160715	167854	152862
sp|Q9HAT2|SIAE_HUMAN	90807.1	78602.7	82677.8	79376.5	90393.3	91953.5	6367.35	3262.82	2703.29	47373.4	42632.3	45670.6	41242.8	47959.6	50593.3	3481.14	1935.46	1786.57
sp|P11597|CETP_HUMAN	8063.94	5420.61	8065.48	6869.84	5852.22	6571.66	18835.4	10516.8	10306.6	4206.89	2940.02	4455.31	3569.46	3104.99	3615.76	10297.7	6238.44	6811.51
sp|P05156|CFAI_HUMAN	257917	238195	244565	342824	323624	320245	120043	101864	83752	134553	129192	135096	178126	171704	176201	65629.7	60424.6	55350.6
sp|P24855|DNAS1_HUMAN	541877	503389	475811	913205	892086	820878	750934	734338	648248	282693	273027	262835	474487	473310	451652	410549	435600	428419
sp|O14773|TPP1_HUMAN	532281	545448	525857	692091	677786	654349	78663	89254.7	88500.5	277687	295839	290480	359599	359610	360026	43006.5	52944.8	58488.9
sp|P08697|A2AP_HUMAN	51424.7	56875.7	51800.8	50364.6	47210.2	53547.2	53085.7	3349.43	1444.94	26827.9	30848.1	28614.4	26168.6	25048.1	29462	29022.9	1986.84	954.944
sp|P26641|EF1G_HUMAN	67481.6	67417.1	66035.4	3469.58	9096.05	5668.38	2923.02	2843.26	5559.18	35204.6	36565.5	36477.5	1802.74	4826.05	3118.78	1598.07	1686.58	3673.99
sp|P01780|HV307_HUMAN	633751	554289	533989	979798	937368	916772	253567	225567	194254	330623	300634	294972	509087	497335	504413	138630	133804	128380
sp|P15291|B4GT1_HUMAN	308744	322811	322287	446575	435419	428001	27008.2	24494.5	26448.2	161069	175085	178029	232033	231018	235489	14765.8	14529.8	17479.3
sp|Q8TDQ0|HAVR2_HUMAN	14053.9	8845.66	2188.18	4455.37	31877	30577.5	32117.9	28859.7	20695	7331.8	4797.68	1208.74	2314.94	16912.8	16823.9	17559.4	17119.2	13677.1
sp|Q99102|MUC4_HUMAN	6542.82	4388.36	4137.94	1369.4	2965.89	2780.27	6393.85	18177.2	5427.19	3413.34	2380.14	2285.77	711.517	1573.6	1529.72	3495.63	10782.5	3586.76
sp|Q12794|HYAL1_HUMAN	38120.2	30118	32045.8	45661.9	45865.5	38047.1	6147.59	6500.37	4844.71	19887	16335.3	17701.8	23725.2	24334.7	20933.7	3361	3855.94	3201.81
sp|P09668|CATH_HUMAN	165759	181867	177838	153467	149853	137955	691487	681232	255976	86475.1	98640.3	98236.3	79739	79506.7	75903.7	378048	404098	169171
sp|P15313|VATB1_HUMAN	11164.4	9608.95	9944.51	14317.2	12036.9	6650.98	18392.2	18867	17939.8	5824.39	5211.68	5493.28	7438.98	6386.36	3659.4	10055.4	11191.6	11856.2
sp|P30740|ILEU_HUMAN	33244.3	32356.6	26699	51711.9	51052.9	49428.9	7898.07	73404.9	3728.72	17343.3	17549.5	14748.3	26868.7	27086.9	27196	4318.01	43542.8	2464.27
sp|O15162|PLS1_HUMAN	3049.98	4588.64	5499.06	4368.46	2955.14	3033.13	891.971	1177.9	5007.55	1591.15	2488.78	3037.64	2269.78	1567.9	1668.84	487.657	698.714	3309.43
sp|Q03591|FHR1_HUMAN	19980.7	23275.1	20715.1	31778.6	31370	31155.8	12486.8	2091.33	617.446	10423.8	12623.9	11442.9	16511.7	16643.8	17142.1	6826.75	1240.55	408.062
sp|P62249|RS16_HUMAN	345692	344777	330929	20484.7	12689.7	46163.1	21835.9	84500.2	23256.4	180345	186999	182803	10643.5	6732.71	25399.2	11938.1	50124.4	15369.9
sp|P27797|CALR_HUMAN	13371.7	14740.7	15562.1	1947.06	1941.36	531.296	1799.7	601.91	1440.53	6975.91	7995.01	8596.42	1011.66	1030.02	292.322	983.928	357.045	952.028
sp|P07476|INVO_HUMAN	3484.74	2961.06	4627.4	4260.55	4787.65	3595.22	12805.2	15291.7	11777.3	1817.96	1606.01	2556.15	2213.71	2540.16	1978.11	7000.86	9070.84	7783.47
sp|P08195|4F2_HUMAN	89349.7	205682	217421	169187	169097	168906	35773.7	36317.8	15802.6	46613	111557	120102	87907	89717.1	92933.1	19558.1	21543.3	10443.8
sp|P09327|VILI_HUMAN	9441.64	18305.1	7036.14	50142.3	50249.4	49198	51799.4	9375.01	61067.9	4925.63	9928.28	3886.71	26053.1	26660.6	27069	28319.7	5561.13	40359
sp|P48594|SPB4_HUMAN	29059.7	24295.6	22882.4	42281.6	34806	33825.7	14294.7	8607.18	9250.62	15160.2	13177.4	12640.1	21968.8	18466.9	18611.1	7815.15	5105.67	6113.62
sp|O75339|CILP1_HUMAN	124605	124079	104823	129409	129603	128411	30362.2	27028.1	19087.7	65005.7	67297.4	57903.4	67238.9	68762.6	70652.6	16599.6	16032.7	12614.8
sp|P14550|AK1A1_HUMAN	85452.6	82287.8	85382.5	133826	139832	140621	26724.1	10365.5	27443.6	44580	44631	47164.7	69534	74190.3	77370.3	14610.5	6148.68	18137.1
sp|P06870|KLK1_HUMAN	41480.4	35872.2	39117.7	21550.3	22867.5	19217.5	152085	140878	127601	21640	19456.3	21608.3	11197.2	12132.7	10573.5	83147.7	83566.9	84329.7
sp|P04792|HSPB1_HUMAN	620879	592452	601870	737714	715404	677701	353369	314485	282779	323908	321333	332469	383304	379569	372875	193193	186548	186885
sp|P00966|ASSY_HUMAN	72955.5	77022.8	69983.8	136524	131040	134709	13998.1	67792.7	59509.1	38060.3	41775.4	38658.6	70935.6	69525.4	74117.7	7653.03	40213.7	39328.8
sp|P01768|HV330_HUMAN	96240.2	90804.1	89257.3	82779.7	85594.1	85632.2	19816.5	16390.3	16035.8	50207.8	49250.1	49305.1	43011	45413.3	47115.3	10834	9722.5	10597.9
sp|Q02818|NUCB1_HUMAN	10426.9	9930.63	4954.96	6698.52	4768.97	8109.76	3404.64	2761.62	2119.63	5439.61	5386.15	2737.08	3480.44	2530.25	4462.04	1861.38	1638.16	1400.84
sp|P46940|IQGA1_HUMAN	18519.8	19297.6	21297.6	23860.8	19567.1	18443.1	5361.98	9743.62	7295.29	9661.61	10466.6	11764.6	12397.7	10381.6	10147.5	2931.49	5779.79	4821.37
sp|Q9NP85|PODO_HUMAN	59070.3	54037.7	53338.5	35018.3	34789.9	32697.8	6580.36	7972.26	8104.89	30816.5	29308.8	29463.8	18194.9	18458.3	17990.5	3597.6	4729.04	5356.42
sp|Q9H9H4|VP37B_HUMAN	1240.57	2074.02	1781.78	3010.75	2106.22	1235.44	401.888	553.615	405.63	647.195	1124.9	984.241	1564.34	1117.49	679.746	219.72	328.397	268.075
sp|P22352|GPX3_HUMAN	132595	127807	121968	121197	115250	282217	33019.8	43477.7	32962.4	69174	69319.3	67374.1	62972	61147.6	155277	18052.5	25790.4	21784.4
sp|P27482|CALL3_HUMAN	4772.62	5335.29	4113.64	69974	53516.2	6472.74	10093.6	44301.5	1744.6	2489.84	2893.74	2272.35	36357.4	28393.9	3561.34	5518.35	26279.1	1152.98
sp|P51148|RAB5C_HUMAN	138523	165695	164029	138145	152354	143681	56006.5	27376.9	30017.7	72266.6	89869.4	90608.5	71778.1	80833.6	79054.1	30619.8	16239.6	19838.3
sp|P38646|GRP75_HUMAN	102557	108206	97932.5	22327.4	17556.8	5037.32	9052.68	26309.6	23189.3	53503.3	58688.2	54097.2	11601	9315.05	2771.56	4949.26	15606.5	15325.5
sp|P21810|PGS1_HUMAN	315975	279796	277809	204206	190661	194561	36689.1	29140.1	29178.8	164842	151755	153460	106102	101158	107048	20058.6	17285.5	19283.9
sp|Q6UXG3|CLM9_HUMAN	18900.6	1561.86	8245.16	1148.63	3754.94	20608	107319	109309	99963.1	9860.31	847.115	4554.57	596.808	1992.24	11338.6	58673.5	64840.6	66064.3
sp|P23526|SAHH_HUMAN	57967.7	76537.3	44026.3	47658.5	61145.6	55055.8	12636.2	44889.2	20247.4	30241.3	41512.1	24319.8	24762.6	32441.8	30292	6908.44	26627.7	13381.3
sp|O43175|SERA_HUMAN	367716	367693	345787	75944.9	78629.9	49517	50635.8	44485.9	31848.2	191834	199428	191010	39459.8	41718.3	27244.5	27683.5	26388.4	21048.1
sp|P41181|AQP2_HUMAN	86857.4	89951.6	92348.5	27828.2	19542.7	6816.35	10904.4	7053.78	10190.6	45312.8	48787.7	51012.7	14459.1	10368.7	3750.39	5961.61	4184.21	6734.86
sp|P60981|DEST_HUMAN	57593.9	34608.8	48592.5	25683.4	28002.1	24782.8	16379.5	15233.8	14733.6	30046.3	18771	26842.2	13344.7	14857	13635.6	8954.95	9036.47	9737.25
sp|Q14914|PTGR1_HUMAN	22145.8	22149.7	20159.2	80528.6	76654.6	65696.2	12956.9	18846.6	4854.73	11553.3	12013.5	11135.8	41841.4	40670.3	36146.4	7083.75	11179.6	3208.43
sp|O75340|PDCD6_HUMAN	126088	120306	107927	87657.5	101488	72411.4	100434	27345.6	24915.5	65779.1	65251.4	59618.3	45545.4	53846.1	39841.2	54909.3	16221	16466.3
sp|Q9UHI7|S23A1_HUMAN	12173.3	11438.7	8483.61	109074	107843	115948	10632.2	1961.7	4899.94	6350.73	6204.11	4686.28	56672.9	57218	63795.1	5812.83	1163.65	3238.31
sp|Q04695|K1C17_HUMAN	40796.8	40655.1	24123.5	19060.5	28968.8	12531.5	1.05765e+06	955882	970314	21283.4	22050.4	13325.6	9903.51	15369.8	6894.92	578236	567017	641269
sp|Q9BY67|CADM1_HUMAN	60959.5	1388.43	64516.8	4694.04	66485.1	58427.8	163588	144862	134715	31802.1	753.055	35638.6	2438.95	35274.7	32147.3	89436.4	85930.4	89031.8
sp|P13646|K1C13_HUMAN	98092.3	16328.8	79784.5	145778	135337	140622	17905.1	54901.7	24051.1	51174	8856.36	44072.4	75743.7	71805.2	77370.9	9789.06	32567	15895.1
sp|Q9HD89|RETN_HUMAN	13871.5	10763.4	15323.5	14090.1	12421.7	9454.15	200252	200119	139402	7236.66	5837.81	8464.61	7321.02	6590.51	5201.73	109481	118708	92128.7
sp|O75083|WDR1_HUMAN	28469.6	22490.8	29699.2	31793.9	28986.4	20829.5	6558.59	10676.8	11898.3	14852.4	12198.5	16405.6	16519.6	15379.2	11460.5	3585.7	6333.33	7863.42
sp|Q96J02|ITCH_HUMAN	2862.57	5496.53	2360.42	1527.17	5446.33	5399.65	1389.88	1218.49	524.344	1493.38	2981.19	1303.88	793.491	2889.64	2970.92	759.874	722.79	346.532
sp|P19801|AOC1_HUMAN	57429.9	60128	57071.3	75128.8	75245.4	71505.8	6309.25	3139.2	11655.8	29960.7	32612.1	31525.8	39035.7	39922.6	39342.9	3449.38	1862.13	7703.2
sp|P05362|ICAM1_HUMAN	10187.5	9597.57	685.871	28625.1	10131	1007.34	24429.5	20067.5	17907.1	5314.71	5205.5	378.87	14873.2	5375.16	554.244	13356.1	11903.8	11834.6
sp|Q15274|NADC_HUMAN	21657.2	43181.1	25374.1	51542.7	46494.2	33393	31167.8	36240.4	32320.6	11298.4	23420.5	14016.5	26780.8	24668.2	18373	17040	21497.4	21360.2
sp|O76027|ANXA9_HUMAN	4989.75	6188.43	6008.81	2638.07	8145.17	1126.68	14899.2	16725	1627.62	2603.11	3356.46	3319.22	1370.7	4321.55	619.907	8145.65	9921.06	1075.68
sp|P11279|LAMP1_HUMAN	78534.2	71464	76449.1	60566.8	61550.6	61265.5	281282	243596	238981	40970.7	38760.5	42229.9	31469.5	32656.6	33708.6	153782	144498	157939
sp|Q13228|SBP1_HUMAN	185956	187816	183088	317112	317757	306089	74822.3	70392.2	72632.9	97011.6	101867	101136	164766	168591	168412	40906.7	41755.7	48002.2
sp|P08133|ANXA6_HUMAN	98799.6	57840.2	78239.8	81626	88445.2	82182.3	31354.1	42301.7	49089.9	51543	31371.2	43219.1	42411.6	46926	45217.2	17141.8	25092.8	32442.9
sp|P01040|CYTA_HUMAN	3876.87	7843.8	10871.1	14440	16249	12335.1	33515.9	27868.8	23201.6	2022.53	4254.3	6005.11	7502.79	8621.14	6786.81	18323.8	16531.4	15333.7
sp|P06702|S10A9_HUMAN	123722	103375	115394	70828.1	69672.1	66176.7	134874	124310	113107	64544.9	56068.2	63743	36801.1	36965.6	36410.8	73738	73738.9	74750.9
sp|O43633|CHM2A_HUMAN	2030.36	13925.8	15219.5	8379.62	8911.37	8388.02	9744.91	720.316	11895.9	1059.22	7553.05	8407.13	4353.92	4728.07	4615.13	5327.72	427.282	7861.85
sp|Q15485|FCN2_HUMAN	24571.3	25899	22599.4	17552	22427	16008.7	13327.9	4079.9	17295.6	12818.7	14047	12483.7	9119.71	11899	8808.06	7286.6	2420.14	11430.5
sp|Q8IV08|PLD3_HUMAN	293881	291499	303398	347711	331099	329279	45210.8	28774.3	43683.6	153316	158103	167595	180665	175670	181171	24717.6	17068.5	28869.9
sp|O15197|EPHB6_HUMAN	1363.37	33123.4	31593.4	53671.8	40270.2	48798.6	28119.6	11748.8	14181.3	711.26	17965.4	17452	27887	21366	26849.3	15373.5	6969.22	9372.26
sp|Q96AP7|ESAM_HUMAN	1437.22	570.599	199.538	1073.9	3088.68	1300.92	5601.15	4741.57	3838.5	749.785	309.48	110.224	557.983	1638.75	715.771	3062.25	2812.64	2536.82
sp|O94910|AGRL1_HUMAN	75559.7	69593.9	63332.9	108932	108288	98392	44835.7	48004.3	28334.1	39418.9	37746.1	34984.7	56599.3	57453.7	54135.8	24512.5	28475.5	18725.6
sp|Q9H2G2|SLK_HUMAN	13266.1	12704.6	4678.45	16749.2	12187.7	13513.9	7035.67	7193.97	7643.93	6920.82	6890.71	2584.34	8702.6	6466.37	7435.44	3846.53	4267.37	5051.78
sp|Q00325|MPCP_HUMAN	95903.7	144825	144806	11689.2	15403.1	22465.1	11464.3	42513.5	10218.3	50032.2	78549.8	79989.6	6073.54	8172.37	12360.4	6267.75	25218.5	6753.12
sp|O14745|NHRF1_HUMAN	44440.7	42009.9	45215.4	43045.1	43652.1	39059.9	1009.14	1999.31	2119.15	23184.4	22785.2	24976.7	22365.5	23160.3	21491	551.715	1185.97	1400.52
sp|P54793|ARSF_HUMAN	3709.72	12707	12659.5	18102.5	13707.2	14873.2	3352.41	2867.54	3347.5	1935.33	6892	6993.04	9405.76	7272.59	8183.31	1832.83	1700.99	2212.32
sp|Q8IYS5|OSCAR_HUMAN	59648.2	61412.6	60067.6	48540.9	44429	38284.7	11262.2	44142.6	20229.7	31118	33308.8	33180.9	25221.1	23572.5	21064.4	6157.27	26184.8	13369.6
sp|P28799|GRN_HUMAN	21513.6	2247.94	23903.3	5100.89	1982.17	3357.07	26436.1	25289.9	21974.9	11223.5	1219.23	13204	2650.34	1051.67	1847.08	14453.1	15001.6	14522.9
sp|P84077|ARF1_HUMAN	33046.5	23435	12072.6	21021.1	6945.17	8196.84	5375.51	3785.41	4381.4	17240.1	12710.6	6668.79	10922.2	3684.87	4509.95	2938.89	2245.46	2895.61
sp|P07996|TSP1_HUMAN	100812	99998.4	96967.8	209799	213728	193961	72489.5	61898.1	57070	52592.8	54236.8	53564.3	109008	113397	106718	39631.3	36717.1	37716.8
sp|P60953|CDC42_HUMAN	67000.1	54555.5	49578.5	22700.7	11910.4	16920.8	36562.4	2792.15	31932.8	34953.5	29589.7	27386.8	11794.9	6319.26	9309.94	19989.3	1656.27	21104
sp|Q9BZG9|LYNX1_HUMAN	11722.5	15285	10880	6200.28	22981	24300.7	45176.3	56478.8	49131.4	6115.54	8290.22	6010.05	3221.56	12192.9	13370.4	24698.7	33502.5	32470.3
sp|Q9UNN8|EPCR_HUMAN	112305	109979	104505	48029	47592	47763.6	40240.6	39390.2	30995.2	58588.7	59650.2	57727.8	24955.1	25250.7	26279.8	22000.3	23365.8	20484.3
sp|Q8WVN6|SCTM1_HUMAN	13796.6	8249.58	11139.7	112855	162295	83270.4	31657	81468	11620.3	7197.57	4474.39	6153.51	58637.6	86108.2	45815.8	17307.4	48325.8	7679.74
sp|P07148|FABPL_HUMAN	6209.07	20755	21370.2	32181.9	32873.4	29617.5	32176.5	30420.7	78735.2	3239.23	11257.1	11804.7	16721.2	17441.5	16295.7	17591.5	18045.1	52035.1
sp|P31949|S10AB_HUMAN	32953.4	30875.6	28927.1	8721.35	10914.9	15175.2	29926.1	26912.7	25645.1	17191.6	16746.2	15979.1	4531.47	5791.09	8349.48	16361.1	15964.2	16948.5
sp|P04216|THY1_HUMAN	198648	191482	187002	119648	105597	111211	571516	457395	352512	103633	103856	103299	62167.3	56025.9	61188.8	312458	271321	232971
sp|P31997|CEAM8_HUMAN	22553.2	16169.1	16878.4	39424.5	39632.1	36887.5	287686	227474	199733	11765.9	8769.76	9323.5	20484.4	21027.4	20295.7	157283	134934	132001
sp|P02766|TTHY_HUMAN	92558.8	101922	98303	142598	142377	133782	71483	66231.6	46668.6	48287.2	55280.4	54301.9	74091.5	75540.2	73607.7	39081	39287.7	30842.7
sp|P59998|ARPC4_HUMAN	151487	145971	144291	133292	135806	142176	138944	240422	747791	79029.5	79171.4	79705.1	69256.1	72054.2	78226.2	75963.3	142615	494205
sp|Q96NY8|NECT4_HUMAN	16418.7	3704.78	18296.8	53328.6	45157.5	49722.8	45712.4	43129.4	48602.7	8565.52	2009.39	10107	27708.7	23959	27357.8	24991.8	25583.8	32120.9
sp|Q9UN37|VPS4A_HUMAN	51400.7	48117.7	45304.2	53511.8	49100	8991.49	34816.5	26757.9	861.873	26815.4	26098	25025.7	27803.9	26050.8	4947.16	19034.8	15872.5	569.601
sp|Q9Y646|CBPQ_HUMAN	274415	278095	293998	540373	509005	517711	128691	111502	99234.6	143160	150832	162402	280769	270060	284847	70357.5	66141.3	65582.9
sp|O95497|VNN1_HUMAN	7925.83	4882.75	8454.07	2692.19	4090.54	4449.18	1063.96	3090.05	2169.07	4134.85	2648.29	4669.97	1398.82	2170.3	2447.97	581.686	1832.98	1433.51
sp|Q9HCN6|GPVI_HUMAN	166645	159469	155232	269102	258238	243322	57457.3	90202.2	84780.6	86937.2	86492.3	85749	139821	137012	133877	31412.9	53506.8	56030.4
sp|P61626|LYSC_HUMAN	23495.3	25213.9	23305	88186.7	81234.5	71174	41555.4	43468.5	33613.9	12257.3	13675.4	12873.5	45820.4	43100.3	39160.3	22719.1	25784.9	22215
sp|O75841|UPK1B_HUMAN	12407	18243.8	19782.1	9688.01	7573.86	10396.9	1720.52	2110.73	5269.4	6472.63	9895	10927.5	5033.74	4018.43	5720.43	940.64	1252.06	3482.48
sp|P08865|RSSA_HUMAN	169440	183506	193533	34298.5	34842.8	16273.4	16399	14380.9	124956	88395.5	99529.3	106906	17820.9	18486.4	8953.72	8965.62	8530.57	82582
sp|Q9UBR2|CATZ_HUMAN	310661	314566	290926	465496	447453	465819	206756	32523.7	191306	162069	170613	160706	241864	237403	256296	113037	19292.6	126432
sp|Q96HE7|ERO1A_HUMAN	114561	130159	120878	33969.9	41491.2	41385.9	16601.8	42919	71131.2	59765.6	70595.1	66772.3	17650.2	22013.8	22770.8	9076.48	25459	47009.7
sp|P07384|CAN1_HUMAN	54049.5	50193.6	55031.3	85881.4	89553.2	70013.9	19627.7	11350.2	43994.3	28197.2	27223.9	30398.9	44622.6	47513.9	38522	10730.8	6732.79	29075.3
sp|P61978|HNRPK_HUMAN	171571	162080	154148	5881.21	19893.8	12052	7291.88	23348.9	8903.44	89507.2	87908.3	85150.2	3055.78	10554.9	6631.05	3986.6	13850.3	5884.17
sp|P47756|CAPZB_HUMAN	41286.1	40241.2	43615.5	23140.4	20741.2	25037.7	44141.8	42376	52510.8	21538.7	21825.9	24092.9	12023.4	11004.6	13775.9	24133.1	25136.9	34703.7
sp|Q99623|PHB2_HUMAN	111557	39987.2	112858	12224	16734.7	19884.3	43384.5	36717	47637.5	58198.5	21688.2	62341.8	6351.38	8878.86	10940.4	23719.1	21780	31483
sp|O75787|RENR_HUMAN	26298.6	27166.4	26526.5	31545.7	36608	21365.3	5509.75	13350.2	4109.86	13719.8	14734.4	14653	16390.7	19423	11755.3	3012.28	7919.17	2716.15
sp|Q9NZT1|CALL5_HUMAN	2478.17	10679.7	19191.5	7459.89	2175.11	5404.14	3850.56	3837.47	4321.5	1292.84	5792.43	10601.3	3876.04	1154.04	2973.39	2105.17	2276.34	2856.02
sp|P17927|CR1_HUMAN	20098.4	12996.1	16296	36583.9	36487.3	23005.4	19977.4	16706.2	13272.5	10485.2	7048.8	9001.78	19008.4	19358.9	12657.7	10922	9909.91	8771.6
sp|Q6P531|GGT6_HUMAN	27409.1	53252.1	49994.2	72789.7	23313.8	65211.6	26370.9	8287.99	6845.56	14299.1	28882.7	27616.5	37820.4	12369.5	35879.8	14417.5	4916.33	4524.15
sp|P39060|COIA1_HUMAN	38577.6	32351.5	29267.7	50845	49577.7	44320.9	123576	103258	74444.8	20125.6	17546.7	16167.2	26418.2	26304.2	24385.6	67561.2	61251.3	49199.6
sp|P01033|TIMP1_HUMAN	3551.38	13305	9508.79	14443.1	21225.7	17144.1	7933.65	7917.97	11991.4	1852.73	7216.35	5252.59	7504.38	11261.6	9432.78	4337.47	4696.84	7924.97
sp|Q08345|DDR1_HUMAN	37270.6	36527.5	32235.5	74365.7	73418.7	62376.6	21116.9	21298.5	9631.59	19443.8	19811.7	17806.7	38639.2	38953.4	34319.9	11545	12634	6365.4
sp|P61970|NTF2_HUMAN	274974	267018	274557	251643	252222	255341	5808.11	6207.58	5794.49	143452	144824	151663	130749	133820	140490	3175.4	3682.26	3829.51
sp|Q99880|H2B1L_HUMAN	608324	601498	567201	6374.86	5190.34	126285	5155.54	6845.58	14008.8	317358	326239	313318	3312.28	2753.82	69482.9	2818.63	4060.71	9258.24
sp|P02794|FRIH_HUMAN	1351.43	8260.33	22398.8	7620.08	9142.47	8869.19	6588.81	1463.64	4087.69	705.029	4480.22	12372.9	3959.27	4850.68	4879.88	3602.22	868.21	2701.5
sp|Q9HB40|RISC_HUMAN	89536.2	96672.6	96548.5	93666.3	96670.3	95575.2	26001.3	14366	25911.5	46710.4	52433	53332.7	48667.5	51289.9	52586	14215.4	8521.74	17124.6
sp|P01877|IGHA2_HUMAN	313137	296766	296643	288840	288431	291524	103138	109461	107424	163361	160959	163863	150077	153032	160398	56387.4	64930.8	70995
sp|Q9ULI3|HEG1_HUMAN	5479.59	6108.97	3088.19	8077.51	2477.05	9268.48	47541.6	38104.9	32883.4	2858.66	3313.36	1705.89	4196.94	1314.24	5099.57	25991.9	22603.3	21732.2
sp|Q00839|HNRPU_HUMAN	55200	44849.2	52395.1	7655.22	5793.38	8799.33	9749.63	7179.92	2920.8	28797.4	24325.2	28942.7	3977.53	3073.77	4841.44	5330.3	4259.03	1930.32
sp|P51149|RAB7A_HUMAN	94168.5	161788	181379	70357.7	56936.1	37633.3	25522	118817	91304.1	49127	87750	100192	36556.7	30208.3	20706	13953.3	70480.4	60341.8
sp|P23396|RS3_HUMAN	69099.3	65384.3	62172.7	12164.7	10002.2	4854.66	3755.95	5667.96	5338.24	36048.6	35462.9	34343.8	6320.61	5306.81	2671.06	2053.44	3362.16	3527.98
sp|P08311|CATG_HUMAN	58090.4	56070.4	53488.3	32498.7	24257.5	25455.3	2206.81	3725.12	2680.91	30305.3	30411.3	29546.6	16885.8	12870.2	14005.6	1206.5	2209.69	1771.78
sp|Q9H6X2|ANTR1_HUMAN	25673.1	26437.2	24251.6	26296.2	11861	26453.6	10534.1	20385	21792.3	13393.4	14338.9	13396.4	13663.1	6293.03	14554.9	5759.19	12092.1	14402.3
sp|Q01469|FABP5_HUMAN	24657.9	25735.5	19623.2	28649.4	52669.6	11804.5	528141	364143	271666	12863.8	13958.3	10839.7	14885.8	27944.7	6494.88	288744	216005	179540
sp|P10599|THIO_HUMAN	8050.86	5709.74	7180.8	1394.22	1182.37	3014.8	51277.8	56811.9	45664.7	4200.07	3096.83	3966.62	724.414	627.322	1658.76	28034.5	33700.1	30179.2
sp|P05023|AT1A1_HUMAN	1631.06	14022.2	10824	23776.1	26787.8	23307.2	3978.13	5002.52	10883.3	850.913	7605.34	5979.12	12353.7	14212.7	12823.7	2174.91	2967.43	7192.66
sp|P13866|SC5A1_HUMAN	11132.7	8362.76	15700.8	138298	135418	127046	27069.3	17715.3	36074.8	5807.86	4535.77	8673.03	71857.2	71848.4	69901.7	14799.3	10508.5	23841.4
sp|P05388|RLA0_HUMAN	165822	163426	153289	22806.2	23354.5	30208.2	19063.3	17999.8	14169.8	86508.2	88638.7	84675.6	11849.7	12391.1	16620.7	10422.2	10677.2	9364.63
sp|P34897|GLYM_HUMAN	15162.8	16627.8	21338.6	3826.29	4914.17	4535.08	3265.71	425.763	824.482	7910.34	9018.55	11787.3	1988.08	2607.29	2495.23	1785.42	252.557	544.89
sp|P61313|RL15_HUMAN	27368.6	1171.96	1416.18	7287.56	1174.96	6430.83	1734.55	1048.91	1067.42	14278	635.642	782.287	3786.5	623.393	3538.28	948.308	622.201	705.442
sp|P54652|HSP72_HUMAN	16417.7	16511.3	11695.6	19952.6	19203.4	20109.2	17853.1	1835.08	18424.3	8564.98	8955.35	6460.59	10367	10188.7	11064.2	9760.59	1088.55	12176.4
sp|P62424|RL7A_HUMAN	74058.1	75495.4	74358.8	18260	31577	21989.4	41294.4	25936.1	18204.6	38635.5	40947	41075.3	9487.61	16753.7	12098.7	22576.4	15384.9	12031.2
sp|P29622|KAIN_HUMAN	50494.9	49800.2	44252.2	59832.9	60493.7	51385.8	6275.88	32541.1	23371.7	26342.8	27010.5	24444.6	31088.2	32095.9	28272.7	3431.14	19302.9	15446
sp|P02748|CO9_HUMAN	83383.8	72591.1	74838.6	131775	125932	113603	17227.9	17136.7	48645.7	43500.7	39371.8	41340.3	68468.2	66815.2	62504.8	9418.8	10165.2	32149.3
sp|O00584|RNT2_HUMAN	10425.1	12286.6	10519.9	5878.46	5411.15	4671.16	464.219	274.742	320.486	5438.68	6663.97	5811.13	3054.35	2870.97	2570.1	253.797	162.973	211.805
sp|P55285|CADH6_HUMAN	14834.7	17406.6	12152.8	13178.8	15381.5	12721.5	48399.4	55880	71558.2	7739.15	9440.94	6713.14	6847.49	8160.88	6999.45	26460.8	33147.3	47291.9
sp|P40121|CAPG_HUMAN	22250.9	19352.9	22626.4	18280.4	17659.3	9811.05	2472.2	35992.9	9706.51	11608.1	10496.6	12498.7	9498.22	9369.44	5398.09	1351.6	21350.5	6414.91
sp|P09237|MMP7_HUMAN	90884.1	69019.6	87994	70148.8	74198.5	73669.2	2741.6	5450.54	26090.1	47413.6	37434.7	48607.3	36448.2	39367.2	40533.2	1498.88	3233.19	17242.6
sp|P10643|CO7_HUMAN	2717	3111	1216.49	1709.18	2698.11	1961.43	21565.6	23859.2	21702	1417.44	1687.34	671.978	888.064	1431.52	1079.19	11790.3	14153	14342.6
sp|O00754|MA2B1_HUMAN	11866.4	9193.1	11001.1	9484.02	13287.9	10917.9	11273.1	14039.3	8543	6190.59	4986.13	6076.92	4927.74	7050.13	6007.08	6163.19	8327.94	5645.96
sp|P23142|FBLN1_HUMAN	17247.4	12937.2	11040.1	8961.19	11139	18286.3	73922.9	66746.9	65965	8997.85	7016.83	6098.47	4656.09	5909.97	10061.2	40415	39593.4	43595.4
sp|P60022|DEFB1_HUMAN	6553.38	10127.1	7618.96	11367.7	15458.5	16867.3	104201	98998.4	117628	3418.85	5492.7	4208.66	5906.5	8201.77	9280.49	56968.8	58724.5	77739
sp|P19961|AMY2B_HUMAN	58842.7	50848.2	44647.9	50914.8	43750.7	31662.1	39352.3	32494.4	25713.6	30697.8	27578.9	24663.2	26454.5	23212.6	17420.7	21514.6	19275.2	16993.8
sp|P62888|RL30_HUMAN	91962.4	103486	94304.2	19046.7	20007.4	25342.3	9476.6	7411.27	11537.3	47976.1	56128.4	52092.9	9896.35	10615.2	13943.5	5181.03	4396.27	7624.88
sp|P02545|LMNA_HUMAN	55951.2	61343.8	56621.4	28293.9	24383.2	32824.3	57081.9	65093.8	9769.34	29189.3	33271.5	31277.2	14701	12936.9	18060.1	31207.7	38612.8	6456.43
sp|P31025|LCN1_HUMAN	1116.2	21042.3	16529.9	16556.4	15922.5	3896.75	931.508	9542.39	7114.61	582.315	11412.9	9131	8602.43	8447.95	2144.01	509.272	5660.42	4701.95
sp|P39023|RL3_HUMAN	38469.4	45172.1	37210	3224.49	9314.66	3836.33	4776.71	4215.32	3840.44	20069.2	24500.3	20554.5	1675.39	4942.04	2110.77	2611.51	2500.48	2538.1
sp|P40925|MDHC_HUMAN	149041	147538	143285	199136	172466	174921	20886	24598.1	19614	77753.5	80021.5	79149.7	103468	91504.4	96242.4	11418.7	14591.3	12962.7
sp|Q5JS37|NHLC3_HUMAN	44115.9	53247.5	44859.7	82594.4	85076.2	81389.2	123975	117022	123536	23014.9	28880.3	24780.2	42914.7	45138.5	44780.8	67779.4	69415.8	81643.4
sp|P98095|FBLN2_HUMAN	2423.01	2520.82	2820.59	781.096	1616.65	1281.7	28865.8	29444.8	28814.3	1264.07	1367.24	1558.07	405.845	857.738	705.201	15781.5	17466.3	19043
sp|P13796|PLSL_HUMAN	42305.7	42839.5	44622.4	8437.71	8390.82	23105.6	20814.3	7206.02	12481.4	22070.5	23235.2	24649.1	4384.1	4451.88	12712.8	11379.6	4274.52	8248.78
sp|Q9Y653|AGRG1_HUMAN	69006.6	61340.7	65310.8	34841	35051.4	24533.9	7847.45	13924.9	2737.14	36000.2	33269.8	36077.2	18102.8	18597	13498.7	4290.34	8260.06	1808.94
sp|P48061|SDF1_HUMAN	4638.22	667.962	4667.84	9703.19	1115.71	9918.76	978.872	497.06	4287.95	2419.72	362.287	2578.48	5041.62	591.957	5457.36	535.167	294.849	2833.85
sp|Q14002|CEAM7_HUMAN	57947.1	125147	43498.2	26868.8	37911.1	35968.4	3789.8	205441	3977.52	30230.5	67877.1	24028.1	13960.6	20114.3	19790	2071.95	121865	2628.69
sp|P43251|BTD_HUMAN	9012.77	23551	17137.2	19612.5	21524.2	19261.7	57804.4	61839.1	55261.8	4701.89	12773.5	9466.48	10190.4	11420	10597.9	31602.7	36682.2	36521.9
sp|Q02383|SEMG2_HUMAN	6208.67	5921.17	1323.48	2427.19	1870.68	1962.52	825.393	1480.88	1486.71	3239.02	3211.51	731.08	1261.13	992.52	1079.79	451.257	878.44	982.551
sp|P06331|HV434_HUMAN	34388.2	25572.9	27195.5	60972.8	47668.1	46479.8	88345.7	70644.3	82673.7	17940	13870.2	15022.6	31680.5	25291.1	25573.4	48300.2	41905.3	54638
sp|P61916|NPC2_HUMAN	4557.82	3714.72	2396.57	5878.84	2900.83	16011.7	43696.5	32691.2	37776.7	2377.78	2014.78	1323.85	3054.55	1539.08	8809.74	23889.7	19392	24966.1
sp|Q9H299|SH3L3_HUMAN	1686.1	592.871	1145.22	2143.24	1203.4	495.444	4198.87	5154.14	2247.16	879.624	321.56	632.609	1113.59	638.482	272.596	2295.6	3057.37	1485.12
sp|Q6GTX8|LAIR1_HUMAN	14737.9	11811.4	8961.68	12089.3	9990.3	16032.9	67281.7	64045.1	63405.1	7688.67	6406.22	4950.37	6281.42	5300.51	8821.39	36784.1	37990.7	41903.6
sp|Q9NUM4|T106B_HUMAN	10073.4	6275.09	6381.44	7480.87	6273.15	8607.18	3500.95	8144.91	7076.03	5255.23	3403.47	3525.06	3886.94	3328.32	4735.72	1914.03	4831.46	4676.46
sp|P08138|TNR16_HUMAN	5414.69	7326.38	6219.92	8784.2	6367.68	1258.62	307822	317931	308986	2824.8	3973.66	3435.84	4564.13	3378.47	692.497	168292	188592	204205
sp|Q16563|SYPL1_HUMAN	53772.8	15187.2	40940.9	84768.9	76674.3	88555.2	38893.6	28235.5	41341	28052.8	8237.19	22615.5	44044.6	40680.8	48723.6	21263.9	16748.9	27321.8
sp|P62330|ARF6_HUMAN	69437.6	76129.8	68457.2	43324.1	43414.4	38307.2	45750	47300.4	41598.3	36225.1	41291.1	37815.3	22510.5	23034.2	21076.9	25012.4	28058	27491.8
sp|P56537|IF6_HUMAN	53951.1	55988.5	49049.7	65080.4	67410.9	64135.8	18849	17827.1	16433.5	28145.9	30366.9	27094.7	33814.7	35765.9	35287.9	10305.1	10574.8	10860.7
sp|P45877|PPIC_HUMAN	132981	130404	135710	177081	174057	164615	15421.2	20784.3	20849	69375	70728.2	74965.1	92008.3	92348.9	90571.9	8431.03	12329	13778.8
sp|P15880|RS2_HUMAN	99320.4	101401	92822.5	8980.49	12248	8291.99	9797.41	15704.4	8687.55	51814.7	54997.6	51274.5	4666.12	6498.36	4562.3	5356.42	9315.62	5741.5
sp|P13598|ICAM2_HUMAN	4148.59	5598.56	7321.33	5842.47	4393.95	8809.83	167478	144595	128745	2164.29	3036.53	4044.25	3035.65	2331.28	4847.22	91563.5	85771.7	85086
sp|P07910|HNRPC_HUMAN	133454	119579	121594	9707.04	9460.35	16601.7	15359.3	17473.2	25191.5	69621.7	64856.8	67167.8	5043.62	5019.33	9134.35	8397.21	10364.9	16648.8
sp|P01111|RASN_HUMAN	14764.5	31824.2	25254.2	27264	19632.1	8666.03	89265.1	65393.3	65502.2	7702.52	17260.7	13950.3	14166	10416.1	4768.1	48802.8	38790.4	43289.6
sp|P07741|APT_HUMAN	16627.2	59920	61688	28775.9	23873.2	21511.4	104707	83916.2	51086.5	8674.27	32499.2	34076	14951.5	12666.3	11835.7	57245.5	49778	33762.4
sp|Q9BYF1|ACE2_HUMAN	13313.1	14943.1	14102.6	103117	111011	94801.5	3962.07	174673	7720.44	6945.34	8104.78	7790.16	53577.7	58898.4	52160.3	2166.14	103614	5102.34
sp|P35241|RADI_HUMAN	71106.9	67098.3	47310.7	62750.9	31152.7	34453.3	64580.1	239569	14576	37095.9	36392.6	26134.1	32604.4	16528.5	18956.4	35307.1	142109	9633.11
sp|P12268|IMDH2_HUMAN	73123.4	77804	72469.2	17920	23304	1485.11	3999.81	3431.53	4850.54	38147.9	42199.1	40031.5	9310.96	12364.3	817.116	2186.77	2035.54	3205.66
sp|Q969H8|MYDGF_HUMAN	68726.6	72862.6	78530.6	118757	121179	110010	11340.8	8386.76	11021.8	35854.1	39519	43379.7	61704.2	64293.3	60528.1	6200.21	4974.92	7284.16
sp|P22314|UBA1_HUMAN	27964.6	26133.6	25159	13900.2	2040.69	11941.5	3245.66	2652.61	4511.87	14588.9	14174.3	13897.6	7222.31	1082.72	6570.25	1774.46	1573.49	2981.83
sp|P04080|CYTB_HUMAN	69601.3	68216.9	71561.3	68997.6	64129.1	63291.4	189695	181297	184057	36310.5	36999.3	39530	35850.1	34024.7	34823.3	103709	107543	121641
sp|O60635|TSN1_HUMAN	8809.55	21930.6	21079	11202.4	7049.88	9124.63	10733.7	25714.8	6275.39	4595.88	11894.7	11643.9	5820.61	3740.43	5020.42	5868.29	15253.7	4147.32
sp|P07359|GP1BA_HUMAN	32972.9	29728.6	25407	38190.5	38854.9	38097.3	17167.9	13280.7	14274.4	17201.7	16124.1	14034.7	19843.2	20615.1	20961.4	9386.02	7877.91	9433.78
sp|Q71DI3|H32_HUMAN	169530	152850	155860	9452.14	9632.73	11195.1	770.602	10001.6	9950.34	88442.3	82902.6	86096.2	4911.18	5110.8	6159.61	421.302	5932.82	6576.06
sp|P62241|RS8_HUMAN	78172.2	83686.5	76354	8384.96	8195.6	11434.9	18175	36210.1	10378.5	40781.8	45389.7	42177.4	4356.69	4348.3	6291.57	9936.59	21479.3	6859.01
sp|P37802|TAGL2_HUMAN	80765.1	68749.9	76892.4	10579	9019.6	5719.4	8539.6	12414.7	10682.3	42134.5	37288.4	42474.8	5496.66	4785.49	3146.84	4668.75	7364.22	7059.82
sp|P27348|1433T_HUMAN	5112.45	5465.54	9571.23	1951.14	3939.41	2551.55	2478.05	654.349	1230.39	2667.13	2964.39	5287.08	1013.78	2090.11	1403.88	1354.79	388.151	813.149
sp|Q9NPF0|CD320_HUMAN	8118.33	18754.1	11336.7	14443	12547.4	20069.6	244223	228139	233526	4235.27	10171.8	6262.32	7504.38	6657.22	11042.4	133521	135329	154334
sp|Q96TA1|NIBL1_HUMAN	25989.1	16878.9	18246.6	13661.1	17460.4	13081.5	17393.6	11941.7	8944.53	13558.3	9154.74	10079.3	7098.1	9263.88	7197.51	9509.42	7083.64	5911.33
sp|P19338|NUCL_HUMAN	205855	187450	192874	25638.3	14139.5	23507.4	40273.3	14840.2	42442.7	107393	101668	106542	13321.3	7501.96	12933.9	22018.1	8803.02	28049.8
sp|P12821|ACE_HUMAN	62670.2	57757.9	63143	114979	122455	131283	18410.3	17870.1	61926.4	32694.6	31326.5	34879.7	59741.4	64970.5	72232.8	10065.2	10600.3	40926.4
sp|P50053|KHK_HUMAN	16975.8	22449.8	16673.9	30765.1	36235.6	36193.3	66866.4	5045.31	75351.9	8856.15	12176.2	9210.55	15985.1	19225.4	19913.8	36557.1	2992.81	49799.1
sp|P35754|GLRX1_HUMAN	8408.03	15338.2	10163.4	14183	6261.62	6234.56	1418.74	2171.08	8951.95	4386.4	8319.1	5614.19	7369.25	3322.2	3430.29	775.648	1287.86	5916.23
sp|Q9UBI6|GBG12_HUMAN	6251.34	6067.92	6409.97	1571.72	465.595	3434.45	581.925	1450.92	1698.69	3261.28	3291.1	3540.82	816.64	247.028	1889.65	318.149	860.669	1122.64
sp|Q8IX04|UEVLD_HUMAN	15822.2	12465.5	8354.01	16476.4	11571.4	1789.22	4954.78	3856.62	1474.61	8254.31	6760.99	4614.7	8560.89	6139.37	984.437	2708.87	2287.7	974.551
sp|Q53RD9|FBLN7_HUMAN	81175.4	73930	78708.5	88759.8	81154.7	91984.1	11881.6	13626.2	8054.88	42348.6	40098	43478	46118.2	43057.9	50610.1	6495.86	8082.86	5323.37
sp|Q695T7|S6A19_HUMAN	4624	7666.14	6190.1	36572.4	35441.9	35918.2	4331.53	5001.37	10217.3	2412.31	4157.94	3419.37	19002.4	18804.3	19762.4	2368.12	2966.74	6752.5
sp|Q8N2S1|LTBP4_HUMAN	38574.1	5803.26	2682.41	3544.42	3617.95	5307.23	15908.6	17253.8	2779.88	20123.8	3147.55	1481.74	1841.62	1919.56	2920.07	8697.49	10234.7	1837.19
sp|Q8NCC3|PAG15_HUMAN	73891.8	66211.9	59012.7	76802.1	69549.9	60613.1				38548.8	35911.8	32598.2	39905.2	36900.8	33349.6	0	0	0
sp|P62826|RAN_HUMAN	74510.5	77478.7	74320.4	12382.5	13426.2	7597.24	3743.96	9942.76	7465.66	38871.6	42022.7	41054.1	6433.73	7123.48	4180.04	2046.89	5897.92	4933.96
sp|Q6UXB4|CLC4G_HUMAN	35881.3	36979.5	35030.6	27113.6	26802.3	24677.5	1.24777e+06	1.18519e+06	1.04616e+06	18719	20056.8	19350.7	14087.8	14220.4	13577.7	682178	703039	691394
sp|P35858|ALS_HUMAN	147679	91060.9	75972.5	162516	130287	149642	113398	62437.5	56290	77042.9	49389.4	41966.7	84440.8	69126	82333.7	61996.5	37037.1	37201.4
sp|Q3LXA3|TKFC_HUMAN	16191.3	9774.93	9121.94	31439.5	31418.3	29996.3	12043.7	9452.31	7108.6	8446.9	5301.7	5038.89	16335.5	16669.5	16504.1	6584.48	5606.99	4697.99
sp|P13284|GILT_HUMAN	1279.44	648.963	998.842	384.529	3306.86	1107.6	1401.24	1427.1	746.004	667.472	351.983	551.753	199.795	1754.5	609.407	766.085	846.54	493.025
sp|Q496F6|CLM2_HUMAN	3445.57	5052.36	2857.49	9003.76	1330.28	4038.72	177035	160483	144907	1797.53	2740.28	1578.46	4678.21	705.799	2222.12	96788.3	95196.4	95767.2
sp|Q15366|PCBP2_HUMAN	68887.4	70480.7	75037.7	20072.6	64441.7	21647.6	16851.3	20005.1	7708.11	35938	38227.1	41450.3	10429.4	34190.5	11910.6	9212.89	11866.7	5094.19
sp|P13804|ETFA_HUMAN	94445.4	97591.8	98928.8	5342.6	24563.6	25010.5	22615.6	35254.6	42254.8	49271.5	52931.5	54647.6	2775.93	13032.6	13760.9	12364.4	20912.6	27925.7
sp|P18124|RL7_HUMAN	83845.6	89225.7	84594.8	3621.95	7461.83	8180.88	1469.68	18907.4	11402.5	43741.6	48394	46729.6	1881.91	3958.99	4501.17	803.502	11215.6	7535.79
sp|P31946|1433B_HUMAN	10979.4	11183.9	11098.3	3833.7	4667.87	348.234	602.095	185.017	386.241	5727.86	6065.9	6130.65	1991.93	2476.61	191.6	329.176	109.75	255.262
sp|P62318|SMD3_HUMAN	139349	133341	131890	19312.1	20225.6	22544.1	10878.1	6794.94	20883.6	72697.2	72321.2	72854.9	10034.3	10731	12403.9	5947.23	4030.67	13801.7
sp|P00492|HPRT_HUMAN	13239.4	19433.8	15201.7	18500.4	6868.58	2826.04	16793.2	15199.6	23005.8	6906.92	10540.5	8397.33	9612.52	3644.23	1554.9	9181.13	9016.22	15204.3
sp|P61353|RL27_HUMAN	139949	155314	139887	7043.03	29398.7	35083.1	27154.1	30187.5	8148.07	73010.1	84238.7	77272.4	3659.45	15597.9	19302.9	14845.7	17906.8	5384.95
sp|Q9BRT3|MIEN1_HUMAN	19766.3	48366.8	31771.1	25835.7	25646.5	23957.6	47545	105467	120917	10311.9	26233	17550.1	13423.8	13607.1	13181.6	25993.7	62561.5	79912.5
sp|P19013|K2C4_HUMAN	4582.12	1793.05	5535.03	34850.9	46753.4	38646.6	13659.7	8493.87	7846.24	2390.45	972.509	3057.51	18108	24805.7	21263.6	7468.01	5038.45	5185.48
sp|O75631|UPK3A_HUMAN	40530.3	21348.2	33641.9	23567.1	41372.6	41069.5	53864.8	54134.8	46903.8	21144.4	11578.8	18583.5	12245.1	21950.9	22596.7	29448.8	32112.1	30998.1
sp|Q14766|LTBP1_HUMAN	3077.71	1866.01	3688.86	590.092	1149.52	1122.88	22282.7	19618.3	15385.1	1605.62	1012.08	2037.7	306.602	609.896	617.816	12182.4	11637.3	10167.8
sp|Q9UKZ9|PCOC2_HUMAN	6820.86	1806.44	9270.47	2681.06	14049.8	11397.7	4556.69	1723.16	92.7402	3558.39	979.773	5120.94	1393.03	7454.32	6271.1	2491.22	1022.16	61.2908
sp|Q14508|WFDC2_HUMAN	2442.82	6050.12	3308.42	2490.29	2591.08	8789.95	143058	136958	112786	1274.4	3281.45	1827.55	1293.92	1374.74	4836.28	78212.2	81241.8	74539.1
sp|P16112|PGCA_HUMAN	23855.2	3141.28	25168.4	24611.1	28444.3	3545.19	17551	53938.9	59274.7	12445.1	1703.76	13902.9	12787.5	15091.5	1950.58	9595.45	31995.8	39173.9
sp|P50570|DYN2_HUMAN	45786.3	39426.6	38045	18950.1	25545.5	24119	20426.8	18015.9	14544.2	23886.3	21384.1	21015.8	9846.15	13553.6	13270.4	11167.7	10686.8	9612.05
sp|P17936|IBP3_HUMAN	64753.9	55212.7	66847.5	44767.1	46115.5	41349.8	74233.2	18754.6	9227.08	33781.6	29946.1	36926.1	23260.3	24467.3	22750.9	40584.6	11125	6098.06
sp|P62277|RS13_HUMAN	10832.2	51589	41920.6	12205.7	6724.11	14844.3	13753.1	843.063	15484.9	5651.07	27980.7	23156.7	6341.87	3567.58	8167.39	7519.05	500.094	10233.8
sp|Q16651|PRSS8_HUMAN	26525.6	7384.82	7226.65	3321.48	29613.4	38199.2	2686.29	1084.41	1395.71	13838.2	4005.36	3991.95	1725.79	15711.8	21017.4	1468.64	643.259	922.409
sp|P30101|PDIA3_HUMAN	43087.4	41759.4	37276.5	1418.57	16803.4	14344.2	2248.19	10689.5	778.003	22478.4	22649.3	20591.3	737.067	8915.29	7892.28	1229.13	6340.88	514.173
sp|O75264|SIM24_HUMAN	3136.02	3609.05	1582.32	1498.05	1226.04	1223.76	362.295	5814.78	1600.28	1636.04	1957.46	874.063	778.365	650.492	673.318	198.073	3449.25	1057.61
sp|O43511|S26A4_HUMAN	188848	54918.3	196551	27938.1	20470.5	18963.6	17404.1	21672.2	192425	98520.6	29786.4	108574	14516.2	10861	10433.9	9515.13	12855.6	127171
sp|P30050|RL12_HUMAN	14539.5	16016.5	15660.9	1768.25	2247.5	1483.88	713.752	341.512	5518.42	7585.14	8686.99	8650.97	918.757	1192.44	816.44	390.221	202.581	3647.05
sp|P02511|CRYAB_HUMAN	32887.7	33926.8	34994.2	25790.1	22982.1	25533.8	12059.9	13863.4	12094.8	17157.3	18401.1	19330.6	13400.1	12193.5	14048.8	6593.34	8223.56	7993.33
sp|Q16832|DDR2_HUMAN	179441	173232	158429	27120.8	29170.6	33879.9	5237.8	3615.2	4312	93612.8	93956.9	87515.2	14091.6	15476.9	18640.9	2863.6	2144.49	2849.75
sp|P62070|RRAS2_HUMAN	955.263	306.764	999.545	541.174	863.16	951.953	272.262	473.713	208.562	498.353	166.382	552.142	281.185	457.963	523.77	148.851	281	137.836
sp|P09619|PGFRB_HUMAN	4478.34	2287.31	6747.04	2061.96	4417.75	5153.7	30732	34533.4	31803.2	2336.31	1240.58	3727.02	1071.36	2343.91	2835.59	16801.8	20484.8	21018.3
sp|Q9UIB8|SLAF5_HUMAN	12682.5	6596.04	10669.6	18853.7	16470.9	18663.8	228132	208503	173965	6616.38	3577.54	5893.81	9796.09	8738.89	10268.9	124724	123681	114971
sp|Q13838|DX39B_HUMAN	70615.9	65783.9	63385	8004.06	8888.37	8303.76	4054.61	7039.11	5742.96	36839.8	35679.7	35013.4	4158.78	4715.86	4568.77	2216.73	4175.51	3795.45
sp|P55017|S12A3_HUMAN	4665.49	5124.15	5734.75	5096.46	8281.23	9720	4596.27	6909.52	6009.83	2433.95	2779.22	3167.83	2648.04	4393.73	5348	2512.87	4098.64	3971.82
sp|P60866|RS20_HUMAN	37384.9	33782.8	31898.3	3908.19	4483.7	6641.58	2868.46	798.84	2346.41	19503.4	18323	17620.4	2030.63	2378.9	3654.24	1568.24	473.862	1550.71
sp|Q13148|TADBP_HUMAN	41062.3	44718.3	34379.5	1958.25	3541.58	4078.55	3011.28	833.046	65854	21421.9	24254.2	18991	1017.48	1879.04	2244.04	1646.32	494.152	43522.1
sp|P31151|S10A7_HUMAN	41069.9	30788.5	36023.2	21714.9	23835	10344.6	22143	15283.9	13401.5	21425.9	16699	19899	11282.7	12646	5691.65	12106	9066.22	8856.9
sp|P62244|RS15A_HUMAN	117552	110547	113993	12382.7	14147.5	11737.3	9529.56	11759.4	4727.96	61326.2	59958	62968.7	6433.87	7506.17	6457.94	5209.98	6975.52	3124.65
sp|P62140|PP1B_HUMAN	14032.1	16469.9	17910.2	8815.17	12116.5	12671.4	9024.96	4967.1	5041.38	7320.41	8932.91	9893.46	4580.22	6428.57	6971.87	4934.11	2946.42	3331.78
sp|Q8N5I2|ARRD1_HUMAN	33559.7	33086	29539.9	11533.7	12571.7	11841.9	4293.62	3273.12	2292.71	17507.8	17945.1	16317.6	5992.74	6670.11	6515.46	2347.4	1941.58	1515.22
sp|P49368|TCPG_HUMAN	138571	120396	148211	48139	43382.8	46273.7	15429.2	2932.66	26173.6	72291.6	65300	81870.5	25012.3	23017.4	25460	8435.4	1739.62	17297.8
sp|Q9Y512|SAM50_HUMAN	56743.8	27354.9	49318	56892.4	61712.6	61337	27368.9	105115	32021.9	29602.8	14836.7	27242.9	29560.4	32742.6	33748	14963.1	62352.6	21162.9
sp|P35232|PHB_HUMAN	69352.2	74820.5	60914.8	7857.84	8739.71	8552.51	12056.5	12531.4	96517.7	36180.5	40580.9	33648.9	4082.81	4636.99	4705.64	6591.49	7433.48	63787.3
sp|Q9UBC9|SPRR3_HUMAN	13744.9	9214.59	15537.6	4681.26	8722.69	6420.07	18517.7	20718	17536.9	7170.63	4997.78	8582.84	2432.31	4627.96	3532.36	10123.9	12289.6	11589.9
sp|P01602|KV105_HUMAN	13014.5	13841.9	12222.1	11842.2	13347.1	12470.6	8724.26	4728.23	4935.84	6789.58	7507.52	6751.4	6153.03	7081.51	6861.4	4769.71	2804.73	3262.04
sp|P17050|NAGAB_HUMAN	14620.9	28418.2	28272.1	59157.8	58493.3	47148.8	23906	24398.6	17492.9	7627.59	15413.4	15617.3	30737.5	31034.5	25941.6	13069.8	14472.9	11560.8
sp|P30046|DOPD_HUMAN	31847.9	23762.3	26677	41132.2	37575	34074.2	745.743	1892.33	3503.61	16614.8	12888.1	14736.2	21371.7	19936	18747.8	407.711	1122.51	2315.49
sp|P01860|IGHG3_HUMAN	654.544	717.538	1137.8	917.893	809.828	1073.11	508.273	167.978	210.345	341.47	389.176	628.513	476.922	429.667	590.431	277.882	99.6425	139.014
sp|P13929|ENOB_HUMAN	32545.4	37402.1	32660	7411.82	7626.25	2737.47	5553.56	5745.54	31335.3	16978.7	20286.1	18041.2	3851.06	4046.22	1506.17	3036.23	3408.18	20709.1
sp|P46777|RL5_HUMAN	81191.7	81697.8	80975.7	14837.9	9344.06	27466.9	6148.12	5937.76	3620.65	42357.1	44311	44730.4	7709.55	4957.64	15112.5	3361.29	3522.2	2392.84
sp|P04279|SEMG1_HUMAN	2272.66	3948.95	3879.84	5487.53	4466.67	983.929	963.098	728.021	840.164	1185.63	2141.82	2143.2	2851.24	2369.86	541.363	526.543	431.853	555.254
sp|Q9NPH3|IL1AP_HUMAN	10340.5	9309.97	9484.77	12392.3	15310.6	16016.6	33023.4	23664.9	2980.87	5394.57	5049.51	5239.32	6438.82	8123.27	8812.41	18054.5	14037.7	1970.02
sp|P22732|GTR5_HUMAN	24767	18505.5	15976.5	56497.6	55130.8	43906.7	3440.65	3459.15	11146.9	12920.8	10037	8825.31	29355.3	29250.5	24157.7	1881.06	2051.92	7366.85
sp|P46783|RS10_HUMAN	171608	146035	146033	4393.5	17854.9	13644.7	7537.97	16320	15181.2	89526.5	79206.2	80667.6	2282.79	9473.22	7507.37	4121.14	9680.81	10033
sp|P02042|HBD_HUMAN	162847	135048	129525	173654	160606	138264	177494	11733.9	6126.18	84956.3	73247	71549	90227.9	85211.8	76073.4	97039	6960.37	4048.72
sp|Q86XT2|VP37D_HUMAN	29565.5	29186.3	32703.3	33509.8	34225.8	29260.8	5602.31	3095.67	8531.47	15424.1	15830	18065.1	17411.2	18159	16099.4	3062.88	1836.31	5638.34
sp|P21333|FLNA_HUMAN	19620.3	20611.7	4466.29	8629.83	2354.8	6675.88	86929.2	77682.7	6393.01	10235.8	11179.3	2467.15	4483.92	1249.37	3673.11	47525.8	46080.4	4225.06
sp|P34059|GALNS_HUMAN	74800.7	68917.5	71774.5	102436	102549	108583	9567.96	3659.13	12236.7	39022.9	37379.3	39647.8	53223.9	54408.8	59743.2	5230.98	2170.55	8087.06
sp|P62917|RL8_HUMAN	13066.4	13722.8	13733.7	2825.53	1829.05	3594.96	1311.12	1891.38	2211.46	6816.63	7442.92	7586.38	1468.1	970.43	1977.97	716.811	1121.94	1461.53
sp|O75144|ICOSL_HUMAN	52397.1	48984	52004.9	45959.7	43958.9	44995.3	1.03378e+06	960796	866966	27335.2	26567.8	28727.1	23879.9	23323.1	24756.7	565186	569932	572967
sp|P04066|FUCO_HUMAN	188769	173712	169898	174017	163876	148899	33724.2	92069.1	34330.3	98479.2	94217.4	93850.7	90416.5	86946.8	81925.2	18437.6	54614.2	22688.5
sp|Q5SZK8|FREM2_HUMAN	74866.8	71320.7	69610.7	77779.7	76550	79719.8	23994.3	12138.9	20425.3	39057.4	38682.7	38452.4	40413.1	40614.8	43862.3	13118.1	7200.64	13498.8
sp|Q15286|RAB35_HUMAN	9123.13	7691.22	8423.66	6982.79	7070.96	7697	2087.51	7128.67	6989.4	4759.47	4171.54	4653.17	3628.15	3751.61	4234.93	1141.28	4228.63	4619.21
sp|P13473|LAMP2_HUMAN	302618	288543	283104	408345	403708	413301	3.14265e+06	3.11697e+06	2.74296e+06	157874	156499	156385	212169	214194	227400	1.71814e+06	1.84894e+06	1.81279e+06
sp|A6NI73|LIRA5_HUMAN	9226.93	7486.45	7591.76	8019.86	6382.7	6942.62	2650.05	2208.11	387.803	4813.62	4060.48	4193.64	4166.99	3386.44	3819.87	1448.83	1309.82	256.294
sp|P04745|AMY1_HUMAN	78535.8	70264.2	58340.2	79468	71908.2	47651.4	48698.2	45439.9	34875.6	40971.5	38109.7	32226.7	41290.3	38152	26218	26624.2	26954.3	23048.8
sp|P0CG05|LAC2_HUMAN	313909	319775	300078	633226	566290	541893	451440	393014	320101	163764	173439	165761	329014	300454	298153	246810	233131	211551
sp|P20711|DDC_HUMAN	11616.5	28803.3	9648.98	19540.9	22443.4	20040.9	1575.76	1226.38	1043.1	6060.23	15622.3	5330.03	10153.2	11907.7	11026.6	861.497	727.476	689.371
sp|Q9HBB8|CDHR5_HUMAN	23102.2	25026.8	24709.8	50579.6	44652.2	39782.5	98294.4	88122.3	77732	12052.2	13574	13649.5	26280.3	23690.9	21888.6	53739.3	52273	51372.1
sp|Q9H3K2|GHITM_HUMAN	1957.04	1302.67	7236.02	1446.3	2091.42	4437	2951.87	4709.4	9533.21	1020.97	706.536	3997.13	751.475	1109.63	2441.26	1613.84	2793.56	6300.38
sp|Q9GZX9|TWSG1_HUMAN	1412.25	26654.5	7741.72	1615.25	4989.87	7477.24	299376	283366	277676	736.762	14456.8	4276.47	839.258	2647.45	4114.02	163674	168089	183512
sp|Q5JNZ5|RS26L_HUMAN	18650.6	17103.9	20241.7	537.644	1606.26	1255.16	570.808	5385.63	1428.56	9729.89	9276.74	11181.4	279.351	852.226	690.595	312.071	3194.69	944.12
sp|P62266|RS23_HUMAN	64903.4	64423.1	59540.8	986.064	10380.6	2508.03	6095.53	3946.68	5263.92	33859.6	34941.6	32889.9	512.343	5507.61	1379.93	3332.54	2341.12	3478.86
sp|P62081|RS7_HUMAN	141973	115611	98152.9	9493.73	12214.6	3636.53	2362.03	43461.9	4144.46	74066.2	62704.9	54219	4932.79	6480.64	2000.84	1291.36	25781.1	2739.02
sp|P36896|ACV1B_HUMAN	1228.31	832.952	287.433	401.26	843.931	698.833	4141.37	4374.92	4032.93	640.801	451.774	158.776	208.488	447.761	384.502	2264.16	2595.15	2665.31
sp|P14174|MIF_HUMAN	103732	105843	104932	109670	106621	105906	14730.3	4983.65	5137.18	54116.2	57406.9	57963.5	56982.7	56569.4	58270	8053.29	2956.24	3395.1
sp|Q9NXU5|ARL15_HUMAN	38249.8	35828.7	25001.6	28246.9	19027.2	31470.1	8442.07	3655.84	26535	19954.6	19432.7	13810.7	14676.6	10095.2	17315	4615.43	2168.6	17536.6
sp|Q9H1C7|CYTM1_HUMAN	22852.1	20587.4	20471.8	20965	21306.8	18293.3	17404.1	17827.4	13871.8	11921.8	11166.1	11308.5	10893.1	11304.7	10065.1	9515.14	10575	9167.68
sp|Q9H0E2|TOLIP_HUMAN	38716.1	29748.6	34107	17305.9	16110.7	14397.2	145.744	6544.38	4682.38	20197.9	16135	18840.5	8991.85	8547.8	7921.42	79.6807	3882.04	3094.53
sp|Q99714|HCD2_HUMAN	105939	93996.2	96638	1993.73	4570.51	4832.25	68026.1	44028.5	11847	55267.7	50981.4	53382.1	1035.91	2424.96	2658.73	37191.1	26117.1	7829.56
sp|Q8TDQ1|CLM1_HUMAN	10978.6	16072.9	19741.9	33204.4	10991.4	8060.59	134705	122091	119448	5727.46	8717.6	10905.3	17252.5	5831.66	4434.98	73645.8	72422.8	78941.7
sp|Q6P5R6|RL22L_HUMAN	34031	28539.9	39785.7	5124.21	3569.15	5915.69	818.077	990.512	1553.18	17753.7	15479.4	21977.3	2662.45	1893.67	3254.85	447.258	587.559	1026.48
sp|Q13477|MADCA_HUMAN	25388	26200.8	23914.8	40002.8	43306.6	44627.8	122787	119149	136347	13244.7	14210.7	13210.4	20784.8	22977	24554.5	67129.9	70677.6	90110.3
sp|P48047|ATPO_HUMAN	14057.3	15986.8	12603.7	1318.8	407.267	1763.3	378.334	25940.9	826.307	7333.58	8670.87	6962.21	685.226	216.082	970.176	206.842	15387.8	546.096
sp|P04156|PRIO_HUMAN	10953.7	8417.42	10035.9	11605.5	11660.7	10780.1	32507.8	33461.9	23530.2	5714.47	4565.42	5543.73	6030.03	6186.78	5931.25	17772.6	19849.2	15550.8
sp|P20827|EFNA1_HUMAN	91953.9	81530.9	85520.9	92135.3	90598.4	86838.7	55335.9	53138.9	52276.7	47971.6	44220.5	47241.1	47872	48068.4	47779.1	30253.1	31521.3	34549
sp|P34096|RNAS4_HUMAN	987.496	3457.52	1283.06	2100.11	827.581	1423.53	373.804	1102.77	2127.71	515.169	1875.28	708.753	1091.19	439.086	783.237	204.365	654.15	1406.18
sp|Q14019|COTL1_HUMAN	652.185	420.996	947.473	469.872	1416.92	520.843	5948.45	4143.69	1207.95	340.24	228.339	523.377	244.138	751.767	286.57	3252.13	2457.98	798.318
sp|Q14118|DAG1_HUMAN	8508.2	12126.4	4708.09	15701.1	9004.81	8921.69	8873.23	9062.79	6312.95	4438.66	6577.11	2600.71	8158.03	4777.64	4908.76	4851.16	5375.93	4172.15
sp|Q9Y2S2|CRYL1_HUMAN	17273.2	17852.7	17020.8	50970.6	40129.5	44499.7	6524.04	117584	4326.81	9011.29	9682.9	9402.17	26483.5	21291.3	24484	3566.81	69749.2	2859.53
sp|P26373|RL13_HUMAN	43063.1	42317.6	39165.2	11281.4	17948.7	18934.8	8297.02	5925.54	9408.03	22465.7	22952.1	21634.6	5861.62	9522.98	10418	4536.13	3514.95	6217.65
sp|P62851|RS25_HUMAN	289102	300300	285098	7466.55	18496.9	19164.5	3687.11	9782.08	6929.27	150822	162876	157486	3879.5	9813.8	10544.4	2015.81	5802.6	4579.47
sp|Q9UNF0|PACN2_HUMAN	5927.66	6202.5	3331.96	7627.47	6628.4	6281.06	8450.61	1517.18	450.889	3092.42	3364.09	1840.55	3963.11	3516.8	3455.87	4620.1	899.969	297.987
sp|P07108|ACBP_HUMAN	14187.1	11530.9	8828.04	13730.6	12108.7	12247.3	4523.09	6700.67	5028.53	7401.29	6254.08	4876.55	7134.2	6424.48	6738.53	2472.86	3974.75	3323.29
sp|A0A0A0MS15|HV349_HUMAN	61918.9	46862.7	45129.2	48817.1	61286.9	45482.8	17835.8	17423.8	12962.7	32302.6	25417.2	24929.1	25364.6	32516.7	25024.9	9751.17	10335.6	8566.86
sp|P29279|CTGF_HUMAN	3205.53	4046.68	3335.17	1590.85	7660.2	5076.33	38350.8	33608.2	30280.9	1672.3	2194.82	1842.32	826.582	4064.24	2793.03	20967.1	19936	20012.2
sp|Q08174|PCDH1_HUMAN	4662.29	919.97	1287.73	250.092	1677.82	1937.38	25865	23515.7	27540.9	2432.28	498.971	711.331	129.944	890.194	1065.96	14140.9	13949.2	18201.5
sp|Q7LBR1|CHM1B_HUMAN	50903.7	55806.1	51834	33061.9	26917.9	37272.3	5845.78	6345.84	5698.52	26556.1	30267.9	28632.8	17178.4	14281.7	20507.4	3196	3764.27	3766.08
sp|Q13277|STX3_HUMAN	2207.41	2852.8	11957.6	3283.96	3396.5	4120.03	2101.06	1909.56	1133.77	1151.59	1547.29	6605.3	1706.3	1802.07	2266.86	1148.69	1132.73	749.297
sp|P40199|CEAM6_HUMAN	52746.3	45287.4	24316	20508.2	17402.7	24159.5	78021.2	44052.1	78453.9	27517.3	24562.9	13432	10655.7	9233.29	13292.7	42655.6	26131.1	51849.2
sp|P58499|FAM3B_HUMAN	25566	22358.6	25361.1	35123	33536.8	32062.1	16710.3	3573.71	5153.83	13337.6	12126.8	14009.3	18249.3	17793.5	17640.8	9135.85	2119.88	3406.1
sp|Q9UQN3|CHM2B_HUMAN	19429.1	17709.2	19008.1	7085.62	4561.92	5970.58	4063.24	444.67	1478.27	10136	9605.06	10499.9	3681.57	2420.4	3285.05	2221.45	263.773	976.967
sp|Q9H6B4|CLMP_HUMAN	10294.5	14088.8	13175.4	15061.6	14562.4	14299.4	49723.6	45804.9	44153.3	5370.58	7641.44	7277.98	7825.76	7726.29	7867.63	27184.8	27170.9	29180.3
sp|P22626|ROA2_HUMAN	41333.2	50361	43691.3	10559	4098.52	9147.13	17535.8	7792.31	3598.59	21563.2	27314.6	24134.8	5486.26	2174.53	5032.8	9587.16	4622.3	2378.26
sp|P10301|RRAS_HUMAN	33169	25239.9	22387.2	1475.88	9265.94	9227.59	4690.71	7158.91	14093.1	17304	13689.5	12366.5	766.844	4916.19	5077.07	2564.49	4246.57	9313.97
sp|P29401|TKT_HUMAN	11875	10000.9	10976.5	3971.06	4553.06	4149.78	439.579	403.614	612.646	6195.07	5424.27	6063.32	2063.3	2415.7	2283.23	240.326	239.419	404.89
sp|P35268|RL22_HUMAN	196920	186637	194049	88089.1	71681.2	71970.8	42387.1	17463.2	15758	102732	101228	107191	45769.7	38031.6	39598.8	23173.8	10359	10414.3
sp|P15848|ARSB_HUMAN	28492.9	24325.3	26187.8	34159.7	33999.1	30803.7	1671.77	324.257	1038.62	14864.5	13193.5	14465.9	17748.8	18038.7	16948.4	913.988	192.345	686.411
sp|P62753|RS6_HUMAN	32363.7	29572.3	32121.3	6404.76	11007.1	3405.98	7655.54	15209.5	3594.25	16883.9	16039.3	17743.6	3327.81	5839.99	1873.99	4185.42	9022.08	2375.39
sp|Q8WW52|F151A_HUMAN	22191.6	23301.7	25847.9	78618.4	80791.4	74436.6	7744.36	5737.29	2485.96	11577.2	12638.3	14278.2	40848.9	42865.1	40955.4	4233.98	3403.29	1642.94
sp|P07204|TRBM_HUMAN	657.634	1620.52	685.893	583.797	427.569	904.71	20882.7	62160.9	3490.27	343.083	878.931	378.883	303.332	226.854	497.777	11417	36873.1	2306.68
sp|P33151|CADH5_HUMAN	11730.8	8317.04	4893.94	13321.3	2049.48	2494.03	22679.9	16272.3	17118.3	6119.84	4510.97	2703.38	6921.52	1087.38	1372.23	12399.5	9652.54	11313.3
sp|P05787|K2C8_HUMAN	53379.6	50627.7	55341.9	40660.6	40185	34125.7	71396.8	17544.2	70414.4	27847.7	27459.3	30570.5	21126.6	21320.8	18776.1	39033.9	10407	46536
sp|P50990|TCPQ_HUMAN	45699.7	43264.8	43319.4	14624.8	19927.1	12004.4	3887.92	11424.1	4550.85	23841.2	23465.8	23929.3	7598.8	10572.7	6604.91	2125.59	6776.62	3007.6
sp|Q92930|RAB8B_HUMAN	1311.92	1035.26	1691.93	1810.62	1001.37	1066.54	608.539	379.583	253.576	684.419	561.499	934.613	940.767	531.291	586.819	332.699	225.163	167.585
sp|P46781|RS9_HUMAN	58122.7	82039.2	65538.4	877.491	5278.26	447.402	2499.51	1363.35	3972.68	30322.1	44496.2	36202.9	455.93	2800.46	246.163	1366.53	808.721	2625.5
sp|Q9HBH0|RHOF_HUMAN	5003.46	5249.81	3468.23	2732.76	3000.68	2628.45	3871.15	1756.18	2828.97	2610.26	2847.38	1915.82	1419.9	1592.06	1446.19	2116.43	1041.75	1869.63
sp|O75955|FLOT1_HUMAN	2221.45	13158.4	10185.9	6944.67	14393.4	4008.74	10035.6	2911.75	9231.88	1158.91	7136.84	5626.64	3608.34	7636.62	2205.63	5486.62	1727.21	6101.24
sp|Q96FN5|KIF12_HUMAN	10938.3	10134.4	9998.34	14011.5	13092.8	13024.2	6777.71	7397.43	2394.82	5706.41	5496.65	5523.01	7280.15	6946.58	7165.99	3705.5	4388.06	1582.71
sp|P62913|RL11_HUMAN	88126.8	86979.5	96661.6	21806.2	17508.7	21533	4305.34	3649.95	8113.47	45975.1	47175.7	53395.2	11330.1	9289.5	11847.6	2353.81	2165.1	5362.09
sp|Q9NR30|DDX21_HUMAN	31005.6	24354.5	24398.6	1719.12	2577.52	3862.09	3140.67	7105.66	5474.63	16175.4	13209.3	13477.6	893.228	1367.54	2124.95	1717.06	4214.99	3618.12
sp|Q9BTY2|FUCO2_HUMAN	20930.4	19261.5	11827.5	24358.6	31830.9	22631.3	52358.2	47815.3	18829	10919.2	10447	6533.45	12656.3	16888.4	12451.9	28625.2	28363.4	12443.8
sp|Q15746|MYLK_HUMAN	26999.6	254392	27504.6	173722	291683	149294	20439.9	20352.6	18758.4	14085.5	137977	15193.3	90263	154757	82142.1	11174.9	12072.9	12397.2
sp|P01023|A2MG_HUMAN	14793.8	15942.7	15285.1	15527.3	21509.8	12801	13418.1	9911.79	1807.51	7717.79	8646.96	8443.39	8067.73	11412.4	7043.17	7335.94	5879.55	1194.56
sp|P46459|NSF_HUMAN	29758.8	62192.8	63897.6	31870.8	22581	39838.6	3871.35	539153	543089	15524.9	33731.9	35296.6	16559.6	11980.7	21919.4	2116.54	319818	358920
sp|P08708|RS17_HUMAN	26520.3	28649.6	27163.4	4565.99	3238.87	3056.37	2521.32	1337.43	2315.38	13835.4	15538.9	15004.9	2372.41	1718.43	1681.63	1378.45	793.343	1530.2
sp|Q8NFT8|DNER_HUMAN	6561.37	14167.4	2588.29	7197.08	10996.3	3559.68	92326.4	91290.3	84360.7	3423.02	7684.05	1429.75	3739.49	5834.26	1958.56	50476.5	54152.2	55752.9
sp|P62273|RS29_HUMAN	859.809	1394.3	3876.76	1774.65	1258.76	1954.54	329.419	470.058	257.966	448.555	756.235	2141.49	922.079	667.856	1075.4	180.099	278.832	170.487
sp|O60506|HNRPQ_HUMAN	82799.3	83739.9	74437.4	8332.38	7805.26	5717.17	9181.46	21856.6	9475.64	43195.8	45418.6	41118.7	4329.37	4141.2	3145.62	5019.67	12965	6262.33
sp|O75891|AL1L1_HUMAN	9547.55	18990.1	8375.47	24685.5	32758.7	30689.1	1.03626e+06	742106	31119.4	4980.88	10299.8	4626.55	12826.2	17380.7	16885.3	566543	440208	20566.4
sp|O75936|BODG_HUMAN	39111.1	32156.3	37252.7	88897.6	83313.8	79847.8	63717	67323	5686.39	20403.9	17440.8	20578.2	46189.8	44203.4	43932.7	34835.2	39935.1	3758.06
sp|P62280|RS11_HUMAN	48958	54236.6	50291.9	12163.9	12002.5	17183	27449.6	35858.3	30633.8	25541	29416.7	27780.9	6320.16	6368.13	9454.17	15007.2	21270.7	20245.5
sp|Q96FJ2|DYL2_HUMAN	28492.1	36363.8	30980.4	24252.2	29205.1	24132.3	12992.7	50631.5	26305.6	14864.1	19722.9	17113.4	12601.1	15495.2	13277.7	7103.32	30034	17385
sp|O14979|HNRDL_HUMAN	75133.7	65571.3	72046.3	12222.4	12770.9	12032.1	1803.23	614.233	515.734	39196.7	35564.4	39797.9	6350.55	6775.79	6620.15	985.86	364.355	340.842
sp|Q5ZPR3|CD276_HUMAN	7904.39	7139.07	2389.82	4139.59	8085.03	3770.83	58907.4	49382.3	51881.5	4123.66	3872.07	1320.12	2150.87	4289.64	2074.73	32205.7	29293	34287.8
sp|P43121|MUC18_HUMAN	70334.6	55686	64668.9	100077	99592.2	94488.1	90870.1	87351.2	78613.8	36693	30202.8	35722.6	51998.2	52840.2	51987.9	49680.3	51815.6	51954.9
sp|Q9NPG4|PCD12_HUMAN	11911.2	8265.85	8362.16	9764.63	654.586	11837.6	2106.66	5104.4	4807.95	6213.97	4483.21	4619.2	5073.54	347.301	6513.13	1151.75	3027.86	3177.51
sp|Q99969|RARR2_HUMAN	84665.4	84363.3	82415.4	106071	135743	128569	21257.5	7734.39	44425	44169.3	45756.7	45525.7	55112.7	72020.3	70739.6	11621.8	4587.94	29360
sp|P54920|SNAA_HUMAN	2513.64	1348.74	2326.37	3298.45	958.59	4614.89	9466.11	7854.15	7859.41	1311.35	731.524	1285.07	1713.82	508.595	2539.14	5175.29	4658.98	5194.19
sp|Q96A22|CK052_HUMAN	22245.7	14381.8	13845.4	16594.4	12870.7	14215	5949.94	1902.38	8802.81	11605.4	7800.36	7648.13	8622.17	6828.75	7821.18	3252.94	1128.47	5817.67
sp|P63162|RSMN_HUMAN	115562	122146	122729	27204.7	16700.5	17208.9	23458.8	10006.2	9646.82	60287.8	66249.2	67794.5	14135.1	8860.69	9468.42	12825.3	5935.52	6375.46
sp|Q9GZV4|IF5A2_HUMAN	42403.5	38095.4	38426.5	5635.23	5950.15	4615.49	6305.5	3833.2	2760.67	22121.6	20662.1	21226.5	2927.97	3156.95	2539.47	3447.33	2273.8	1824.49
sp|P21709|EPHA1_HUMAN	1661.22	8847.91	2487.75	5952.44	6815.22	9601.8	5563.79	5034.18	2136.94	866.643	4798.91	1374.22	3092.79	3615.92	5282.96	3041.83	2986.21	1412.28
sp|Q969L2|MAL2_HUMAN	104378	107026	96676.6	106886	96906.1	97412.7	5729.81	6218.24	5034.58	54453	58048.4	53403.5	55536.3	51415.1	53597	3132.59	3688.58	3327.29
sp|Q02878|RL6_HUMAN	65636.7	57310.2	67731.1	11608.6	8877.06	23697.9	3400.31	52396.4	4685.04	34242.2	31083.7	37414.2	6031.67	4709.86	13038.7	1859.01	31080.9	3096.29
sp|Q9Y6B6|SAR1B_HUMAN	29928	24087	19337.3	6467.98	8190.45	11263.1	11905.2	7427.17	8393.97	15613.2	13064.2	10681.8	3360.66	4345.57	6197	6508.76	4405.7	5547.47
sp|P08962|CD63_HUMAN	15492.4	13380.9	13669.3	5424.71	3861.73	5402.29	5952.22	7932.72	5744.64	8082.28	7257.48	7550.81	2818.59	2048.9	2972.37	3254.19	4705.59	3796.56
sp|P17844|DDX5_HUMAN	102726	101658	104096	158233	35191.3	9922.56	46651.5	13752.7	256093	53591.6	55137.2	57501.9	82215.6	18671.3	5459.45	25505.2	8157.95	169249
sp|P38159|RBMX_HUMAN	13176.3	2695.2	12840.8	5294.21	15709.5	8014.77	6800.19	16147.4	2982.79	6873.95	1461.82	7093.19	2750.78	8334.9	4409.77	3717.79	9578.4	1971.29
sp|Q5KU26|COL12_HUMAN	2769.32	12136.9	8900.46	5762.08	53729.2	17384.6	7505.58	6728.47	8716.37	1444.73	6582.77	4916.55	2993.88	28506.9	9565.1	4103.44	3991.24	5760.54
sp|Q1EHB4|SC5AC_HUMAN	1781.14	2064.87	5931.98	14543.5	13648.9	7358.53	3924.75	4123.92	6200.37	929.207	1119.94	3276.78	7556.57	7241.65	4048.7	2145.73	2446.26	4097.75
sp|Q7L576|CYFP1_HUMAN	59861.7	52628.1	44790	70565.2	68302.6	67804.8	9000.54	28865.9	4774.35	31229.4	28544.3	24741.7	36664.5	36239	37306.6	4920.76	17122.9	3155.31
sp|Q05655|KPCD_HUMAN	10316.7	2745.07	2617.82	3316.44	10013.4	3209.75	8620.91	7939.07	8594.41	5382.13	1488.86	1446.07	1723.17	5312.75	1766.02	4713.21	4709.35	5679.94
sp|Q04828|AK1C1_HUMAN	30442.7	33135.7	29610.8	51075.9	54439.1	57757.3	1024.57	578.655	3609.26	15881.7	17972	16356.8	26538.2	28883.5	31778.4	560.153	343.251	2385.32
sp|Q9H361|PABP3_HUMAN	49049.2	53072.8	51585.6	11642.9	3933.43	10738.4	467.448	3920.98	1283.11	25588.6	28785.5	28495.5	6049.46	2086.95	5908.32	255.562	2325.88	847.989
sp|P61088|UBE2N_HUMAN	67186.2	80314.2	62974.6	16079.8	3832.89	38394.5	6084.3	3703.94	5962.06	35050.5	43560.6	34786.7	8354.81	2033.6	21124.8	3326.4	2197.13	3940.25
sp|Q6UX73|CP089_HUMAN	6530.57	8925.35	8349.03	7540.91	1856.51	6914.76	2722.16	2361.46	2474.51	3406.95	4840.91	4611.95	3918.14	985.002	3804.54	1488.26	1400.78	1635.38
sp|P05026|AT1B1_HUMAN	19047.5	17307.2	18022.8	48136.7	45484	40009.2	15921	24892.7	9504.61	9936.91	9387.06	9955.66	25011.1	24132.3	22013.3	8704.3	14766	6281.48
sp|P62829|RL23_HUMAN	65978.9	68271.6	58893.6	6640.71	9186.88	22315.3	20642	11010.6	20442.8	34420.7	37029	32532.4	3450.41	4874.24	12278	11285.4	6531.36	13510.4
sp|P01594|KV133_HUMAN	34514.4	33573.3	32478.8	70831.5	67332.6	57886.2	359122	291430	251361	18005.9	18209.4	17941.1	36802.9	35724.4	31849.3	196338	172872	166121
sp|P99999|CYC_HUMAN	31012.8	27874.3	31861.8	13264	15650.9	14062.3	4598.04	7250.11	4439.39	16179.1	15118.4	17600.2	6891.78	8303.85	7737.18	2513.83	4300.67	2933.93
sp|P39019|RS19_HUMAN	35864.9	39624	34743	9395.66	4986.03	31529.2	8265.91	8551.91	32749.2	18710.5	21491.2	19191.8	4881.83	2645.42	17347.5	4519.12	5072.88	21643.5
sp|Q71UI9|H2AV_HUMAN	82142.8	79811.8	77358.6	2173.29	4344.95	1079.56	3966.37	929.711	2545.8	42853.3	43288.1	42732.3	1129.21	2305.28	593.979	2168.49	551.492	1682.48
sp|Q15365|PCBP1_HUMAN	34396.2	35087.7	26874.8	40165	1439.18	23656.1	2484.58	3074.52	2775.14	17944.2	19030.8	14845.4	20869.1	763.578	13015.7	1358.37	1823.76	1834.05
sp|P78371|TCPB_HUMAN	33022.3	36449.6	36176.6	11119.7	10594.7	13707.9	4742.8	5504.86	3255.74	17227.5	19769.4	19983.7	5777.6	5621.19	7542.16	2592.97	3265.41	2151.68
sp|Q9H0W9|CK054_HUMAN	3468.18	22375.9	21877.5	119366	23585.9	74221.6	14343.6	6446.76	5040.81	1809.32	12136.2	12085	62020.6	12513.9	40837.1	7841.92	3824.13	3331.41
sp|P12955|PEPD_HUMAN	43837.8	9499.69	40327.4	59078.9	62110.2	64812	11719.5	7482.04	15181.7	22869.9	5152.41	22276.6	30696.4	32953.6	35659.9	6407.25	4438.25	10033.4
sp|Q9UM54|MYO6_HUMAN	2811.97	2673.3	2527.83	13782.1	14826.4	12273.3	4812.12	3708.32	10023.8	1466.98	1449.94	1396.36	7160.97	7866.36	6752.81	2630.87	2199.73	6624.58
sp|P50991|TCPD_HUMAN	25454.9	25552.3	22617.4	9210.5	5528.48	6461.99	2117.13	1611.46	2309.39	13279.6	13859	12493.7	4785.63	2933.22	3555.42	1157.48	955.897	1526.25
sp|Q9H8S9|MOB1A_HUMAN	12684.9	1219.03	16400	12313.3	4923	4784.31	4296.19	28106.6	4339.91	6617.6	661.176	9059.25	6397.82	2611.97	2632.35	2348.81	16672.5	2868.19
sp|P52272|HNRPM_HUMAN	62590	52988.8	53466.7	2595.91	4996.74	9182.9	1287.04	2738.61	33543.9	32652.7	28739.9	29534.6	1348.79	2651.1	5052.48	703.651	1624.51	22168.7
sp|P49591|SYSC_HUMAN	35250.6	35984.3	39078.7	7166.29	8799.69	8190.11	2779.71	449.101	4501.14	18390	19517.1	21586.8	3723.49	4668.81	4506.24	1519.72	266.401	2974.75
sp|P55103|INHBC_HUMAN	2821.14	1885.55	1636.34	728.94	1297.25	897.104	1061.49	534.937	186.779	1471.76	1022.68	903.901	378.746	688.277	493.592	580.338	317.318	123.44
sp|Q08629|TICN1_HUMAN	106542	89296.2	98112.2	90311.5	89953.6	91760	57408.4	57290.3	40788	55582.4	48432.2	54196.5	46924.4	47726.3	50486.8	31386.2	33983.8	26956.3
sp|P22748|CAH4_HUMAN	5594.47	7010.89	7206.18	6388.01	4460.39	5112.49	23757.4	24632.3	1067.95	2918.59	3802.55	3980.64	3319.11	2366.53	2812.92	12988.6	14611.6	705.792
sp|P25788|PSA3_HUMAN	11876	10282.1	10788.2	1621.98	2653.72	2158.21	794.452	757.987	1132.06	6195.63	5576.8	5959.31	842.754	1407.97	1187.46	434.341	449.628	748.166
sp|P04196|HRG_HUMAN	57178.7	48190.6	47749.5	42939.7	75063.1	50983.4	17110.1	57550.4	47163.6	29829.7	26137.5	26376.5	22310.8	39825.9	28051.3	9354.38	34138.2	31169.8
sp|P52907|CAZA1_HUMAN	71745.3	71955.9	65017.1	43589.8	67675.5	37841.7	12957.4	7763.88	3814.77	37429	39027.2	35915	22648.5	35906.3	20820.7	7084.04	4605.43	2521.13
sp|P78417|GSTO1_HUMAN	99824.5	96458.4	88144	50086.8	49408.7	49440.9	4680.91	276036	1653.4	52077.7	52316.8	48690.1	26024.3	26214.6	27202.6	2559.14	163741	1092.71
sp|P62750|RL23A_HUMAN	63002.2	60580.2	61272.4	865.577	53208.3	59013.9	1498.59	209954	151940	32867.7	32857.3	33846.4	449.74	28230.5	32469.8	819.308	124542	100415
sp|Q9BQ51|PD1L2_HUMAN	70224.5	10688.2	1673.6	18760.7	25294.7	8603.56	71504.9	71232.3	69984.4	36635.6	5797.01	924.485	9747.75	13420.5	4733.72	39093	42254	46251.8
sp|P51991|ROA3_HUMAN	52570.2	63028.2	52066.1	37098.3	3956.08	10729.9	9096.9	8472.2	7281.37	27425.5	34185	28760.9	19275.7	2098.96	5903.67	4973.44	5025.6	4812.17
sp|P18827|SDC1_HUMAN	6649.67	1849.73	5783.55	1540.4	1690.36	1489.21	35094.2	37247	32422.2	3469.08	1003.25	3194.79	800.368	896.849	819.372	19186.6	22094.4	21427.5
sp|O15145|ARPC3_HUMAN	37783.4	33007.5	33176.1	7899.34	2122.1	1081.83	7103.51	1977.68	2226.65	19711.3	17902.5	18326.3	4104.37	1125.91	595.23	3883.62	1173.13	1471.57
sp|P01344|IGF2_HUMAN	6249	10984.9	30579	36876.4	8294.14	10637.8	124061	114148	118576	3260.05	5957.98	16891.6	19160.4	4400.59	5852.99	67826.5	67711.1	78365.7
sp|K7EJ46|SIM22_HUMAN	1934.68	704.978	1221.66	542.457	1315.04	439.224	8124.32	3343.41	2330.24	1009.31	382.364	674.838	281.852	697.716	241.663	4441.71	1983.27	1540.03
sp|Q9HBG4|VPP4_HUMAN	17044.2	13867.5	13327	19508	13385.3	19084.1	4860.56	1063.03	3366.91	8891.81	7521.43	7361.73	10136	7101.76	10500.2	2657.36	630.574	2225.15
sp|P29400|CO4A5_HUMAN	9662.79	7759.41	9895.9	8765.95	6848.55	7485.28	2908.31	4019.76	425.425	5041	4208.53	5466.42	4554.64	3633.6	4118.44	1590.02	2384.47	281.158
sp|Q9UN70|PCDGK_HUMAN	42884.2	44749.5	48476.4	24591.4	22062.9	20583.9	17757	19882.5	17193.9	22372.4	24271.1	26778	12777.3	11705.8	11325.4	9708.06	11794.1	11363.2
sp|Q15084|PDIA6_HUMAN	57236.8	53474.5	52543.2	5181.11	6003.27	4065.4	6411.38	3456.21	2463.91	29860	29003.3	29024.5	2692.02	3185.13	2236.81	3505.22	2050.18	1628.36
sp|A0A0C4DH25|KVD20_HUMAN	264120	267933	270804	328748	333269	336577	254574	237258	252499	137789	145321	149590	170812	176821	185187	139180	140738	166873
sp|P60660|MYL6_HUMAN	16842.6	15407	18326.8	3162.79	3669.65	2839.41	368.758	11288.3	854.984	8786.64	8356.39	10123.6	1643.33	1946.99	1562.26	201.607	6696.08	565.048
sp|Q86TH1|ATL2_HUMAN	2615.63	3243.12	2348.53	825.285	770.703	5475.64	292.081	2679.82	695.481	1364.55	1758.99	1297.31	428.805	408.909	3012.73	159.686	1589.63	459.635
sp|Q10588|BST1_HUMAN	16956.6	17605.8	20053	22622.7	25261.5	25750	16611.2	984.007	71680.2	8846.14	9548.98	11077.1	11754.4	13402.9	14167.8	9081.65	583.7	47372.6
sp|Q92673|SORL_HUMAN	6930.04	4224.19	8281.5	20507.6	17042.4	7180.17	44647.2	30802.9	33293.6	3615.35	2291.1	4574.64	10655.4	9042.1	3950.57	24409.4	18271.9	22003.3
sp|Q15717|ELAV1_HUMAN	19974.9	16199.6	13791	3557.8	6057.37	15034.7	4518.78	5029.32	3588.52	10420.8	8786.27	7618.08	1848.57	3213.83	8272.16	2470.5	2983.32	2371.61
sp|P05198|IF2A_HUMAN	14247.9	13226.1	13002.1	2318.25	2894.54	4512.08	451.023	1332.88	339.515	7433.02	7173.52	7182.26	1204.52	1535.75	2482.57	246.583	790.648	224.381
sp|P31943|HNRH1_HUMAN	16165.8	17199.9	17792.6	6001.63	2279.83	1279.53	659.958	5208.39	776.523	8433.59	9328.85	9828.49	3118.35	1209.6	704.004	360.811	3089.55	513.194
sp|Q13591|SEM5A_HUMAN	15756.8	11967	14776.5	12505.3	14655	18123.5	4959.19	4473.84	6641.92	8220.19	6490.65	8162.44	6497.57	7775.43	9971.65	2711.28	2653.82	4389.56
sp|P50914|RL14_HUMAN	84997.7	78201.1	73853.4	21624.8	22000.6	24525.3	3973.24	3169.89	5837.66	44342.7	42414.5	40796.1	11235.9	11672.8	13493.9	2172.24	1880.34	3858.04
sp|P01742|HV169_HUMAN	66934.5	66586.9	66579	61222.4	70116.7	72372.2	532.182	604.456	1086.75	34919.2	36115.2	36777.8	31810.2	37201.5	39819.6	290.953	358.556	718.217
sp|Q9Y279|VSIG4_HUMAN	10645.2	12501.2	11353.9	14232.8	13343.9	14458.6	56028.5	46108.7	49878.3	5553.53	6780.35	6271.81	7395.14	7079.81	7955.18	30631.8	27351.1	32964
sp|P06748|NPM_HUMAN	14854	15141.1	14469.2	1148.25	906.21	1207.76	1046.4	990.318	650.396	7749.22	8212.18	7992.69	596.611	480.804	664.514	572.084	587.444	429.838
sp|Q92542|NICA_HUMAN	3270.15	2271.7	796.847	2756.83	1577.67	1984.27	776.33	5859.92	8961.92	1706.01	1232.12	440.173	1432.41	837.057	1091.76	424.433	3476.03	5922.82
sp|Q8WVV4|POF1B_HUMAN	2940.28	2483.65	3545.69	4815.26	4730.66	935.095	53018.5	41086.6	34053.4	1533.92	1347.07	1958.61	2501.93	2509.92	514.495	28986.2	24372	22505.5
sp|Q15233|NONO_HUMAN	7479.98	8801.86	8434.94	826.516	1815.96	1430.64	402.069	516.035	987.062	3902.25	4773.93	4659.4	429.445	963.484	787.148	219.818	306.105	652.337
sp|P08134|RHOC_HUMAN	24756.8	24990.8	23673.6	30313.9	31980.7	2986.53	3708.85	7302.63	3494.4	12915.4	13554.4	13077.1	15750.6	16967.8	1643.21	2027.69	4331.83	2309.41
sp|P61006|RAB8A_HUMAN	1921.87	2139.8	1557.48	381.048	1592.44	2009.98	822.769	508.964	1847.15	1002.63	1160.58	860.34	197.987	844.892	1105.9	449.823	301.911	1220.76
sp|P36980|FHR2_HUMAN	4557.61	3755.15	10814	10809	9226.51	10871.6	18383.9	21534	18196.8	2377.67	2036.71	5973.55	5616.19	4895.27	5981.6	10050.8	12773.7	12026
sp|Q6KB66|K2C80_HUMAN	4764.39	3137.91	1588.57	4055.62	3053.3	1471.75	13130.4	14624.7	13681.3	2485.54	1701.93	877.514	2107.23	1619.98	809.765	7178.64	8675.18	9041.81
sp|P32322|P5CR1_HUMAN	1838.6	680.093	269.287	3382.95	3775.44	1262.05	42963.9		33256.9	959.181	368.867	148.752	1757.73	2003.12	694.385	23489.1	0	21979.1
sp|Q5JRA6|MIA3_HUMAN	8917.38	12038	3907.82	4340.67	38811.4	28597.2	11062.1	16135.9	2186.87	4652.13	6529.12	2158.65	2255.34	20592	15734.4	6047.86	9571.62	1445.28
sp|P42356|PI4KA_HUMAN	726.816	3436.73	2433.73	3201.59	8435.97	6027.1	7587.69	2038.63	10765	379.174	1864	1344.37	1663.49	4475.84	3316.15	4148.33	1209.29	7114.45
sp|Q2VIR3|IF2GL_HUMAN	51252.8	41235.8	36792.2	16380.7	13970.3	15193.3	821.48	2110.57	1315.3	26738.2	22365.4	20323.7	8511.14	7412.14	8359.42	449.118	1251.96	869.264
sp|Q66K79|CBPZ_HUMAN	5578.35	11392.7	10505.9	8571.61	15650.5	14568.4	12436.1	10355.1	13788.9	2910.18	6179.12	5803.39	4453.67	8303.63	8015.6	6799.06	6142.53	9112.9
sp|Q9H1U4|MEGF9_HUMAN	1938.59	4560.65	4622.33	1083.28	8376.23	10825.7	57609.3	51177.1	55221	1011.35	2473.59	2553.34	562.856	4444.14	5956.38	31496	30357.6	36494.8
sp|Q9BR76|COR1B_HUMAN	5439.1	26351.6	6614.53	9365.96	10151.1	11177.7	6841.77	7653.23	7739.92	2837.54	14292.5	3653.82	4866.4	5385.81	6150.02	3740.52	4539.8	5115.21
sp|Q99574|NEUS_HUMAN	19650.7	23046	19787.3	27271.8	28840.7	25273.3	31289.3	27415.6	26308.2	10251.6	12499.6	10930.4	14170	15301.9	13905.5	17106.4	16262.5	17386.7
sp|Q13201|MMRN1_HUMAN	16117.2	5447.95	3543.32	1024.71	22857.7	20405.7	17600.9	20514.4	24838.5	8408.24	2954.84	1957.31	532.422	12127.5	11227.3	9622.73	12168.8	16415.5
sp|P51654|GPC3_HUMAN	394.559	214.204	201.137	369.015	602.458	145.758	882.033	205.932	1646.06	205.838	116.179	111.107	191.735	319.643	80.1968	482.224	122.156	1087.86
sp|P05937|CALB1_HUMAN	3036.41	4920.8	9582.08	16724.2	1780.38	16924.6	20543	14064.6	9761.87	1584.07	2668.93	5293.07	8689.63	944.608	9312	11231.2	8342.94	6451.5
sp|Q9UNW1|MINP1_HUMAN	57510.2	47128.4	50165.2	36629.9	43770	41453.4	7267.77	5561.44	6197.89	30002.6	25561.4	27710.9	19032.3	23222.9	22807.9	3973.42	3298.97	4096.11
sp|Q9UM22|EPDR1_HUMAN	36874.9	38117.2	36874.9	64829.3	70662.7	72204.7	28204.8	32194.6	26009.4	19237.3	20673.9	20369.4	33684.3	37491.2	39727.4	15420.1	19097.4	17189.3
sp|Q99459|CDC5L_HUMAN	91150.5	81279.5	74222	69774.8	70334.3	67954	89891.9	68875.7	69565.8	47552.5	44084.1	40999.7	36253.9	37317	37388.7	49145.5	40856.2	45975.2
sp|Q96AE7|TTC17_HUMAN	6224.16	3402.15	3577.23	4286.84	5525.24	11232.2	14779.5	15372.9	16289.8	3247.1	1845.25	1976.04	2227.37	2931.5	6180.01	8080.21	9118.99	10765.7
sp|Q8N114|SHSA5_HUMAN	32226.9	38741	51881.2	24363.3	38111.9	36981.1	85210.9	86574.5	71896.1	16812.5	21012.3	28658.8	12658.8	20220.9	20347.2	46586.4	51354.9	47515.2
sp|Q86V81|THOC4_HUMAN	59717	52382.2	50076.9	3972.41	2494.55	4521.68	436.873	73516.1	77382.4	31153.9	28410.9	27662.1	2064	1323.52	2487.85	238.846	43608.8	51141
sp|Q68D85|NR3L1_HUMAN	15566.7	13366.6	11821.8	11228	1810.56	15826.3	61795	22209.3	22584.2	8121.05	7249.71	6530.27	5833.88	960.623	8707.74	33784.4	13174.3	14925.6
sp|Q06418|TYRO3_HUMAN	8142.5	6173.7	274.952	2161.84	6732.47	594.861	7158.23	6555.13	6472.13	4247.88	3348.47	151.882	1123.26	3572.02	327.296	3913.54	3888.42	4277.35
sp|P62910|RL32_HUMAN	19674.7	16639.3	18269.3	2934.82	7205.62	6327.78	1981.2	2650.7	1406.28	10264.1	9024.8	10091.8	1524.89	3823.05	3481.58	1083.16	1572.36	929.396
sp|P36957|ODO2_HUMAN	2115.17	4596.24	2788.61	1341.27	2980	5972.81	18251.9	17930.1	20150.5	1103.47	2492.9	1540.41	696.904	1581.09	3286.28	9978.64	10635.9	13317.2
sp|P19438|TNR1A_HUMAN	2188	1208.16	3996.15	908.221	706.387	845.065	11268.6	8106.58	10503.2	1141.46	655.28	2207.45	471.897	374.784	464.96	6160.77	4808.72	6941.4
sp|P18428|LBP_HUMAN	45384.6	46635	39763.1	55566	56326.2	53976.3	18930.6	24013.5	18566.8	23676.8	25293.8	21964.9	28871.2	29884.8	29698	10349.7	14244.5	12270.6
sp|P08246|ELNE_HUMAN	10028.7	15059.1	8725.33	3533.23	1996.89	2733.99		134.755	639.09	5231.87	8167.69	4819.81	1835.81	1059.48	1504.26	0	79.935	422.367
sp|Q9UBX7|KLK11_HUMAN	14059	10686.2	13001.8	13183.3	16354.6	11465.2	1169.48	1716.04	2374.15	7334.5	5795.93	7182.11	6849.85	8677.2	6308.22	639.376	1017.93	1569.05
sp|Q9NQR4|NIT2_HUMAN	7944.46	17414	21345.3	45948.3	50736.2	50200.4	15307.4	21863.5	14058.5	4144.56	9444.98	11791	23874	26918.9	27620.5	8368.85	12969.1	9291.11
sp|Q9NPY3|C1QR1_HUMAN	8674.79	3268.37	7320.26	7601.33	10103.3	7561.68	26274.7	31506.6	25602.5	4525.57	1772.69	4043.66	3949.53	5360.48	4160.48	14364.9	18689.3	16920.4
sp|Q9H3K6|BOLA2_HUMAN	2127.79	3314.49	3426.87	5696.42	2758.27	8525.17	2202.74	2938.92	5990.46	1110.05	1797.7	1892.98	2959.77	1463.44	4690.59	1204.28	1743.33	3959.02
sp|Q92956|TNR14_HUMAN	2685.46	2653.14	1154.28	1061.87	924.62	1391.26	46758.1	39630.6	33504	1400.98	1439	637.616	551.732	490.572	765.477	25563.5	23508.4	22142.4
sp|Q8IZA0|K319L_HUMAN	15629.5	14864.5	12575.9	20166.4	18572.9	3912.65	47344.7	47626.9	42064.2	8153.82	8062.14	6946.86	10478.1	9854.16	2152.76	25884.2	28251.6	27799.7
sp|Q6DKI2|LEG9C_HUMAN	52323.8	58160.4	53074.2	75253.9	70929.5	69096	14545.2	11613.4	11576.6	27296.9	31544.9	29317.8	39100.7	37632.8	38017	7952.14	6888.94	7650.81
sp|Q16706|MA2A1_HUMAN	32025.1	28670.6	29839.4	30279	27601.9	2607.89	9057.95	12049.1	9568.64	16707.2	15550.3	16483.1	15732.5	14644.6	1434.88	4952.15	7147.34	6323.79
sp|Q14116|IL18_HUMAN	183.212	264.318	327.395	516.412	616.109	427.65	846.236	2289.38	713.785	95.5803	143.36	180.851	268.319	326.886	235.296	462.652	1358.03	471.731
sp|P62304|RUXE_HUMAN	57551.3	52309.8	55408.7	241.249	2613.93	1642.17	9010.73	2790.56	6548.87	30024	28371.6	30607.4	125.349	1386.86	903.534	4926.33	1655.32	4328.07
sp|P29373|RABP2_HUMAN	28426	27669.6	27162.5	35656.8	32518	30754.5	49932.9	46844.7	29635.2	14829.7	15007.4	15004.4	18526.7	17252.9	16921.3	27299.2	27787.7	19585.6
sp|P20142|PEPC_HUMAN	9001.39	11513	10765.7	15758.6	18452	15333.7	10262.1	3118.64	2255.49	4695.96	6244.4	5946.9	8187.89	9789.97	8436.66	5610.45	1849.94	1490.62
sp|P14151|LYAM1_HUMAN	4500.82	4368.52	5250.92	3681.02	6604.02	7967.61	82572.4	72442.9	52230.5	2348.04	2369.39	2900.57	1912.6	3503.87	4383.83	45143.8	42972.2	34518.5
sp|P13671|CO6_HUMAN	8073.33	7609.22	5864.19	5642.6	7595.75	23458.9	7978.79	4362.53	11287.9	4211.79	4127.07	3239.34	2931.8	4030.05	12907.2	4362.15	2587.8	7460.01
sp|P09529|INHBB_HUMAN	12540	12283.7	10090.4	1100.62	827.491	534.317	117581	100020	95455.8	6542.03	6662.37	5573.87	571.863	439.038	293.984	64283.7	59330.6	63085.6
sp|P06730|IF4E_HUMAN	6858.64	3283.54	9340.56	2619.5	4511.82	2483.26	3352.27	4007.54	2211.46	3578.1	1780.92	5159.66	1361.05	2393.82	1366.3	1832.75	2377.22	1461.53
sp|O75390|CISY_HUMAN	18578.9	21922.7	18320.7	4626.86	2728.48	2201.75	962.354	762.342	370.633	9692.49	11890.4	10120.3	2404.04	1447.64	1211.42	526.136	452.211	244.947
sp|O43598|DNPH1_HUMAN	24973.6	25879	20620	45635.4	45564.1	38952.8	10645.1	7980.22	10300.1	13028.5	14036.2	11390.3	23711.4	24174.7	21432	5819.85	4733.76	6807.19
sp|O15511|ARPC5_HUMAN	32841	33533.9	31537.8	16099.1	13831.3	15792.7	4164.38	2261.65	1599.2	17132.9	18188	17421.2	8364.84	7338.43	8689.25	2276.74	1341.58	1056.89
sp|Q14894|CRYM_HUMAN	28139.4	26337.9	29636.1	21613.8	23363.4	20798.1	10996.1	3389.28	1980.89	14680.1	14285.1	16370.8	11230.2	12395.8	11443.2	6011.77	2010.48	1309.15
sp|Q9Y226|S22AD_HUMAN	13465.9	10464.5	2977.83	17691.2	20748.6	18382.8	21248.7	13177.4	1850.29	7025.07	5675.71	1644.93	9192.09	11008.5	10114.3	11617	7816.66	1222.83
sp|Q12792|TWF1_HUMAN	4154.79	9365.53	46911.2	40415.8	39868.8	37487.1	4549.43	4849.64	3611.71	2167.52	5079.65	25913.4	20999.4	21153	20625.6	2487.26	2876.74	2386.93
sp|O94760|DDAH1_HUMAN	16198.7	16461.7	14107.6	29722.1	28275.2	26316.1	6457.11	6116.04	3346.63	8450.73	8928.45	7792.96	15443.1	15001.9	14479.3	3530.22	3627.95	2211.74
sp|P48551|INAR2_HUMAN	3101.46	2279.09	6990.91	1386.42	4316.36	3086.35	44198	37237.8	35462.6	1618.01	1236.13	3861.73	720.363	2290.11	1698.13	24163.8	22089	23436.8
sp|Q92626|PXDN_HUMAN	533.19	661.019	1120.19	951.815	584.015	3006.28	617.04	4276.23	6296.21	278.161	358.522	618.783	494.548	309.858	1654.07	337.347	2536.6	4161.08
sp|Q96PX8|SLIK1_HUMAN	3022.05	1613.81	3773.95	1446.68	2522.18	3081.73	5550.88	3330.91	1187.81	1576.58	875.294	2084.7	751.669	1338.18	1695.59	3034.77	1975.86	785.01
sp|O95833|CLIC3_HUMAN	7429.9	10143.3	3748.19	8803.6	17711.1	790.844	39524.4	39370.2	7858.71	3876.12	5501.51	2070.47	4574.21	9396.92	435.127	21608.7	23353.9	5193.73
sp|P60891|PRPS1_HUMAN	83437.8	72693.9	80060.1	71830.9	18195	19801.4	9877.06	10743.3	4445.01	43528.9	39427.5	44224.7	37322.2	9653.66	10894.8	5399.97	6372.8	2937.65
sp|O43155|FLRT2_HUMAN	21291.3	23133.6	22534.8	29786.5	35022.1	33614.8	5088.51	3692.85	8193.88	11107.5	12547.1	12448	15476.6	18581.5	18495	2781.98	2190.55	5415.23
sp|P19823|ITIH2_HUMAN	31628.3	1730.61	28323.5	24170.3	23471.5	25052	6179.46	2518.39	9045.12	16500.3	938.644	15645.7	12558.5	12453.2	13783.8	3378.42	1493.88	5977.8
sp|P17342|ANPRC_HUMAN	23245.1	19839.3	21492.2	33050.6	29371.9	3667.26	10070.2	2766.5	5446.13	12126.8	10760.4	11872.1	17172.5	15583.7	2017.75	5505.57	1641.05	3599.28
sp|P62263|RS14_HUMAN	42190.3	48246.4	39716	23034.5	23783.5	4393.72	9978.44	9239.83	793.877	22010.4	26167.7	21938.8	11968.3	12618.7	2417.45	5455.39	5480.95	524.663
sp|P43353|AL3B1_HUMAN	12091.7	10984.4	2191.88	12748.8	11415.3	3863.7	5687	4609.99	7596.03	6308.16	5957.7	1210.78	6624.07	6056.58	2125.83	3109.19	2734.59	5020.12
sp|P17987|TCPA_HUMAN	13059.6	21805.9	11924.9	454.242	4716.97	4498.99	2663.9	1575.2	2300.95	6813.1	11827	6587.22	236.017	2502.66	2475.37	1456.4	934.39	1520.67
sp|P00390|GSHR_HUMAN	34097.1	39287.5	36316.5	39299.9	40037.6	41391.3	2231.7	1635.03	1432.11	17788.2	21308.6	20061	20419.6	21242.6	22773.7	1220.11	969.88	946.465
sp|P54753|EPHB3_HUMAN	25780.1	26385.1	27121	33237.3	37172.1	36611.6	16905.6	23188	6643.29	13449.3	14310.7	14981.4	17269.5	19722.3	20143.9	9242.6	13754.8	4390.47
sp|P00505|AATM_HUMAN	32941	33722.8	33050.7	12171.9	2027.42	27631.7	1301.95	3974.04	1563.26	17185	18290.5	18257	6324.33	1075.68	15203.1	711.802	2357.35	1033.14
sp|Q02083|NAAA_HUMAN	51185.5	50089.6	47176.4	42908.2	49605	48118.7	62559.5	52299.1	21519.3	26703.1	27167.5	26059.9	22294.4	26318.7	26475.2	34202.4	31023.2	14221.9
sp|Q9Y3B3|TMED7_HUMAN	13829.9	14383.6	14245.8	2188.27	11358.5	15103.5	12854.7	14858	12424.4	7214.94	7801.33	7869.26	1136.99	6026.43	8310.01	7027.89	8813.58	8211.12
sp|O75367|H2AY_HUMAN	71819.3	72653.7	70931	18665.5	11047.1	16590.5	33423.1	36054.5	38192.8	37467.6	39405.7	39181.8	9698.3	5861.21	9128.21	18273	21387.1	25241.1
sp|P46778|RL21_HUMAN	50417.2	53771.6	50435.2	6766.3	15187.8	2256.32	8035.59	5485.08	5142.01	26302.3	29164.5	27860	3515.66	8058.12	1241.44	4393.2	3253.68	3398.29
sp|P55769|NH2L1_HUMAN	16228.4	20769.6	15489.7	13193.2	1449.55	12592	2629.16	1554.46	1709.46	8466.26	11265	8556.38	6855	769.083	6928.2	1437.41	922.086	1129.76
sp|P55084|ECHB_HUMAN	28576.5	31353.7	27489	8853.49	6996.85	11485	16540.5	8269.22	3365.89	14908.1	17005.6	15184.8	4600.13	3712.29	6319.13	9042.99	4905.19	2224.48
sp|Q5VUB5|F1711_HUMAN	5325.27	11258.6	7720.76	11162	11282.2	10540.6	4274.84	3829.21	2505.22	2778.15	6106.4	4264.9	5799.62	5985.96	5799.5	2337.13	2271.44	1655.67
sp|O95954|FTCD_HUMAN	9645.39	12076.5	12510.2	31915.5	31333.7	29057.2	47324.2	9898.01	32741.4	5031.93	6550.02	6910.57	16582.8	16624.6	15987.4	25873	5871.37	21638.4
sp|Q9UBV8|PEF1_HUMAN	14227.2	2067.36	6584.41	2873.7	15384.3	451.836	1187.98	2253.34	1638.99	7422.24	1121.29	3637.18	1493.13	8162.41	248.603	649.493	1336.65	1083.19
sp|O43405|COCH_HUMAN	4982.41	4931.8	3659.52	3382.14	19926.6	1576.6	55984.6	50203.1	49435	2599.29	2674.9	2021.49	1757.3	10572.4	867.452	30607.8	29779.8	32671
sp|Q99832|TCPH_HUMAN	29142.4	30023.3	24790.8	11862.5	11343.7	925.882	2148.97	1727.28	4178.63	15203.4	16284	13694.3	6163.56	6018.55	509.425	1174.88	1024.6	2761.6
sp|P52758|RIDA_HUMAN	6260.42	8267.04	6334.07	9968.29	8932.49	8068.05	32575.1	17117.2	20824	3266.01	4483.85	3498.9	5179.36	4739.27	4439.09	17809.4	10153.7	13762.3
sp|P60709|ACTB_HUMAN	107537	78902.1	73222.5	606580	564297	601918	4982.65	7315.16	6575.38	56101.2	42794.7	40447.6	315169	299396	331178	2724.11	4339.25	4345.59
sp|Q9UBG0|MRC2_HUMAN	4830.26	1561.44	2425.89	2226.1	481.073	347.236	18207.2	13403	14981.8	2519.91	846.89	1340.05	1156.65	255.241	191.051	9954.19	7950.47	9901.29
sp|P11021|BIP_HUMAN	195695	175245	174552	72163.5	62853.7	66817.5	96224.1	44207.7	58257.9	102093	95048.7	96421.5	37495	33348	36763.3	52607.5	26223.5	38501.9
sp|P50502|F10A1_HUMAN	21796.1	23193.6	19877	6597.52	1937.2	5862.33	19023.7	11230.5	13327.7	11370.9	12579.7	10979.9	3427.96	1027.81	3225.48	10400.6	6661.8	8808.08
sp|P0DOX2|IGA2_HUMAN	80739.5	77819.9	72526.5	137606	127522	95737.6	43542.9	52152.8	49149.7	42121.2	42207.7	40063.1	71497.7	67658.6	52675.3	23805.7	30936.4	32482.4
sp|P0DOX3|IGD_HUMAN	21788.7	20728.4	10478.1	20371.4	18680.8	18003.7	16708.9	14891.1	18588.1	11367	11242.6	5788.04	10584.7	9911.41	9905.72	9135.05	8833.23	12284.6
sp|P0DOX5|IGG1_HUMAN	113637	116542	116243	302254	280401	262117	126294	29170	32953.8	59283.6	63209.7	64211.8	157047	148771	144218	69047.1	17303.3	21778.7
sp|P0DP03|HV335_HUMAN	91457	84861.9	83984.7	78871.9	81087.4	81049.8	18366.5	15462.3	15412.7	47712.4	46027.1	46392.5	40980.6	43022.2	44594	10041.3	9172.01	10186.1
sp|A0A0B4J1X8|HV343_HUMAN	14570.8	18323.2	14161.3	9827.57	8046.4	8375.96	2017.27	7450.62	3623.18	7601.47	9938.1	7822.62	5106.25	4269.14	4608.5	1102.88	4419.61	2394.51
sp|A0A0B4J1Y9|HV372_HUMAN	188931	176205	189229	36323.2	34888.2	33031.7	21261.5	18208.3	20549.4	98563.8	95569.6	104529	18872.9	18510.5	18174.3	11624	10800.9	13580.9
sp|P0DP08|HVD82_HUMAN	34388.2	25572.9	27195.5	60972.8	47668.1	46479.8	88345.7	70644.3	82673.7	17940	13870.2	15022.6	31680.5	25291.1	25573.4	48300.2	41905.3	54638
sp|A0A0C4DH38|HV551_HUMAN	58754.3	53830.8	51527	86438.3	90038.1	77738.9	26632.8	23873.3	23189.1	30651.7	29196.6	28463.2	44912	47771.1	42772.4	14560.6	14161.3	15325.4
sp|A0A0C4DH69|KV109_HUMAN	17120.2	19320.4	13121.7	16542.9	47831.9	17212.2	61341.6	24729.8	34020.6	8931.5	10479	7248.33	8595.44	25377.9	9470.22	33536.6	14669.4	22483.8
sp|A0A0C4DH68|KV224_HUMAN	121774	133234	106895	185478	161713	164816	7522.04	6983.7	3730.46	63528.7	72263	59048	96371.2	85799.2	90682.6	4112.44	4142.64	2465.41
sp|P01619|KV320_HUMAN	1.21433e+06	1.22416e+06	1.2181e+06	1.20169e+06	1.21292e+06	1.22068e+06	1.31054e+06	1.1594e+06	1.21293e+06	633509	663958	672869	624377	643536	671627	716497	687740	801608
sp|A0A087WSY6|KVD15_HUMAN	108958	122150	104160	181284	176929	146283	270378	246794	235666	56842.6	66251.3	57537.4	94192	93872.5	80485.6	147820	146395	155749
sp|P0DOY2|IGLC2_HUMAN	313909	319775	300078	633226	566290	541893	451440	393014	320101	163764	173439	165761	329014	300454	298153	246810	233131	211551
sp|Q8WZ42-12|TITIN_HUMAN	9067	39336.4	15653.3	24158.3	25374.9	21250.3	280471	265425	287251	4730.18	21335.1	8646.78	12552.2	13463.1	11692	153338	157447	189841
sp|P51178-2|PLCD1_HUMAN	8596.25	2600.17	465.156	1718.13	6194.77	4098.26	583.367	585.494	458.137	4484.6	1410.27	256.949	892.711	3286.73	2254.88	318.937	347.307	302.777
sp|P25325-2|THTM_HUMAN	2986.48	21637.2	21815.1	30403.1	23733.8	22890.5	1737.62	1705.21	2673.24	1558.03	11735.5	12050.5	15797	12592.3	12594.5	949.988	1011.51	1766.71
sp|Q66K79-2|CBPZ_HUMAN	5578.35	11392.7	10505.9	8571.61	15650.5	14568.4	12436.1	10355.1	13788.9	2910.18	6179.12	5803.39	4453.67	8303.63	8015.6	6799.06	6142.53	9112.9
sp|P06730-2|IF4E_HUMAN	6858.64	3283.54	9340.56	2619.5	4511.82	2483.26	3352.27	4007.54	2211.46	3578.1	1780.92	5159.66	1361.05	2393.82	1366.3	1832.75	2377.22	1461.53
sp|P06396-2|GELS_HUMAN	302396	288688	278241	266797	265172	264680	31063.6	29728.2	5820	157758	156578	153698	138623	140691	145629	16983	17634.4	3846.37
sp|P07900-2|HS90A_HUMAN	227899	213628	175712	25465	31097.6	30224.5	44914.1	65525.9	19806.4	118893	115867	97062.3	13231.2	16499.3	16629.7	24555.4	38869.1	13089.8
sp|P0DP58-2|LYNX1_HUMAN	11722.5	15285	10880	6200.28	22981	24300.7	45176.3	56478.8	49131.4	6115.54	8290.22	6010.05	3221.56	12192.9	13370.4	24698.7	33502.5	32470.3
sp|Q9BTY2-2|FUCO2_HUMAN	12738.9	20041.6	30910.2	50469.7	40764	45697.1	24835.1	37303	18634.5	6645.8	10870.1	17074.6	26223.3	21628	25142.8	13577.8	22127.6	12315.3
sp|Q9UHG3-2|PCYOX_HUMAN	10707.7	4850.41	17161.5	11043.9	13073.5	12688.8	52101.3	52397.3	65900.2	5586.13	2630.75	9479.87	5738.25	6936.34	6981.43	28484.7	31081.4	43552.6
sp|Q96RF0-2|SNX18_HUMAN	1792.41	2577.59	1642.83	254.445	432.704	329.195	201.476		135.232	935.085	1398.02	907.487	132.206	229.578	181.125	110.15	0	89.3732
sp|P50990-2|TCPQ_HUMAN	87046.1	91230	85590.7	28855.6	32086	21295.8	10427.6	105852	44380.3	45411.3	49481.1	47279.7	14992.9	17023.7	11717.1	5700.96	62790.1	29330.4
sp|P13797-3|PLST_HUMAN	12850.6	4699.25	9646.11	14343.3	9849.49	8168.21	24673.5	7235.91	2254.89	6704.06	2548.76	5328.44	7452.56	5225.8	4494.19	13489.4	4292.25	1490.23
sp|P01116-2|RASK_HUMAN	16304.8	14296.8	11139.3	19975.9	14194	5480.37	33914.5	3616.07	13331.7	8506.08	7754.23	6153.26	10379.2	7530.87	3015.33	18541.7	2145	8810.75
sp|Q14624-3|ITIH4_HUMAN	1.94897e+06	1.93593e+06	1.94282e+06	1.00741e+06	1.06218e+06	961853	402992	349490	295834	1.01677e+06	1.05001e+06	1.0732e+06	523435	563555	529217	220323	207313	195513
sp|Q9HCN6-3|GPVI_HUMAN	166645	159469	155232	269102	258238	243322	57457.3	90202.2	84780.6	86937.2	86492.3	85749	139821	137012	133877	31412.9	53506.8	56030.4
sp|Q6UXY8-3|TMC5_HUMAN	7920.72	3735.76	3273.76	2492.45	1458.7	5526.55	1161.92	1471.13	6198.73	4132.18	2026.19	1808.4	1295.04	773.939	3040.74	635.244	872.652	4096.66
sp|Q9BT76-3|UPK3B_HUMAN	6714.2	18186.5	7095.31	1784.15	5643.42	22052.2	4865.86	1343.78	9609.64	3502.75	9863.94	3919.4	927.016	2994.2	12133.3	2660.26	797.111	6350.89
sp|P07108-5|ACBP_HUMAN	14187.1	11530.9	8828.04	13730.6	12108.7	12247.3	4523.09	6700.67	5028.53	7401.29	6254.08	4876.55	7134.2	6424.48	6738.53	2472.86	3974.75	3323.29
sp|Q9UQB8-5|BAIP2_HUMAN	23717.7	32852	20150.3	37605.3	38860.2	39905.7	17019	15366.3	23089.9	12373.3	17818.2	11130.9	19539.1	20617.9	21956.3	9304.6	9115.06	15259.8
sp|P10451-5|OSTP_HUMAN	39549	36575.9	37147.1	69229.2	77382.6	76519.4	403621	398274	448270	20632.4	19837.9	20519.8	35970.4	41056.5	42101.4	220667	236251	296256
sp|P19438-5|TNR1A_HUMAN	2188	1208.16	3996.15	908.221	706.387	845.065	11268.6	8106.58	10503.2	1141.46	655.28	2207.45	471.897	374.784	464.96	6160.77	4808.72	6941.4
sp|O00468-6|AGRIN_HUMAN	337837	337563	344224	388694	379780	380205	154349	146778	111811	176247	183086	190147	201959	201498	209191	84385.3	87067.1	73894.5
sp|Q9UM54-6|MYO6_HUMAN	6243.54	3224.54	3883.15	8208.28	7022.7	3182.07	4288.83	2181.75	8394.32	3257.21	1748.92	2145.02	4264.89	3726	1750.79	2344.78	1294.18	5547.7
sp|Q9Y6E0-2|STK24_HUMAN	731.827	1092.72	2087.51	1006.41	1725.4	3109.98	844.711	839.872	218.487	381.788	592.668	1153.13	522.916	915.439	1711.13	461.819	498.201	144.395
sp|P15151-2|PVR_HUMAN	96042.9	85737.3	73711.1	99987.5	95428.4	100619	587622	498429	398512	50104.9	46502	40717.5	51951.9	50631	55361.3	321264	295662	263372
sp|P23142-4|FBLN1_HUMAN	17247.4	12937.2	11040.1	8961.19	11139	18286.3	73922.9	66746.9	65965	8997.85	7016.83	6098.47	4656.09	5909.97	10061.2	40415	39593.4	43595.4
sp|P01042-2|KNG1_HUMAN	181646	161075	157092	135632	128334	107325	1.33291e+06	1.16725e+06	923639	94763.3	87363.2	86776.4	70472.3	68089.4	59051	728725	692400	610421
sp|Q92597|NDRG1_HUMAN	3483.54	2546.81	1552.44	676.323	1179.54	1722.96	186.305	2049.82	1615.37	1817.34	1381.33	857.557	351.407	625.824	947.981	101.856	1215.92	1067.58
sp|Q5JRA6|TGO1_HUMAN	8917.38	12038	3907.82	4340.67	38811.4	28597.2	11062.1	16135.9	2186.87	4652.13	6529.12	2158.65	2255.34	20592	15734.4	6047.86	9571.62	1445.28
sp|O75348|VATG1_HUMAN	5610.61	4112.42	6905.61	5165.77	2644.21	5773.86	3675.99	1840.74	2536.09	2927.01	2230.49	3814.61	2684.05	1402.93	3176.81	2009.73	1091.9	1676.07

## Sheet: Suppl table S3
Supplementary table S3 online. The peptide-level FDR values generated by SWATH data processing.
Protein	Peptide	Precursor m/z	Precursor Charge	RT (min)	Decoy	FDR_ELV1	FDR_ELV2	FDR_ELV3	FDR_MV1	FDR_MV2	FDR_MV3	FDR_UP1	FDR_UP2	FDR_UP3
sp|P02768|ALBU_HUMAN	QTALVELVK	500.806	2	26.3495	FALSE	0	0	0	0	0	0	0	0	0
sp|P02768|ALBU_HUMAN	VLEVLATQK	500.806	2	26.7435	TRUE	1	0.602254	0.0618132	0.561169	1	1	1	1	1
sp|P02768|ALBU_HUMAN	HPYFYAPELLFFAK	581.636	3	49.31	FALSE	0	0.0943396	0	0	0	0	0	0	0
sp|P02768|ALBU_HUMAN	AFFLLEPAYFYPHK	581.636	3	46.9976	TRUE	1	0.650894	0.324163	0.401333	0.395649	0.274453	1	1	0.483516
sp|P02768|ALBU_HUMAN	HPDYSVVLLLR	437.919	3	35.8629	FALSE	0	0	0	0	0	0	0	0	0
sp|P02768|ALBU_HUMAN	LLLVVSYDPHR	437.919	3	36.7538	TRUE	1	1	1	1	1	1	0.202343	0.665091	0.598765
sp|P02768|ALBU_HUMAN	ETYGEMADC[CAM]C[CAM]AK	717.77	2	16.8234	FALSE	0	0	0	0	0	0	0	0	0
sp|P02768|ALBU_HUMAN	AC[CAM]C[CAM]DAMEGYTEK	717.77	2	19.232	TRUE	0.0625434	0.775469	1	0.506684	0.164706	0.787294	1	1	1
sp|P02768|ALBU_HUMAN	SLHTLFGDK	509.272	2	20.698	FALSE	0	0	0	0	0	0	0	0	0
sp|P02768|ALBU_HUMAN	DGFLTHLSK	509.272	2	20.6631	TRUE	0.59634	0.520971	1	0.428947	1	0.709942	0.367026	1	1
sp|P02768|ALBU_HUMAN	AEFAEVSK	440.724	2	12.9154	FALSE	0	0.0747283	0.398614	0	0.684393	0.397507	0	0	0
sp|P02768|ALBU_HUMAN	SVEAFEAK	440.724	2	13.6481	TRUE	1	0.219822	1	1	0.310296	1	0.444655	0.942216	0.822064
sp|P02768|ALBU_HUMAN	SALEVDETYVPK	675.843	2	26.8889	FALSE	0	0	0	1	0.407056	0.336662	0	0	0
sp|P02768|ALBU_HUMAN	PVYTEDVELASK	675.843	2	27.5669	TRUE	0.790534	0.543061	0.0296401	0.965986	1	1	1	1	0.740672
sp|P02768|ALBU_HUMAN	FYAPELLFFAK	673.363	2	50.6663	FALSE	0	0	0	0	0	0	0	0	0
sp|P02768|ALBU_HUMAN	AFFLLEPAYFK	673.363	2	51.4406	TRUE	0.247975	0.137525	0.950677	0.627078	0.821098	0.911051	1	1	1
sp|P02768|ALBU_HUMAN	TFHADIC[CAM]TLSEK	474.562	3	24.543	FALSE	1	0.259352	1	1	1	0.639805	0	0	0
sp|P02768|ALBU_HUMAN	ESLTC[CAM]IDAHFTK	474.562	3	22.1295	TRUE	1	1	1	1	1	1	1	1	1
sp|P02768|ALBU_HUMAN	IAFAQYLQQC[CAM]PFEDHVK	698.675	3	38.5907	FALSE	1	0.222081	0.475326	0.713626	0.457737	1	0	0.305015	0.0746888
sp|P02768|ALBU_HUMAN	VHDEFPC[CAM]QQLYQAFAIK	698.675	3	37.898	TRUE	1	1	1	1	1	1	1	1	1
sp|P07911|UROM_HUMAN	AC[CAM]AHWSGHC[CAM]C[CAM]LWDASVQVK	568.752	4	27.6022	FALSE	0	0	0	0	0	0	0	0	0
sp|P07911|UROM_HUMAN	VQVSADWLC[CAM]C[CAM]HGSWHAC[CAM]AK	568.752	4	27.9175	TRUE	1	1	1	1	0.0107143	0.708772	0.934673	0.866856	1
sp|P07911|UROM_HUMAN	LC[CAM]VC[CAM]PAGYR	548.257	2	19.8348	FALSE	0	0	0	0	0	0	0	0	0
sp|P07911|UROM_HUMAN	YGAPC[CAM]VC[CAM]LR	548.257	2	19.8073	TRUE	1	0.94894	0.619554	1	1	1	1	1	0.0172166
sp|P07911|UROM_HUMAN	C[CAM]C[CAM]LWDASVQVK	683.318	2	30.552	FALSE	0	0	0.00145666	0	0	0	0	0	0
sp|P07911|UROM_HUMAN	VQVSADWLC[CAM]C[CAM]K	683.318	2	31.7499	TRUE	1	1	0.566938	0.395987	1	0.735566	1	0.647059	0.799637
sp|P07911|UROM_HUMAN	YLADEIIIR	553.316	2	32.7642	FALSE	0.219404	0	0.0956811	0	0	0.27193	0	0	0
sp|P07911|UROM_HUMAN	IIIEDALYR	553.316	2	34.8332	TRUE	1	0.563518	1	1	0.621509	0.277372	1	1	0.0533708
sp|P07911|UROM_HUMAN	VLNLGPITR	491.806	2	27.4499	FALSE	0	0	0	0	0	0	0	0.00501882	0
sp|P07911|UROM_HUMAN	TIPGLNLVR	491.806	2	29.5885	TRUE	0.816592	0.400231	1	1	0.79868	0.442049	1	1	1
sp|P07911|UROM_HUMAN	YGEGYAC[CAM]DTDLR	710.296	2	23.3176	FALSE	0	0	0	0	0.280576	0	0	0	0.0115942
sp|P07911|UROM_HUMAN	LDTDC[CAM]AYGEGYR	710.296	2	20.0243	TRUE	0.714801	1	1	0.818386	1	0.235913	1	0.1359	0.740947
sp|P07911|UROM_HUMAN	AHWSGHC[CAM]C[CAM]LWDASVQVK	680.977	3	24.2857	FALSE	0.0612387	1	1	1	0.918272	0.648385	0	0	0
sp|P07911|UROM_HUMAN	VQVSADWLC[CAM]C[CAM]HGSWHAK	680.977	3	26.9261	TRUE	1	1	0.476461	1	1	1	0.894238	1	1
sp|P07911|UROM_HUMAN	SC[CAM]VC[CAM]PEGFR	556.237	2	17.0613	FALSE	0	0	0	0	0	0	0	0	0
sp|P07911|UROM_HUMAN	FGEPC[CAM]VC[CAM]SR	556.237	2	19.5895	TRUE	1	0.709411	0.895772	1	1	1	0.193757	0.329626	0.829181
sp|P07911|UROM_HUMAN	WSGHC[CAM]C[CAM]LWDASVQVK	611.612	3	28.7996	FALSE	1	1	1	0	0	0	0	0	0
sp|P07911|UROM_HUMAN	VQVSADWLC[CAM]C[CAM]HGSWK	611.612	3	28.6906	TRUE	1	1	1	1	1	1	1	1	1
sp|P07911|UROM_HUMAN	VSALNIR	386.737	2	16.3584	FALSE	0.0466431	0.0854237	0	0.448635	0.0295395	1	0	0	0
sp|P07911|UROM_HUMAN	INLASVR	386.737	2	19.4985	TRUE	0.563457	0.065529	0.906863	0.952331	0.653756	0.944949	0.124858	0.717829	1
sp|P98164|LRP2_HUMAN	VTLITENLGHPR	450.589	3	22.3305	FALSE	0	0	0	0	0	0	0	0	0
sp|P98164|LRP2_HUMAN	PHGLNETILTVR	450.589	3	21.7933	TRUE	0.701554	1	0.439498	1	1	0.661827	1	1	1
sp|P98164|LRP2_HUMAN	HLC[CAM]HC[CAM]EEGYILER	572.592	3	18.9889	FALSE	0	0	0	0	0	0	0	0	0
sp|P98164|LRP2_HUMAN	ELIYGEEC[CAM]HC[CAM]LHR	572.592	3	19.7891	TRUE	1	1	1	0.941115	0.649824	0.840467	0.0361446	0.463081	0.379545
sp|P98164|LRP2_HUMAN	DLLIGDIHGR	370.208	3	25.1822	FALSE	0	0	0	0	0	0	0	0	0
sp|P98164|LRP2_HUMAN	GHIDGILLDR	370.208	3	26.6657	TRUE	0.333135	0.296703	0.318372	1	0.308127	0.289455	1	0.508355	0.600823
sp|P98164|LRP2_HUMAN	QVIASDLIIR	564.343	2	30.7237	FALSE	0	0	0	0	0	0	0	0	0
sp|P98164|LRP2_HUMAN	IILDSAIVQR	564.343	2	29.3936	TRUE	1	0.0252278	0.0782198	1	1	1	1	1	1
sp|P98164|LRP2_HUMAN	FDYIETVTYDGIQR	573.946	3	37.5681	FALSE	0.148978	0.377778	0	0	0	0.436906	0	0	0
sp|P98164|LRP2_HUMAN	QIGDYTVTEIYDFR	573.946	3	39.404	TRUE	0.844973	1	1	1	0.84086	0.438727	0.502742	0.634347	1
sp|P98164|LRP2_HUMAN	SLHLDPENHSPPFQTINVER	583.294	4	29.3381	FALSE	0	0	0	0	0	0	0	1	0.67767
sp|P98164|LRP2_HUMAN	EVNITQFPPSHNEPDLHLSR	583.294	4	27.4457	TRUE	1	1	1	1	1	1	1	1	1
sp|P98164|LRP2_HUMAN	TVVQYLNNPR	602.328	2	22.1105	FALSE	0	0	0	0	0	0	0	0	0
sp|P98164|LRP2_HUMAN	PNNLYQVVTR	602.328	2	21.7188	TRUE	1	1	0.636653	0.67566	1	1	1	1	1
sp|P98164|LRP2_HUMAN	DDQPFLITVR	602.322	2	34.7397	FALSE	0	0.870728	0	0	0	0	0	0	0
sp|P98164|LRP2_HUMAN	VTILFPQDDR	602.322	2	33.9656	TRUE	0.678143	0.792339	1	1	0.0492778	0.296457	1	1	1
sp|P98164|LRP2_HUMAN	VYWVDSR	462.732	2	22.3467	FALSE	0	0	0	0	0	0	0	0	0
sp|P98164|LRP2_HUMAN	SDVWYVR	462.732	2	24.2792	TRUE	1	0.306284	0.118343	1	1	1	1	0.792065	0.101648
sp|P98164|LRP2_HUMAN	LYWAVTGR	483.264	2	28.567	FALSE	0	0	0	0	0	0	0.0613208	0	0.017192
sp|P98164|LRP2_HUMAN	GTVAWYLR	483.264	2	27.6749	TRUE	1	1	1	1	0.460338	1	1	1	1
sp|O60494|CUBN_HUMAN	FVTDGSVTASGFR	672.333	2	26.1617	FALSE	0	0	0	0	0	0	0	0	0
sp|O60494|CUBN_HUMAN	FGSATVSGDTVFR	672.333	2	24.7805	TRUE	1	0.262275	1	1	1	1	0.240664	1	1
sp|O60494|CUBN_HUMAN	VPGQSGVVESIGHPTLPYR	665.022	3	29.464	FALSE	0	0	0	0	0	0	0	0	0
sp|O60494|CUBN_HUMAN	YPLTPHGISEVVGSQGPVR	665.022	3	28.8056	TRUE	1	0.41055	1	0.20088	1	1	1	0.309257	1
sp|O60494|CUBN_HUMAN	SAVTGSC[CAM]VNDGVHIIR	562.286	3	20.9333	FALSE	0	0	0	0	0	0	0	0	0
sp|O60494|CUBN_HUMAN	IIHVGDNVC[CAM]SGTVASR	562.286	3	22.2761	TRUE	0.0480565	1	0.98088	1	0.885124	1	1	1	1
sp|O60494|CUBN_HUMAN	LATHPSC[CAM]NNEHVIVFNGIR	545.277	4	23.7131	FALSE	0	0	0.00146413	0	0.334955	0	1	1	1
sp|O60494|CUBN_HUMAN	IGNFVIVHENNC[CAM]SPHTALR	545.277	4	24.2284	TRUE	1	1	1	1	1	0.926699	1	1	1
sp|O60494|CUBN_HUMAN	YC[CAM]GNTIPDSIDTSSNTAVVR	724.008	3	28.0181	FALSE	0	0	0	0	0	0	0	0	0
sp|O60494|CUBN_HUMAN	VVATNSSTDISDPITNGC[CAM]YR	724.008	3	28.1555	TRUE	1	1	0.624602	0.46877	1	1	1	1	1
sp|O60494|CUBN_HUMAN	SPFFPNVYPGER	705.346	2	35.5456	FALSE	0	0	0	0	0	0	0	1	0
sp|O60494|CUBN_HUMAN	EGPYVNPFFPSR	705.346	2	35.5786	TRUE	1	1	1	0.799775	0.830902	1	1	1	1
sp|O60494|CUBN_HUMAN	VGDADGPLMWR	608.793	2	31.6133	FALSE	0	0	0	0.858238	0.0261552	0	0.989101	0	0.753676
sp|O60494|CUBN_HUMAN	WMLPGDADGVR	608.793	2	32.3235	TRUE	1	1	0.221669	1	0.915449	0.0070609	1	1	1
sp|O60494|CUBN_HUMAN	QAC[CAM]GGHILTSSFDTVSSPR	673.99	3	26.1886	FALSE	0	0	0	0	0	0.131851	0	1	0.305164
sp|O60494|CUBN_HUMAN	PSSVTDFSSTLIHGGC[CAM]AQR	673.99	3	25.7126	TRUE	1	1	1	1	1	1	1	1	1
sp|O60494|CUBN_HUMAN	SPHWPQNFPENSR	532.583	3	22.6201	FALSE	0.32497	0	0.00146628	0	0	1	0	0.00507614	1
sp|O60494|CUBN_HUMAN	SNEPFNQPWHPSR	532.583	3	22.303	TRUE	1	1	0.75141	1	1	0.109855	1	1	1
sp|O60494|CUBN_HUMAN	DGDNNLAQQLAVLC[CAM]GR	581.953	3	40.4775	FALSE	0	0	0	0	0	0	0	0	0.271309
sp|O60494|CUBN_HUMAN	GC[CAM]LVALQQALNNDGDR	581.953	3	41.243	TRUE	1	0.539264	0.820769	0.348837	0.754484	1	1	1	1
sp|P02787|TRFE_HUMAN	YLGEEYVK	500.753	2	23.7285	FALSE	0	0	0	0	0	0	0	0	0
sp|P02787|TRFE_HUMAN	VYEEGLYK	500.753	2	22.242	TRUE	1	0.252342	0.234858	1	0.152381	0.618634	0.895849	0.129989	1
sp|P02787|TRFE_HUMAN	SASDLTWDNLK	625.307	2	29.6896	FALSE	0	0	0	0	0	0	0	0	0
sp|P02787|TRFE_HUMAN	LNDWTLDSASK	625.307	2	29.6172	TRUE	1	1	1	1	1	1	1	1	1
sp|P02787|TRFE_HUMAN	SVIPSDGPSVAC[CAM]VK	708.364	2	23.4262	FALSE	0	0	0	0	0	0	0	0	0
sp|P02787|TRFE_HUMAN	VC[CAM]AVSPGDSPIVSK	708.364	2	23.3426	TRUE	0.335315	0.123929	1	0.756447	0.188126	0.362614	1	1	1
sp|P02787|TRFE_HUMAN	EGYYGYTGAFR	642.288	2	28.9831	FALSE	0	0	0	0	0	0	0	0	0
sp|P02787|TRFE_HUMAN	FAGTYGYYGER	642.288	2	27.4167	TRUE	1	0.203325	1	0.0446215	1	1	1	0.448942	1
sp|P02787|TRFE_HUMAN	ASYLDC[CAM]IR	499.242	2	24.6042	FALSE	0	0	0	0	0	0	0	0	0
sp|P02787|TRFE_HUMAN	IC[CAM]DLYSAR	499.242	2	24.4211	TRUE	1	1	1	1	1	1	1	1	1
sp|P02787|TRFE_HUMAN	DSGFQMNQLR	598.28	2	25.3769	FALSE	0	0	0	0	0	0	0	0	0
sp|P02787|TRFE_HUMAN	LQNMQFGSDR	598.28	2	24.1116	TRUE	1	0.690871	1	1	0.814169	1	1	1	1
sp|P02787|TRFE_HUMAN	SAGWNIPIGLLYC[CAM]DLPEPR	724.37	3	53.3857	FALSE	0	0	0	0	0	0	0	0	0
sp|P02787|TRFE_HUMAN	PEPLDC[CAM]YLLGIPINWGASR	724.37	3	52.773	TRUE	0.217834	1	0.882643	1	0.288365	1	1	1	1
sp|P02787|TRFE_HUMAN	HSTIFENLANK	425.223	3	22.5191	FALSE	0	0	0	0	0	0	0	0	0
sp|P02787|TRFE_HUMAN	NALNEFITSHK	425.223	3	24.8516	TRUE	0.882152	1	0.957529	1	1	1	1	1	0.894239
sp|P02787|TRFE_HUMAN	DGAGDVAFVK	489.748	2	20.3583	FALSE	0	0	0	0	0	0	1	0	0
sp|P02787|TRFE_HUMAN	VFAVDGAGDK	489.748	2	20.1603	TRUE	1	1	1	1	1	0.751006	0.668874	1	1
sp|P02787|TRFE_HUMAN	WC[CAM]AVSEHEATK	439.868	3	11.7882	FALSE	0	0	0	0	0	0	0	0	0
sp|P02787|TRFE_HUMAN	TAEHESVAC[CAM]WK	439.868	3	12.7528	TRUE	1	0.36019	0.746407	1	1	1	0.799076	1	1
sp|P98160|PGBM_HUMAN	PGAPPPQPLDLQHR	508.276	3	18.2532	FALSE	0	0	0	0	0	0	0	0	0
sp|P98160|PGBM_HUMAN	HQLDLPQPPPAGPR	508.276	3	18.4509	TRUE	0.583062	0.791331	1	0.785714	1	0.0878763	0.354455	0.786136	0.199243
sp|P98160|PGBM_HUMAN	FSSGITGC[CAM]VK	528.263	2	17.545	FALSE	0	0	0	0	0	0	0	0	0
sp|P98160|PGBM_HUMAN	VC[CAM]GTIGSSFK	528.263	2	17.3562	TRUE	1	1	1	1	1	1	0.483333	1	1
sp|P98160|PGBM_HUMAN	LAFPGHVFSR	377.542	3	29.3018	FALSE	0	1	0.262774	0	0.451019	0.168355	0.422159	1	0.294811
sp|P98160|PGBM_HUMAN	SFVHGPFALR	377.542	3	28.4673	TRUE	0.406916	0.87574	0.722567	0.449511	0.273792	0.702766	0.427073	0.419869	1
sp|P98160|PGBM_HUMAN	TSTASGLLLWQGVEVGEAGQGK	730.046	3	42.063	FALSE	0.883585	0.396761	0	0	0.533417	0.35443	0	0.264151	0.50929
sp|P98160|PGBM_HUMAN	GQGAEGVEVGQWLLLGSATSTK	730.046	3	42.3491	TRUE	1	1	1	1	1	1	1	1	1
sp|P98160|PGBM_HUMAN	IGGAPDVATLTGGR	642.849	2	29.3299	FALSE	0.300487	0.619149	1	0	1	1	1	1	1
sp|P98160|PGBM_HUMAN	GGTLTAVDPAGGIR	642.849	2	25.9351	TRUE	0.338279	1	1	1	0.081803	1	1	1	1
sp|P98160|PGBM_HUMAN	VISSGSVASYVTSPQGFQFR	706.36	3	39.3905	FALSE	1	0.615056	1	1	1	1	0	0	0
sp|P98160|PGBM_HUMAN	FQFGQPSTVYSAVSGSSIVR	706.36	3	39.3889	TRUE	1	1	1	1	1	1	1	1	1
sp|P98160|PGBM_HUMAN	VSEDPINDGEWHR	518.571	3	22.4958	FALSE	0.501961	1	0.716805	1	1	1	1	1	1
sp|P98160|PGBM_HUMAN	HWEGDNIPDESVR	518.571	3	21.8916	TRUE	1	1	1	0.345916	1	1	1	1	1
sp|P98160|PGBM_HUMAN	LYIFQASPADAGQYVC[CAM]R	653.652	3	39.6086	FALSE	1	1	0.474133	0.314107	0.557882	0	1	0.211313	1
sp|P98160|PGBM_HUMAN	LC[CAM]VYQGADAPSAQFIYR	653.652	3	39.2631	TRUE	1	1	0.0631868	1	1	0.682549	1	1	1
sp|P98160|PGBM_HUMAN	LEGDTLIIPR	563.827	2	29.2317	FALSE	0.962363	0	1	0	0	0	0.57844	1	1
sp|P98160|PGBM_HUMAN	PIILTDGELR	563.827	2	29.631	TRUE	1	1	1	1	1	1	0.997312	1	1
sp|P98160|PGBM_HUMAN	FHDDGFLAFPGHVFSR	616.965	3	38.4417	FALSE	1	1	1	1	1	1	1	0.898691	1
sp|P98160|PGBM_HUMAN	SFVHGPFALFGDDHFR	616.965	3	39.6818	TRUE	1	1	0.154245	1	1	1	1	1	1
sp|P02760|AMBP_HUMAN	EDSC[CAM]QLGYSAGPC[CAM]MGMTSR	702.95	3	27.059	FALSE	0.503074	0.228824	1	1	0.488491	1	0	0	0
sp|P02760|AMBP_HUMAN	STMGMC[CAM]PGASYGLQC[CAM]SDER	702.95	3	28.375	TRUE	1	0.419908	1	1	1	1	1	1	1
sp|P02760|AMBP_HUMAN	AIGSTC[CAM]PWLK	566.795	2	27.0471	FALSE	0.92864	1	1	1	0.533835	1	1	1	1
sp|P02760|AMBP_HUMAN	LWPC[CAM]TSGIAK	566.795	2	27.3124	TRUE	1	1	0.940777	0.67137	1	1	1	1	0.775023
sp|P02760|AMBP_HUMAN	VVHTNYDEYAIFLTK	604.977	3	35.9998	FALSE	1	0.962608	1	0.52354	1	0.614907	0	0	0
sp|P02760|AMBP_HUMAN	TLFIAYEDYNTHVVK	604.977	3	35.9239	TRUE	1	0.891614	1	1	1	1	1	1	1
sp|P02760|AMBP_HUMAN	PGEQEPEPILIPR	737.899	2	32.5467	FALSE	0.42268	0	1	0.359918	0.381212	0.725797	0	0.172867	0.915398
sp|P02760|AMBP_HUMAN	PILIPEPEQEGPR	737.899	2	32.4455	TRUE	1	1	0.0430556	0.917285	1	0.0453401	0.421053	1	1
sp|P02760|AMBP_HUMAN	PGDGDEELLR	550.765	2	29.5494	FALSE	1	1	0.602358	1	1	0.293777	0	0	0
sp|P02760|AMBP_HUMAN	LLEEDGDGPR	550.765	2	30.9032	TRUE	0.707645	0.893575	1	1	1	1	0.23676	0.893528	1
sp|P02760|AMBP_HUMAN	TNYDEYAIFLTK	739.364	2	40.2003	FALSE	0.96099	0.0028777	1	0.513274	1	0.800905	0	0	0
sp|P02760|AMBP_HUMAN	TLFIAYEDYNTK	739.364	2	41.1715	TRUE	1	1	1	1	1	1	0.475926	1	1
sp|P02760|AMBP_HUMAN	AAC[CAM]NLPIVR	507.282	2	24.33	FALSE	1	1	1	1	1	1	0	0	0.167742
sp|P02760|AMBP_HUMAN	VIPLNC[CAM]AAR	507.282	2	24.727	TRUE	1	0.61242	1	0.472026	1	1	0.94854	1	1
sp|P02760|AMBP_HUMAN	LAIGSTC[CAM]PWLK	623.337	2	33.6967	FALSE	0.355503	0.461625	1	1	0.582725	0.911733	0.40231	0.0294118	0.269231
sp|P02760|AMBP_HUMAN	LWPC[CAM]TSGIALK	623.337	2	33.5886	TRUE	1	1	0.537281	0.835838	0.636364	1	1	1	1
sp|P02760|AMBP_HUMAN	IQLWAFDAVK	595.832	2	43.4591	FALSE	1	1	1	0.845727	0.52956	1	0	0	0
sp|P02760|AMBP_HUMAN	VADFAWLQIK	595.832	2	41.8171	TRUE	0.880078	0.145288	1	0.894168	0.967709	1	1	0.95193	1
sp|P02760|AMBP_HUMAN	YAIFLTK	428.252	2	30.6222	FALSE	1	1	1	1	1	1	1	1	0.647525
sp|P02760|AMBP_HUMAN	TLFIAYK	428.252	2	29.7303	TRUE	0.113131	0.121693	0.157725	0.275813	0.123879	0.21716	1	0.238901	1
sp|P04264|K2C1_HUMAN	SLNNQFASFIDK	692.349	2	36.1656	FALSE	0	0	0	0	0	0	0	0	0
sp|P04264|K2C1_HUMAN	DIFSAFQNNLSK	692.349	2	37.0256	TRUE	0.738399	1	1	1	1	0.308357	1	1	1
sp|P04264|K2C1_HUMAN	YEELQITAGR	590.304	2	22.9859	FALSE	0	0	0	0	0	0	0	0	0
sp|P04264|K2C1_HUMAN	GATIQLEEYR	590.304	2	22.3511	TRUE	1	1	0.948234	1	1	0.558408	1	0.680219	1
sp|P04264|K2C1_HUMAN	WELLQQVDTSTR	738.378	2	35.1104	FALSE	0	0	0	0	0	0	0	0	0
sp|P04264|K2C1_HUMAN	TSTDVQQLLEWR	738.378	2	34.3663	TRUE	1	1	1	1	1	1	1	0.64532	1
sp|P04264|K2C1_HUMAN	NMQDMVEDYR	650.768	2	28.038	FALSE	0	0	0	0	0	0	0	0.0974478	0
sp|P04264|K2C1_HUMAN	YDEVMDQMNR	650.768	2	26.8495	TRUE	1	1	1	0.476557	0.758543	1	1	1	1
sp|P04264|K2C1_HUMAN	LNDLEDALQQAK	679.352	2	30.3985	FALSE	0	0	0	0	0	0.195719	0	0	0.852174
sp|P04264|K2C1_HUMAN	AQQLADELDNLK	679.352	2	31.3075	TRUE	0.0533708	1	1	0.515152	1	1	1	1	1
sp|P04264|K2C1_HUMAN	SISISVAR	416.748	2	18.3681	FALSE	0.0145773	0	0	0	0	0	0	0	0
sp|P04264|K2C1_HUMAN	AVSISISR	416.748	2	19.528	TRUE	1	0.105686	1	1	0.484265	1	0.520548	0.541379	1
sp|P04264|K2C1_HUMAN	TLLEGEESR	517.262	2	14.9044	FALSE	0.67397	0	1	0.0402576	0.0376712	0.27717	0.484793	0.651466	1
sp|P04264|K2C1_HUMAN	SEEGELLTR	517.262	2	14.2479	TRUE	1	1	1	1	0.922758	1	1	0.988704	0.045007
sp|P04264|K2C1_HUMAN	THNLEPYFESFINNLR	665.33	3	49.1057	FALSE	0	0.131148	0.988078	1	0	0	0	0.276151	0
sp|P04264|K2C1_HUMAN	LNNIFSEFYPELNHTR	665.33	3	49.0613	TRUE	0.961941	0.873767	1	1	0.0686767	1	1	1	1
sp|P04264|K2C1_HUMAN	NVEIDPEIQK	592.812	2	20.9115	FALSE	0	0	0	0	0	0.017331	0.69544	1	1
sp|P04264|K2C1_HUMAN	QIEPDIEVNK	592.812	2	23.0608	TRUE	1	1	1	1	1	1	1	1	1
sp|P04264|K2C1_HUMAN	FVSTTYSGVTR	609.312	2	20.6804	FALSE	0.00735294	0.945998	1	0.333563	0.458333	1	1	0.647011	1
sp|P04264|K2C1_HUMAN	TVGSYTTSVFR	609.312	2	19.755	TRUE	1	1	0.899362	1	0.701493	0.700118	1	0.898551	1
sp|P01042|KNG1_HUMAN	ENFLFLTPDC[CAM]K	692.334	2	38.8751	FALSE	0	0	0	0	0	0	0	0	0
sp|P01042|KNG1_HUMAN	EC[CAM]DPTLFLFNK	692.334	2	41.0094	TRUE	0.723731	0.0484429	0.0335196	0.144252	0.0655462	1	0.481481	0.255274	0.831718
sp|P01042|KNG1_HUMAN	LGQSLDC[CAM]NAEVYVVPWEK	703.01	3	40.4266	FALSE	0	0	0	0	0	0	0	0	0
sp|P01042|KNG1_HUMAN	EWPVVYVEANC[CAM]DLSQGLK	703.01	3	40.4154	TRUE	0.423583	0.638478	1	1	0.526448	1	1	1	1
sp|P01042|KNG1_HUMAN	IC[CAM]VGC[CAM]PR	431.207	2	13.432	FALSE	0.704604	0.760936	1	0.354067	1	0	0	0	0
sp|P01042|KNG1_HUMAN	PC[CAM]GVC[CAM]IR	431.207	2	13.4518	TRUE	0.387022	1	0.285021	1	0.991313	1	1	1	1
sp|P01042|KNG1_HUMAN	VQVVAGK	350.721	2	4.87824	FALSE	0.574074	1	1	1	1	1	0	1	1
sp|P01042|KNG1_HUMAN	GAVVQVK	350.721	2	8.3375	TRUE	0.691268	0.394904	1	1	1	1	1	1	1
sp|P01133|EGF_HUMAN	IYWVDLER	547.287	2	36.1005	FALSE	0	0	0	0	0	0	0	0	0
sp|P01133|EGF_HUMAN	ELDVWYIR	547.287	2	34.6823	TRUE	1	0.470654	0.744735	0.962847	1	1	0.382609	0.547639	0.221393
sp|P01133|EGF_HUMAN	LFWTDTGINPR	660.341	2	36.0006	FALSE	0	0	0	0	0	0	0	0	0
sp|P01133|EGF_HUMAN	PNIGTDTWFLR	660.341	2	36.2968	TRUE	1	1	1	1	1	0.779043	1	0.802909	1
sp|P01133|EGF_HUMAN	INLHSSFVPLGELK	518.628	3	34.5153	FALSE	0	0	0	0	0	0	0	0.131519	0
sp|P01133|EGF_HUMAN	LEGLPVFSSHLNIK	518.628	3	33.187	TRUE	0.530612	1	1	1	1	1	1	1	1
sp|P01133|EGF_HUMAN	IESSSLQGLGR	573.809	2	19.7989	FALSE	0	0	0	0	0	0	0	0	0
sp|P01133|EGF_HUMAN	GLGQLSSSEIR	573.809	2	18.6284	TRUE	1	1	1	1	1	1	1	1	1
sp|P01133|EGF_HUMAN	IYFAHTALK	355.203	3	19.9649	FALSE	0	0	0	0	0	0	0	0	0
sp|P01133|EGF_HUMAN	LATHAFYIK	355.203	3	21.6917	TRUE	1	1	1	0.721293	1	1	1	1	0.786434
sp|P01133|EGF_HUMAN	LFWIQYNR	570.303	2	38.0082	FALSE	0	0	0	0	0	0	0	0	0
sp|P01133|EGF_HUMAN	NYQIWFLR	570.303	2	38.3607	TRUE	1	0.609861	0.0945406	0.905499	0.509183	0.753873	1	0.19591	0.719231
sp|P01133|EGF_HUMAN	LIFSHGNSIFR	430.903	3	30.8425	FALSE	0	0	0	0	0	0	0	0	0
sp|P01133|EGF_HUMAN	FISNGHSFILR	430.903	3	29.1217	TRUE	1	1	1	1	1	0.552124	1	0.924554	1
sp|P01133|EGF_HUMAN	LIEEGVDVPEGLAVDWIGR	689.697	3	48.2843	FALSE	0	0	1	0.440523	0	0.0695364	0	0	0
sp|P01133|EGF_HUMAN	GIWDVALGEPVDVGEEILR	689.697	3	50.5912	TRUE	1	1	0.791919	1	0.705882	1	1	0.658711	1
sp|P01133|EGF_HUMAN	LGTAWC[CAM]SC[CAM]R	555.745	2	18.5019	FALSE	0	0	0	0	0	0	0	0	0.019943
sp|P01133|EGF_HUMAN	LC[CAM]SC[CAM]WATGR	555.745	2	19.4085	TRUE	1	0.600107	1	1	1	1	1	0.467509	1
sp|P01133|EGF_HUMAN	SC[CAM]AASGPQPFLLFANSQDIR	727.025	3	43.8541	FALSE	0	0	0	0	0	0	0	0.564885	1
sp|P01133|EGF_HUMAN	IDQSNAFLLFPQPGSAAC[CAM]SR	727.025	3	43.9942	TRUE	1	1	1	0.183026	1	1	1	1	1
sp|Q8WUM4|PDC6I_HUMAN	ELPELLQR	499.287	2	28.5936	FALSE	0	0	0	0	0	0	0.686323	1	0.568134
sp|Q8WUM4|PDC6I_HUMAN	QLLEPLER	499.287	2	27.6732	TRUE	1	0.350356	0.87253	0.888169	1	1	1	1	1
sp|Q8WUM4|PDC6I_HUMAN	LALASLGYEK	532.803	2	28.3846	FALSE	0	0	0	0	0	0	0.439394	0	1
sp|Q8WUM4|PDC6I_HUMAN	EYGLSALALK	532.803	2	29.3152	TRUE	1	1	1	1	0.640754	1	1	1	1
sp|Q8WUM4|PDC6I_HUMAN	YYDQIC[CAM]SIEPK	708.329	2	26.2619	FALSE	0.173688	0	0.0954274	1	0.846402	1	0.943662	1	1
sp|Q8WUM4|PDC6I_HUMAN	PEISC[CAM]IQDYYK	708.329	2	25.1913	TRUE	0.980578	1	1	0.134441	1	1	0.918294	1	1
sp|Q8WUM4|PDC6I_HUMAN	EVFPVLAAK	487.289	2	28.3126	FALSE	0	0	0	0	0	0	1	0.031746	1
sp|Q8WUM4|PDC6I_HUMAN	AALVPFVEK	487.289	2	27.5058	TRUE	1	0.895639	1	1	1	1	1	0.752252	1
sp|Q8WUM4|PDC6I_HUMAN	STPVNVPISQK	585.33	2	16.7974	FALSE	0	0	0	0	0	0	0.216159	0.500885	1
sp|Q8WUM4|PDC6I_HUMAN	QSIPVNVPTSK	585.33	2	16.5941	TRUE	0.544158	0.968391	1	0.9618	0.586602	0.818437	1	0.166297	1
sp|Q8WUM4|PDC6I_HUMAN	FTDLFEK	450.229	2	24.3387	FALSE	1	1	0.967308	1	1	1	1	1	1
sp|Q8WUM4|PDC6I_HUMAN	EFLDTFK	450.229	2	24.376	TRUE	0.0559832	0.674298	1	1	1	1	1	1	1
sp|Q8WUM4|PDC6I_HUMAN	FIQQTYPSGGEEQAQYC[CAM]R	721.325	3	22.8532	FALSE	1	0.432402	0.545156	1	0.0719064	0.880393	1	1	1
sp|Q8WUM4|PDC6I_HUMAN	FC[CAM]YQAQEEGGSPYTQQIR	721.325	3	23.6014	TRUE	1	1	0.813593	1	1	1	0.495868	1	1
sp|Q8WUM4|PDC6I_HUMAN	ETVLSALSR	488.277	2	27.0497	FALSE	0.0505618	0.00851668	0	0.226087	0	0	0.755731	0.950575	1
sp|Q8WUM4|PDC6I_HUMAN	SLASLVTER	488.277	2	25.9197	TRUE	1	1	1	0.720138	0.411645	0.632678	1	0.631317	1
sp|Q8WUM4|PDC6I_HUMAN	TMQGSEVVNVLK	652.848	2	26.9883	FALSE	0.913568	0.232997	0.0631434	1	1	1	1	1	1
sp|Q8WUM4|PDC6I_HUMAN	LVNVVESGQMTK	652.848	2	27.849	TRUE	1	1	1	1	1	1	1	1	1
sp|Q8WUM4|PDC6I_HUMAN	EILDESLR	487.761	2	28.5022	FALSE	1	0.986667	0.300481	1	1	0.503259	1	1	1
sp|Q8WUM4|PDC6I_HUMAN	LSEDLIER	487.761	2	29.3113	TRUE	0.379571	0.995252	1	1	1	0.430707	1	1	1
sp|Q92817|EVPL_HUMAN	ELLEQQTC[CAM]VLR	694.864	2	26.1797	FALSE	1	1	0.285714	1	1	1	0.437262	1	0.736645
sp|Q92817|EVPL_HUMAN	LVC[CAM]TQQELLER	694.864	2	27.8958	TRUE	1	0.293399	1	1	1	1	1	1	0.234279
sp|Q92817|EVPL_HUMAN	LLPDLEVLR	534.327	2	37.7632	FALSE	0.638186	0	0	0	0.186584	0.0518395	1	0.00505051	0.720307
sp|Q92817|EVPL_HUMAN	LVELDPLLR	534.327	2	38.5442	TRUE	1	1	1	1	1	0.980993	1	1	1
sp|Q92817|EVPL_HUMAN	SLVGPDAATIR	550.309	2	21.92	FALSE	0.449515	0.202046	0.605024	0.457364	0.583686	0.442953	1	1	1
sp|Q92817|EVPL_HUMAN	ITAADPGVLSR	550.309	2	20.6292	TRUE	1	1	0.695788	1	0.23696	0.198171	1	1	1
sp|Q92817|EVPL_HUMAN	VHEIFQVDPETEQEITR	690.676	3	32.1364	FALSE	1	1	0.616693	1	0.280172	1	0	1	1
sp|Q92817|EVPL_HUMAN	TIEQETEPDVQFIEHVR	690.676	3	29.7316	TRUE	1	1	0.0657084	1	1	1	1	1	1
sp|Q92817|EVPL_HUMAN	AFTGIEDPVTK	589.309	2	24.6036	FALSE	1	1	1	1	0.538557	1	1	1	1
sp|Q92817|EVPL_HUMAN	TVPDEIGTFAK	589.309	2	23.9649	TRUE	1	1	1	1	1	0.259779	1	1	0.0798898
sp|Q92817|EVPL_HUMAN	VAPLQESIQAQEK	720.888	2	21.0281	FALSE	0.00148368	0.957692	1	1	1	0.668667	0.73871	1	1
sp|Q92817|EVPL_HUMAN	EQAQISEQLPAVK	720.888	2	20.1836	TRUE	0.512249	1	1	0.810568	1	1	1	0.0637544	1
sp|Q92817|EVPL_HUMAN	LASELQALK	486.79	2	24.2818	FALSE	1	0.777102	0	0.912467	0.455316	0.886587	0.0171149	1	0.368421
sp|Q92817|EVPL_HUMAN	LAQLESALK	486.79	2	20.2516	TRUE	0.293723	0.883858	1	0.843333	0.868449	1	1	0.429368	1
sp|Q92817|EVPL_HUMAN	LSGSLDEEVGR	581.291	2	18.6821	FALSE	0.8444	1	0.617021	0	0.23221	1	1	1	1
sp|Q92817|EVPL_HUMAN	GVEEDLSGSLR	581.291	2	18.6068	TRUE	0.836562	1	0.750384	1	1	0.755734	1	1	0.835242
sp|Q92817|EVPL_HUMAN	LVDNTDPHAWVVQGPGGETK	707.352	3	26.8009	FALSE	0.479143	1	1	1	0.745495	1	1	1	1
sp|Q92817|EVPL_HUMAN	TEGGPGQVVWAHPDTNDVLK	707.352	3	28.7407	TRUE	1	0.372642	1	1	1	1	1	1	1
sp|Q92817|EVPL_HUMAN	AAEDAVYELQSK	662.325	2	24.3998	FALSE	0.273788	0.116479	1	1	0.350757	1	1	1	0
sp|Q92817|EVPL_HUMAN	SQLEYVADEAAK	662.325	2	22.3934	TRUE	0.944844	1	1	0.773424	1	1	1	1	1
sp|P15144|AMPN_HUMAN	SIQLPTTVR	507.801	2	19.4551	FALSE	0.608463	1	1	0.101931	1	1	1	1	1
sp|P15144|AMPN_HUMAN	VTTPLQISR	507.801	2	19.4732	TRUE	0.952107	1	1	1	1	1	1	1	1
sp|P15144|AMPN_HUMAN	YLSYTLNPDLIR	734.396	2	37.8203	FALSE	0	0	0	0	0	0	0	0	0
sp|P15144|AMPN_HUMAN	ILDPNLTYSLYR	734.396	2	40.2844	TRUE	1	0.0169014	1	1	1	1	0.710569	0.841055	0.022792
sp|P15144|AMPN_HUMAN	AQIINDAFNLASAHK	538.286	3	32.3838	FALSE	0	0.0590659	0	0	0	0	0.311741	0.565329	0
sp|P15144|AMPN_HUMAN	HASALNFADNIIQAK	538.286	3	34.7157	TRUE	1	1	1	1	1	1	1	1	1
sp|P15144|AMPN_HUMAN	VNYDEENWR	612.768	2	21.4953	FALSE	0	0	0	0	0	0	0.0679157	0	0
sp|P15144|AMPN_HUMAN	WNEEDYNVR	612.768	2	20.7464	TRUE	1	0.746299	0.758691	1	0.593128	1	1	1	1
sp|P15144|AMPN_HUMAN	QWMENPNNNPIHPNLR	658.651	3	26.4354	FALSE	0	0.287462	0	1	0.618138	1	0.868148	1	1
sp|P15144|AMPN_HUMAN	LNPHIPNNNPNEMWQR	658.651	3	27.1153	TRUE	1	1	1	0.760435	0.929199	0.227753	1	1	1
sp|P15144|AMPN_HUMAN	QVTPLFIHFR	419.908	3	33.4414	FALSE	0	0	0	0	0	0	0	0	0
sp|P15144|AMPN_HUMAN	FHIFLPTVQR	419.908	3	33.4292	TRUE	0.271666	0.501943	0.422197	0.772288	1	0.801133	0.465421	0.401135	0.850915
sp|P15144|AMPN_HUMAN	EATDVIIIHSK	409.231	3	17.6369	FALSE	0	0	0	0	0	0	0.148315	0	0
sp|P15144|AMPN_HUMAN	SHIIIVDTAEK	409.231	3	18.1266	TRUE	1	0.458685	1	0.854465	0.458931	1	1	1	1
sp|P15144|AMPN_HUMAN	DHSAIPVINR	374.54	3	17.5627	FALSE	0	0	0	0	0	0	0	0.767062	0
sp|P15144|AMPN_HUMAN	NIVPIASHDR	374.54	3	17.0934	TRUE	1	0.33951	0.94971	0.343171	1	1	0.339017	1	0.773186
sp|P15144|AMPN_HUMAN	DLMVLNDVYR	619.316	2	37.432	FALSE	0	0	0	0.0659341	0.031115	0	0.65365	1	0.682785
sp|P15144|AMPN_HUMAN	YVDNLVMLDR	619.316	2	36.9373	TRUE	1	0.663185	0.532382	1	1	0.379888	1	1	1
sp|P15144|AMPN_HUMAN	QQQDYWLIDVR	732.367	2	38.3782	FALSE	0	0	0	0	0	0	0	0	1
sp|P15144|AMPN_HUMAN	VDILWYDQQQR	732.367	2	38.307	TRUE	1	1	0.834081	0.598924	0.671337	0.533679	1	1	1
sp|P15311|EZRI_HUMAN	IALLEEAR	457.769	2	23.9615	FALSE	0	0	0	0	0	0	1	0.664038	0
sp|P15311|EZRI_HUMAN	AEELLAIR	457.769	2	23.1011	TRUE	0.322349	1	1	0.19956	1	1	1	0.678655	1
sp|P15311|EZRI_HUMAN	QLLTLSSELSQAR	723.402	2	33.6001	FALSE	0	0	0	0	0	0	0	0	1
sp|P15311|EZRI_HUMAN	AQSLESSLTLLQR	723.402	2	33.6021	TRUE	0.864039	0.715539	0.225947	1	1	0.124601	1	0.94198	1
sp|P15311|EZRI_HUMAN	DNAMLEYLK	548.771	2	34.3418	FALSE	0	0	0	0.909478	0.882291	0.344147	1	1	0.532051
sp|P15311|EZRI_HUMAN	LYELMANDK	548.771	2	34.94	TRUE	1	0.725218	0.351479	1	1	1	1	1	1
sp|P15311|EZRI_HUMAN	ELSEQIQR	501.764	2	12.6558	FALSE	1	0.116556	0.383227	0.301754	0.00896057	0.763865	1	1	0
sp|P15311|EZRI_HUMAN	QIQESLER	501.764	2	14.4086	TRUE	1	1	1	1	0.644327	0.469967	1	1	1
sp|P15311|EZRI_HUMAN	IQVWHAEHR	392.54	3	12.3405	FALSE	0	0	0	0	0.0296167	0.370266	0.739903	0.630795	1
sp|P15311|EZRI_HUMAN	HEAHWVQIR	392.54	3	12.7997	TRUE	0.973897	0.35782	0.256724	0.944386	0.598435	0.304693	1	1	1
sp|P15311|EZRI_HUMAN	THNDIIHNENMR	498.569	3	11.1361	FALSE	0.616533	1	0.530769	1	0	0.820887	1	1	1
sp|P15311|EZRI_HUMAN	MNENHIIDNHTR	498.569	3	12.5416	TRUE	1	0.17024	1	0.992723	0.452334	1	0.133635	0.945652	1
sp|O60437|PEPL_HUMAN	LAALEQEEAEAR	665.336	2	20.4196	FALSE	0.93744	0.0680735	0.544858	0	0.453053	1	1	1	0.289442
sp|O60437|PEPL_HUMAN	AEAEEQELAALR	665.336	2	19.309	TRUE	1	1	1	1	1	0.736721	1	1	1
sp|O60437|PEPL_HUMAN	STQEEIWTLR	631.822	2	31.4683	FALSE	1	0	1	0.165926	1	1	1	1	0.587992
sp|O60437|PEPL_HUMAN	LTWIEEQTSR	631.822	2	33.5711	TRUE	1	1	1	1	1	1	1	1	1
sp|O60437|PEPL_HUMAN	EAEVLLLQQR	599.843	2	27.8008	FALSE	1	0	0.511421	1	0.824039	0.394993	1	1	1
sp|O60437|PEPL_HUMAN	QQLLLVEAER	599.843	2	27.9398	TRUE	1	0.500833	0.603531	1	0.627149	1	1	1	1
sp|O60437|PEPL_HUMAN	QQPEVEVTHETLQR	565.288	3	17.6911	FALSE	0.0507042	0	1	1	1	0.599246	1	1	1
sp|O60437|PEPL_HUMAN	QLTEHTVEVEPQQR	565.288	3	19.1861	TRUE	0.375291	1	0.0198582	1	1	0.114056	1	1	1
sp|O60437|PEPL_HUMAN	QLLEGELETLR	650.859	2	34.4402	FALSE	0.961447	1	1	1	0.373806	0.438596	1	1	1
sp|O60437|PEPL_HUMAN	LTELEGELLQR	650.859	2	32.6136	TRUE	0.150198	0.229943	0.0240283	1	1	0.535576	1	1	1
sp|O60437|PEPL_HUMAN	ELSELIEQLQK	665.367	2	37.2749	FALSE	1	1	1	1	1	0.319943	1	1	1
sp|O60437|PEPL_HUMAN	QLQEILESLEK	665.367	2	37.9253	TRUE	0.642066	1	1	1	1	0.909681	1	1	1
sp|O60437|PEPL_HUMAN	FQEHC[CAM]PDLER	444.2	3	15.24	FALSE	1	0.870856	0.865052	0.346101	1	0.37281	1	0.398482	1
sp|O60437|PEPL_HUMAN	ELDPC[CAM]HEQFR	444.2	3	14.0077	TRUE	0.6771	1	0.764435	0.797974	0.790083	0.787982	0.343313	1	1
sp|O60437|PEPL_HUMAN	VVLQQDPQQAR	641.349	2	15.016	FALSE	0.738022	0.00429799	0.234423	0.713214	0.426382	0	1	0	1
sp|O60437|PEPL_HUMAN	AQQPDQQLVVR	641.349	2	14.932	TRUE	0.929088	1	0.892277	0.931016	1	1	1	1	1
sp|O60437|PEPL_HUMAN	TENPGDASDLQGR	680.31	2	13.5296	FALSE	0	0.733879	0.41557	1	0.910136	1	1	1	1
sp|O60437|PEPL_HUMAN	GQLDSADGPNETR	680.31	2	14.8299	TRUE	0.805025	0.706308	0.933333	0.131619	0.978506	0.602379	0.982888	1	0.834367
sp|P00450|CERU_HUMAN	GAYPLSIEPIGVR	686.385	2	35.2318	FALSE	0	0	0	0	0	0	0	0	0
sp|P00450|CERU_HUMAN	VGIPEISLPYAGR	686.385	2	33.5941	TRUE	1	0.761179	1	1	0.967179	0.451138	1	1	0.463065
sp|P00450|CERU_HUMAN	EVGPTNADPVC[CAM]LAK	735.867	2	22.9915	FALSE	0	0	0	0	0	0	0	0	0
sp|P00450|CERU_HUMAN	ALC[CAM]VPDANTPGVEK	735.867	2	21.0529	TRUE	0.478285	1	0.729716	0.17873	1	1	0.42326	0.498214	1
sp|P00450|CERU_HUMAN	DIASGLIGPLIIC[CAM]K	735.423	2	46.0582	FALSE	0	0	0	0	0	0	0	0	0
sp|P00450|CERU_HUMAN	DC[CAM]IILPGILGSAIK	735.423	2	45.696	TRUE	0.4625	0.317576	1	0.925026	0.2	0.340942	0.667771	0.432683	1
sp|P00450|CERU_HUMAN	QSEDSTFYLGER	716.323	2	25.4707	FALSE	0	0	0	0	0	0	0	0	1
sp|P00450|CERU_HUMAN	EGLYFTSDESQR	716.323	2	26.1116	TRUE	0.485087	0.498612	0.933463	0.262108	0.881698	1	1	1	1
sp|P00450|CERU_HUMAN	LISVDTEHSNIYLQNGPDR	724.362	3	27.7602	FALSE	0	0.230915	0	0	0	0.0769861	0.198083	0.192432	0.915683
sp|P00450|CERU_HUMAN	DPGNQLYINSHETDVSILR	724.362	3	27.1073	TRUE	1	1	1	1	1	1	1	0.660302	1
sp|P00450|CERU_HUMAN	EYTDASFTNR	602.267	2	18.1404	FALSE	0	0	0	0	0	0.0771124	0	0.875706	1
sp|P00450|CERU_HUMAN	NTFSADTYER	602.267	2	20.1243	TRUE	1	1	0.731783	0.669022	1	1	0.821835	1	0.608607
sp|P00450|CERU_HUMAN	PYTFHSHGITYYK	404.199	4	20.3729	FALSE	0.233375	0	0.053756	0	0	0	0.830816	0	0.0256046
sp|P00450|CERU_HUMAN	YYTIGHSHFTYPK	404.199	4	22.2086	TRUE	1	1	1	1	1	1	1	0.643678	1
sp|P00450|CERU_HUMAN	DIFTGLIGPMK	596.326	2	44.0382	FALSE	0	0	1	0.013256	0.458632	0	0.0741599	0	1
sp|P00450|CERU_HUMAN	MPGILGTFIDK	596.326	2	43.996	TRUE	0.503081	1	1	1	1	1	1	1	1
sp|P00450|CERU_HUMAN	LATEEQSPGEGDGNC[CAM]VTR	640.618	3	16.0947	FALSE	1	0.429224	1	0	0.0989283	0.00180018	0.765122	0.385797	1
sp|P00450|CERU_HUMAN	TVC[CAM]NGDGEGPSQEETALR	640.618	3	15.7904	TRUE	1	1	0.965251	0.159821	0.667056	1	0.987705	0.85064	1
sp|P00450|CERU_HUMAN	QYTDSTFR	509.235	2	14.6027	FALSE	0	0	0.693708	0.796171	0.519267	1	1	1	1
sp|P00450|CERU_HUMAN	FTSDTYQR	509.235	2	16.2527	TRUE	1	1	0.933852	1	1	1	0.99115	1	1
sp|Q14624|ITIH4_HUMAN	NPLVWVHASPEHVVVTR	485.768	4	28.5341	FALSE	0	0	0	0	0	0	0	0	0
sp|Q14624|ITIH4_HUMAN	TVVVHEPSAHVWVLPNR	485.768	4	26.1854	TRUE	1	1	1	1	1	1	1	0.832735	0.314185
sp|Q14624|ITIH4_HUMAN	ETLFSVMPGLK	611.331	2	40.4695	FALSE	0	0	0	0	0	0	0	0	0
sp|Q14624|ITIH4_HUMAN	LGPMVSFLTEK	611.331	2	42.5232	TRUE	1	0.129032	1	0.177253	1	0.667868	0.760031	1	1
sp|Q14624|ITIH4_HUMAN	PSAILPLPGQSVER	732.414	2	30.0049	FALSE	1	0.284837	1	0.0856031	1	0.617866	0	0.330645	1
sp|Q14624|ITIH4_HUMAN	EVSQGPLPLIASPR	732.414	2	28.9294	TRUE	1	1	0.127464	1	0.117743	0.916219	1	0.179431	1
sp|Q14624|ITIH4_HUMAN	TGLLLLSDPDK	586.332	2	33.4092	FALSE	0	0	0	0	0	0	0	0	0
sp|Q14624|ITIH4_HUMAN	DPDSLLLLGTK	586.332	2	33.273	TRUE	0.830754	1	1	1	0.761852	1	1	1	1
sp|Q14624|ITIH4_HUMAN	PEQGVEVTGQYER	746.357	2	17.1856	FALSE	0	0	0	0	0.290598	0.192012	0	0.146396	0
sp|Q14624|ITIH4_HUMAN	EYQGTVEVGQEPR	746.357	2	20.6018	TRUE	0.17024	0.207643	0.370065	0.953927	0.196018	0.292364	0.738884	1	1
sp|Q14624|ITIH4_HUMAN	FSVMPGLK	439.744	2	28.7013	FALSE	0	0	0.668065	1	1	1	1	1	1
sp|Q14624|ITIH4_HUMAN	LGPMVSFK	439.744	2	28.6484	TRUE	0.91944	0.809452	1	1	1	1	1	1	1
sp|Q14624|ITIH4_HUMAN	PLVWVHASPEHVVVTR	457.257	4	28.6025	FALSE	1	0.44898	1	0	0.119086	0.00178891	1	0.723404	1
sp|Q14624|ITIH4_HUMAN	TVVVHEPSAHVWVLPR	457.257	4	27.9688	TRUE	1	0.867195	1	1	1	1	1	1	1
sp|Q14624|ITIH4_HUMAN	AGFSWIEVTFK	642.835	2	46.6695	FALSE	0.520776	0.369322	0	0.372973	0.407583	0.327377	0.170543	1	0.808281
sp|Q14624|ITIH4_HUMAN	FTVEIWSFGAK	642.835	2	46.537	TRUE	0.188144	0.547645	1	1	1	0.499673	1	1	1
sp|Q14624|ITIH4_HUMAN	VWVHASPEHVVVTR	539.295	3	18.2361	FALSE	1	1	1	0.778219	0.154331	0.74424	1	1	1
sp|Q14624|ITIH4_HUMAN	TVVVHEPSAHVWVR	539.295	3	20.729	TRUE	1	1	1	1	1	1	1	1	1
sp|Q14624|ITIH4_HUMAN	LGVYELLLK	524.326	2	41.4502	FALSE	0	1	0	0	0	0	1	1	0.00595238
sp|Q14624|ITIH4_HUMAN	LLLEYVGLK	524.326	2	40.8212	TRUE	0.506145	0.313107	1	0.0975988	0.110016	0.445339	0.989071	0.22293	0.816547
sp|P01833|PIGR_HUMAN	GSVTFHC[CAM]ALGPEVANVAK	619.649	3	27.4199	FALSE	0	0	0	0	0	0	0	0	0
sp|P01833|PIGR_HUMAN	AVNAVEPGLAC[CAM]HFTVSGK	619.649	3	28.5212	TRUE	1	1	1	1	1	1	1	1	1
sp|P01833|PIGR_HUMAN	VYTVDLGR	461.753	2	21.5336	FALSE	0	0	0	0	0	0	0	0	0
sp|P01833|PIGR_HUMAN	GLDVTYVR	461.753	2	22.331	TRUE	0.760121	1	1	1	1	0.266667	1	1	1
sp|P01833|PIGR_HUMAN	C[CAM]PLLVDSEGWVK	701.855	2	35.8228	FALSE	0	0	0	0	0	0	0	0	0
sp|P01833|PIGR_HUMAN	VWGESDVLLPC[CAM]K	701.855	2	34.7792	TRUE	1	1	0.786653	1	1	1	0.14043	1	1
sp|P01833|PIGR_HUMAN	TVTINC[CAM]PFK	540.281	2	23.4422	FALSE	0	0	0	0	0	0	0	0.419083	0
sp|P01833|PIGR_HUMAN	FPC[CAM]NITVTK	540.281	2	24.2124	TRUE	0.536854	0.503605	0.911046	1	0.700344	0.1364	1	1	0.0394922
sp|P01833|PIGR_HUMAN	ADEGWYWC[CAM]GVK	685.795	2	34.8221	FALSE	0	0	0.574204	0.00171527	0	1	0.608846	1	1
sp|P01833|PIGR_HUMAN	VGC[CAM]WYWGEDAK	685.795	2	33.6844	TRUE	0.0874317	1	1	1	1	0.624613	1	1	1
sp|P01833|PIGR_HUMAN	FVNEESTIPR	596.304	2	19.1688	FALSE	0.0614096	1	0	1	1	0	0.142534	0.885475	0.231813
sp|P01833|PIGR_HUMAN	PITSEENVFR	596.304	2	18.6466	TRUE	1	1	1	1	0.231579	0.705813	1	1	1
sp|P01833|PIGR_HUMAN	LVSLTLNLVTR	614.885	2	38.542	FALSE	0.222785	0	0	0	0	0	1	1	1
sp|P01833|PIGR_HUMAN	TVLNLTLSVLR	614.885	2	38.6519	TRUE	1	1	1	1	0.959383	1	1	0.87553	1
sp|P01833|PIGR_HUMAN	QGHFYGETAAVYVAVEER	675.994	3	33.3206	FALSE	1	0.272109	1	0.690421	1	1	1	1	0.739777
sp|P01833|PIGR_HUMAN	EEVAVYVAATEGYFHGQR	675.994	3	33.0065	TRUE	1	1	1	1	1	1	1	1	1
sp|P01833|PIGR_HUMAN	DGSFSVVITGLR	625.841	2	38.351	FALSE	0.119143	1	0.551874	0	0	0	0	0.499557	0
sp|P01833|PIGR_HUMAN	LGTIVVSFSGDR	625.841	2	37.4049	TRUE	1	0.965022	1	1	1	1	0.42898	1	1
sp|P01833|PIGR_HUMAN	AFVNC[CAM]DENSR	606.259	2	11.847	FALSE	0	0.12261	0	0	0	0.681764	0.0786127	0.384615	0
sp|P01833|PIGR_HUMAN	SNEDC[CAM]NVFAR	606.259	2	13.5334	TRUE	0.136605	0.871846	0.998576	1	0.388019	1	1	1	1
sp|O00159|MYO1C_HUMAN	LLSVEGSTLR	537.811	2	23.5649	FALSE	1	0.125082	0	0.43364	0	0	1	1	1
sp|O00159|MYO1C_HUMAN	LTSGEVSLLR	537.811	2	23.6415	TRUE	1	1	1	1	1	1	1	1	1
sp|O00159|MYO1C_HUMAN	NPQSYLYLVK	612.835	2	31.8587	FALSE	1	1	1	1	0	1	1	1	1
sp|O00159|MYO1C_HUMAN	VLYLYSQPNK	612.835	2	34.2972	TRUE	1	1	1	0.569866	1	1	1	1	0.025641
sp|O00159|MYO1C_HUMAN	C[CAM]PENAFFLDHVR	502.238	3	29.2118	FALSE	0	1	0	0	1	1	1	1	1
sp|O00159|MYO1C_HUMAN	VHDLFFANEPC[CAM]R	502.238	3	30.6839	TRUE	0.0901639	0.890633	0.685446	1	1	1	1	1	1
sp|O00159|MYO1C_HUMAN	YLGLLENLR	545.816	2	38.7448	FALSE	0.368728	0.309567	0	1	0.965092	0	1	1	0.125166
sp|O00159|MYO1C_HUMAN	LNELLGLYR	545.816	2	36.9523	TRUE	1	1	0.902846	1	0.562308	1	0.103567	0.838941	0.920742
sp|O00159|MYO1C_HUMAN	TFTWLVGK	476.269	2	35.0941	FALSE	0	0.380397	1	0	0	0	1	1	1
sp|O00159|MYO1C_HUMAN	GVLWTFTK	476.269	2	35.0867	TRUE	1	1	1	1	1	1	0.979452	0.9833	1
sp|O00159|MYO1C_HUMAN	LGTDEISPR	494.259	2	15.3417	FALSE	1	1	1	1	0.462038	0.688389	1	1	1
sp|O00159|MYO1C_HUMAN	PSIEDTGLR	494.259	2	16.2024	TRUE	1	1	1	1	0.878981	1	0.160714	1	1
sp|O00159|MYO1C_HUMAN	TLFATEDALEVR	682.856	2	33.6041	FALSE	0.641728	0.343881	1	0.51045	1	1	0.672172	1	1
sp|O00159|MYO1C_HUMAN	VELADETAFLTR	682.856	2	33.4108	TRUE	0.418578	0.694301	1	0.310153	0.924987	0.212928	0.727126	1	1
sp|O00159|MYO1C_HUMAN	FDEVLIR	446.25	2	26.188	FALSE	0	0	0	0	1	0.242334	1	1	1
sp|O00159|MYO1C_HUMAN	ILVEDFR	446.25	2	25.8207	TRUE	0.466515	0.87116	1	0.533168	0.365253	1	1	1	1
sp|O00159|MYO1C_HUMAN	TSFLLNLR	482.285	2	35.1582	FALSE	0.156066	0	0.259282	0.583784	0.0425894	0.423208	0.366308	0.944293	1
sp|O00159|MYO1C_HUMAN	LNLLFSTR	482.285	2	35.9625	TRUE	1	1	1	1	0.80744	0.382148	1	1	1
sp|O00159|MYO1C_HUMAN	DVESPSWR	488.23	2	19.1292	FALSE	0.466251	0.345238	1	0.0132341	1	0.601504	0.549509	1	1
sp|O00159|MYO1C_HUMAN	WSPSEVDR	488.23	2	19.2705	TRUE	1	1	0.16031	1	1	0.911828	0.971114	1	0.341801
sp|P01834|IGKC_HUMAN	FIFPPSDEQLK	660.845	2	39.8162	FALSE	1	1	0.551687	1	1	0.922912	1	1	1
sp|P01834|IGKC_HUMAN	LQEDSPPFIFK	660.845	2	35.7003	TRUE	1	0.589689	0.951644	0.536615	1	0.350951	1	0.754123	1
sp|P01834|IGKC_HUMAN	IFPPSDEQLK	587.311	2	22.5917	FALSE	0	1	0	0.875952	0.532663	0.11245	0.0723454	1	1
sp|P01834|IGKC_HUMAN	LQEDSPPFIK	587.311	2	22.3141	TRUE	0.0941337	1	0.959459	1	1	1	1	1	1
sp|P01834|IGKC_HUMAN	VVC[CAM]LLNNFYPR	697.866	2	39.5785	FALSE	1	1	1	0.790724	1	0.0519263	1	1	1
sp|P01834|IGKC_HUMAN	PYFNNLLC[CAM]VVR	697.866	2	38.4705	TRUE	1	0.344086	0.014245	1	0.886183	0.410504	1	1	0.0338983
sp|P01834|IGKC_HUMAN	SLSSTLTLSK	518.798	2	23.0128	FALSE	0.0258807	0	0.534284	0.104696	0.456323	1	0.014742	0	0
sp|P01834|IGKC_HUMAN	SLTLTSSLSK	518.798	2	22.2457	TRUE	1	0.859127	1	1	0.989269	1	1	1	1
sp|P01834|IGKC_HUMAN	SVVC[CAM]LLNNFYPR	741.382	2	44.2048	FALSE	0.446602	0	0.522702	1	0.910612	1	0.995286	1	1
sp|P01834|IGKC_HUMAN	PYFNNLLC[CAM]VVSR	741.382	2	43.7667	TRUE	0.360329	0.397221	0.738572	0.0857366	0.230422	0.953142	0.611927	1	1
sp|P01834|IGKC_HUMAN	VFIFPPSDEQLK	710.38	2	35.4154	FALSE	1	0.58754	0.324776	1	0.456209	0.725058	1	1	1
sp|P01834|IGKC_HUMAN	LQEDSPPFIFVK	710.38	2	34.098	TRUE	1	1	1	1	1	1	1	1	0.99258
sp|P01834|IGKC_HUMAN	VC[CAM]LLNNFYPR	648.332	2	48.9723	FALSE	0	0.206369	0	0.714038	0.334722	0.236527	0	0.224339	0.360505
sp|P01834|IGKC_HUMAN	PYFNNLLC[CAM]VR	648.332	2	50.7326	TRUE	0.232704	0.190354	0.195831	0.247482	0.192956	1	1	0.341023	1
sp|Q12929|EPS8_HUMAN	EQFIPPYVPR	623.335	2	31.9065	FALSE	0	0	0	0.481789	1	0.817773	1	1	1
sp|Q12929|EPS8_HUMAN	PVYPPIFQER	623.335	2	32.0534	TRUE	0.59375	0.890963	0.642744	0.0387409	1	1	1	1	1
sp|Q12929|EPS8_HUMAN	DSVSSVSDISQYR	721.842	2	25.9953	FALSE	0	0	0	0.14275	0.681395	1	0	0	1
sp|Q12929|EPS8_HUMAN	YQSIDSVSSVSDR	721.842	2	26.6522	TRUE	1	0.420812	1	0.926649	0.553903	1	0.672185	1	1
sp|Q12929|EPS8_HUMAN	LSTEHSSVSEYHPADGYAFSSNIYTR	730.336	4	28.5621	FALSE	1	1	1	1	1	0.634862	1	1	1
sp|Q12929|EPS8_HUMAN	TYINSSFAYGDAPHYESVSSHETSLR	730.336	4	29.3122	TRUE	1	1	1	1	1	1	1	0.292835	1
sp|Q12929|EPS8_HUMAN	DAMITVDDGIR	603.295	2	27.2673	FALSE	0.955566	0.718766	0.502247	0.390342	1	1	1	1	0.419643
sp|Q12929|EPS8_HUMAN	IGDDVTIMADR	603.295	2	28.3042	TRUE	1	1	1	1	1	1	1	1	1
sp|Q12929|EPS8_HUMAN	MISNADPSIPPPPR	746.385	2	22.9601	FALSE	0.171317	1	1	0.261735	1	1	0	0	1
sp|Q12929|EPS8_HUMAN	PPPPISPDANSIMR	746.385	2	22.5045	TRUE	0.949234	1	1	1	1	1	0.613402	1	1
sp|Q12929|EPS8_HUMAN	AVSLIDLESK	537.806	2	29.7542	FALSE	1	0.876847	0.309538	0.752009	1	0.64878	1	1	1
sp|Q12929|EPS8_HUMAN	SELDILSVAK	537.806	2	30.0057	TRUE	1	0.787234	0.655807	1	1	1	1	1	1
sp|Q12929|EPS8_HUMAN	QYHEQEETPEMMAAR	617.266	3	17.8282	FALSE	1	1	0.0114123	0.682642	1	0.174048	1	1	1
sp|Q12929|EPS8_HUMAN	AAMMEPTEEQEHYQR	617.266	3	16.7933	TRUE	1	1	1	0.459948	0.597231	0.140934	1	1	0.941275
sp|Q12929|EPS8_HUMAN	VYSQITVQK	533.301	2	15.0054	FALSE	0	0.536559	0	0.589713	0.022787	0	0.582677	0.00498753	1
sp|Q12929|EPS8_HUMAN	QVTIQSYVK	533.301	2	14.1084	TRUE	1	0.277778	0.457501	0.65566	0.616119	0.142518	0.922078	0.0820633	0.201511
sp|Q12929|EPS8_HUMAN	SQMEEVQDELIHR	538.591	3	27.3614	FALSE	1	1	1	1	1	0.650426	1	1	1
sp|Q12929|EPS8_HUMAN	HILEDQVEEMQSR	538.591	3	25.4172	TRUE	0.832918	1	1	0.402667	0.892763	0.964968	0.422562	1	1
sp|Q12929|EPS8_HUMAN	VEHLTTFVLDR	443.91	3	28.2482	FALSE	0.368513	1	1	0.868234	1	1	1	1	1
sp|Q12929|EPS8_HUMAN	DLVFTTLHEVR	443.91	3	26.0093	TRUE	0.808639	0.813253	1	1	1	1	1	1	1
sp|P35908|K22E_HUMAN	VDLLNQEIEFLK	730.903	2	45.0873	FALSE	0	0	0	0	0	0	0	0	0.634441
sp|P35908|K22E_HUMAN	LFEIEQNLLDVK	730.903	2	46.1721	TRUE	1	0.0905405	0.0458015	1	0.0943709	0.907909	0.296748	0.927298	1
sp|P35908|K22E_HUMAN	DYQELMNVK	570.274	2	27.7408	FALSE	0	0	0	0	0	0	1	1	0
sp|P35908|K22E_HUMAN	VNMLEQYDK	570.274	2	27.2459	TRUE	0.305455	1	1	0.0418343	0.79648	0.0846216	1	0.373541	1
sp|P35908|K22E_HUMAN	YLDGLTAER	519.267	2	22.9045	FALSE	0	0	0	0	0	0	0	1	1
sp|P35908|K22E_HUMAN	EATLGDLYR	519.267	2	24.0861	TRUE	0.897423	1	0.755123	1	1	1	1	1	0.736544
sp|P35908|K22E_HUMAN	NVQDAIADAEQR	665.323	2	24.3448	FALSE	0	0	0	0	0	0	0	0	0
sp|P35908|K22E_HUMAN	QEADAIADQVNR	665.323	2	25.4191	TRUE	0.495784	0.686722	0.251988	0.400267	0.901527	0.890701	1	0.741353	1
sp|P35908|K22E_HUMAN	LNDLEEALQQAK	686.359	2	32.5632	FALSE	0	0	0	1	1	1	0	0.697747	0.279904
sp|P35908|K22E_HUMAN	AQQLAEELDNLK	686.359	2	33.2602	TRUE	1	1	1	0.688486	1	1	0.975342	1	0.645418
sp|P35908|K22E_HUMAN	YEELQVTVGR	597.312	2	23.8263	FALSE	0	0	0.733162	0.298172	0.102058	0.196947	0	0.996695	0
sp|P35908|K22E_HUMAN	GVTVQLEEYR	597.312	2	25.2985	TRUE	1	1	1	1	1	1	0.608167	1	1
sp|P35908|K22E_HUMAN	GFSSGSAVVSGGSR	627.807	2	15.2372	FALSE	0	0	0	0	0	0	0	0	0
sp|P35908|K22E_HUMAN	SGGSVVASGSSFGR	627.807	2	17.3753	TRUE	1	1	0.717842	1	0.901319	0.756881	0.170921	0.63245	0.784601
sp|P35908|K22E_HUMAN	TAAENDFVTLK	604.812	2	24.3086	FALSE	0	0	0	0	0	1	1	1	1
sp|P35908|K22E_HUMAN	LTVFDNEAATK	604.812	2	27.1197	TRUE	1	1	0.350296	0.524199	0.669393	1	0.258462	1	0.861859
sp|P35908|K22E_HUMAN	HGGGGGGFGGGGFGSR	440.866	3	14.5346	FALSE	0	0	0	0	0	0	0	0.405278	1
sp|P35908|K22E_HUMAN	SGFGGGGFGGGGGGHR	440.866	3	14.803	TRUE	0.226843	1	0.0966887	1	1	0.767561	1	1	1
sp|P35908|K22E_HUMAN	VDPEIQNVK	521.282	2	14.1587	FALSE	0.121495	0	0.80981	0	0.442829	0.0255537	1	1	0.719617
sp|P35908|K22E_HUMAN	VNQIEPDVK	521.282	2	14.1243	TRUE	0.877021	1	1	0.464217	1	1	1	0.499554	0.267148
sp|P35527|K1C9_HUMAN	TLLDIDNTR	530.785	2	25.0335	FALSE	0	0	0	0	0	0	0	0	0
sp|P35527|K1C9_HUMAN	TNDIDLLTR	530.785	2	25.5235	TRUE	1	0.32344	0.827105	0.00342759	0.0296425	1	1	1	1
sp|P35527|K1C9_HUMAN	QVLDNLTMEK	595.808	2	24.74	FALSE	0	0	0	0	0	0	1	1	1
sp|P35527|K1C9_HUMAN	EMTLNDLVQK	595.808	2	23.5206	TRUE	0.487338	1	1	0.265248	1	0.318737	0.795367	1	1
sp|P35527|K1C9_HUMAN	QEYEQLIAK	561.295	2	21.4309	FALSE	0	0	0	0	0	0	0.944091	1	0.75253
sp|P35527|K1C9_HUMAN	AILQEYEQK	561.295	2	22.8188	TRUE	1	1	1	1	0.915537	0.26087	0.944248	1	1
sp|P35527|K1C9_HUMAN	HGVQELEIELQSQLSK	613.327	3	38.5897	FALSE	0.866405	0.179587	0.616942	0	0	0	0.0337349	0	1
sp|P35527|K1C9_HUMAN	SLQSQLEIELEQVGHK	613.327	3	39.9613	TRUE	1	0.743616	1	1	0.869519	1	1	1	1
sp|P35527|K1C9_HUMAN	FSSSSGYGGGSSR	618.268	2	13.0349	FALSE	0.916023	1	1	1	1	0.702002	1	1	0.26506
sp|P35527|K1C9_HUMAN	SSGGGYGSSSSFR	618.268	2	12.2372	TRUE	0.385151	0.886811	1	0.655254	0.492013	1	1	1	1
sp|P35527|K1C9_HUMAN	SGGGGGGGLGSGGSIR	616.803	2	12.7718	FALSE	0.255583	1	1	0.254467	1	0.828587	1	0	1
sp|P35527|K1C9_HUMAN	ISGGSGLGGGGGGGSR	616.803	2	13.2907	TRUE	0.590076	0.044352	0.0705563	0.0599369	0.527376	1	0.970487	1	1
sp|P35527|K1C9_HUMAN	STMQELNSR	533.253	2	14.1822	FALSE	0	0.125165	0.0742741	0	0.461339	1	0	0.664567	0.891566
sp|P35527|K1C9_HUMAN	SNLEQMTSR	533.253	2	13.7396	TRUE	1	0.327711	0.949202	0.725909	0.787645	0.561538	1	0.744361	1
sp|P04217|A1BG_HUMAN	LETPDFQLFK	619.327	2	39.6148	FALSE	0	0	0	0	0	0	0	0	0
sp|P04217|A1BG_HUMAN	FLQFDPTELK	619.327	2	39.6374	TRUE	0.0425834	1	0.895229	0.0402901	0.0343938	0.0567139	1	0.502655	1
sp|P04217|A1BG_HUMAN	HQFLLTGDTQGR	458.237	3	19.3979	FALSE	0	0	0	0	0	0	0	0	0
sp|P04217|A1BG_HUMAN	GQTDGTLLFQHR	458.237	3	22.2688	TRUE	0.519423	1	0.64591	0.63787	0.696603	1	0.0385078	0.738671	1
sp|P04217|A1BG_HUMAN	NGVAQEPVHLDSPAIK	558.965	3	21.7935	FALSE	0	0	0.00434468	0	0	0	0.858841	0.397338	0
sp|P04217|A1BG_HUMAN	IAPSDLHVPEQAVGNK	558.965	3	22.4941	TRUE	1	0.677051	1	1	1	1	1	0.241015	1
sp|P04217|A1BG_HUMAN	IFFHLNAVALGDGGHYTC[CAM]R	537.767	4	35.4689	FALSE	0.0677732	0	0	0	0	0	0.377541	0.52	0.369441
sp|P04217|A1BG_HUMAN	IC[CAM]TYHGGDGLAVANLHFFR	537.767	4	32.4083	TRUE	1	1	1	1	1	1	1	1	1
sp|P04217|A1BG_HUMAN	LLELTGPK	435.768	2	22.6144	FALSE	0	0	0	0	0	0	0	0	0
sp|P04217|A1BG_HUMAN	PGTLELLK	435.768	2	20.736	TRUE	1	1	0.513649	1	0.810693	0.143533	1	0.987375	0.637186
sp|P04217|A1BG_HUMAN	SLPAPWLSMAPVSWITPGLK	717.727	3	57.9959	FALSE	0.286239	0.574054	0	1	0	0.0320946	0	0	0.235294
sp|P04217|A1BG_HUMAN	LGPTIWSVPAMSLWPAPLSK	717.727	3	58.5412	TRUE	0.433638	0.354896	0.447489	0.501911	0.468003	1	0.639386	0.618849	0.56572
sp|P04217|A1BG_HUMAN	VALGDGGHYTC[CAM]R	435.872	3	13.3922	FALSE	0.632858	0.373898	0.302703	0.893801	0.501272	0	0.0431655	0.58277	1
sp|P04217|A1BG_HUMAN	VC[CAM]TYHGGDGLAR	435.872	3	13.397	TRUE	0.896451	0.988101	1	0.676833	0.12987	0.345557	0.653061	1	0.897611
sp|P04217|A1BG_HUMAN	NAVALGDGGHYTC[CAM]R	497.565	3	15.1183	FALSE	1	1	1	1	1	1	0.935622	1	0.672498
sp|P04217|A1BG_HUMAN	NC[CAM]TYHGGDGLAVAR	497.565	3	14.4046	TRUE	1	1	1	0.982821	1	1	1	1	1
sp|O00468|AGRIN_HUMAN	AYGTGFVGC[CAM]LR	600.795	2	28.7876	FALSE	0	0	0	0	0	0	0	0	0
sp|O00468|AGRIN_HUMAN	LC[CAM]GVFGTGYAR	600.795	2	27.1912	TRUE	1	0.961114	0.616453	1	0.903665	1	1	1	1
sp|O00468|AGRIN_HUMAN	SAGDVDTLAFDGR	662.312	2	26.7204	FALSE	0	0	0	0	0	0	0.848168	0	0
sp|O00468|AGRIN_HUMAN	GDFALTDVDGASR	662.312	2	27.1161	TRUE	0.00148478	1	1	0.374072	0.184496	0.612803	1	1	1
sp|O00468|AGRIN_HUMAN	TEATQGLVLWSGK	695.372	2	32.608	FALSE	0	0.24781	0	0	0	0	0.0721769	0	1
sp|O00468|AGRIN_HUMAN	GSWLVLGQTAETK	695.372	2	33.3631	TRUE	0.392134	0.151733	0.978459	1	1	1	1	0.286604	0.987614
sp|O00468|AGRIN_HUMAN	ALQSNHFELSLR	472.253	3	26.4768	FALSE	0.377907	0	0.590199	0	0	0	0	0	0
sp|O00468|AGRIN_HUMAN	LSLEFHNSQLAR	472.253	3	28.3019	TRUE	1	1	1	1	1	1	1	1	1
sp|O00468|AGRIN_HUMAN	FGALC[CAM]EAETGR	605.78	2	20.6304	FALSE	0	0.201024	0.045738	0	0	0	0.994616	0.764312	1
sp|O00468|AGRIN_HUMAN	GTEAEC[CAM]LAGFR	605.78	2	20.6621	TRUE	1	0.98088	1	0.600597	0.853776	1	1	1	0.337572
sp|O00468|AGRIN_HUMAN	EAAC[CAM]LQQTQIEEAR	549.598	3	19.441	FALSE	0.713697	1	1	0	1	0.261957	1	1	1
sp|O00468|AGRIN_HUMAN	AEEIQTQQLC[CAM]AAER	549.598	3	21.9544	TRUE	0.102041	0.236776	1	0.700755	1	0.976744	1	1	1
sp|O00468|AGRIN_HUMAN	C[CAM]EPGFWNFR	606.766	2	34.8269	FALSE	1	0.573744	0.057732	0.79096	0.230248	0.142068	1	0.101734	1
sp|O00468|AGRIN_HUMAN	FNWFGPEC[CAM]R	606.766	2	38.3379	TRUE	0.889971	0.154349	1	1	0.821933	1	1	1	0.176697
sp|O00468|AGRIN_HUMAN	VLGAPVPAFEGR	606.84	2	29.1319	FALSE	0	0.224051	0	0	0	0.00879507	1	1	1
sp|O00468|AGRIN_HUMAN	GEFAPVPAGLVR	606.84	2	31.0072	TRUE	0.657233	1	1	0.546789	1	1	1	1	1
sp|O00468|AGRIN_HUMAN	SFLAFPTLR	526.3	2	40.9079	FALSE	0	0	0	0	0	0	0.36965	0.464318	0.543524
sp|O00468|AGRIN_HUMAN	LTPFALFSR	526.3	2	43.0774	TRUE	0.282742	0.281308	1	0.658019	1	0.288	0.661654	0.376812	0.409449
sp|O00468|AGRIN_HUMAN	SELFGETAR	505.251	2	19.5726	FALSE	0.399308	1	0.658613	1	0.635988	1	0.377176	0.848399	1
sp|O00468|AGRIN_HUMAN	ATEGFLESR	505.251	2	18.4652	TRUE	0.410817	1	1	0.673314	1	0.615289	0.741627	1	0.72883
sp|P02788|TRFL_HUMAN	FQLFGSPSGQK	598.309	2	29.4537	FALSE	0	0	0	0	0	0	1	1	1
sp|P02788|TRFL_HUMAN	QGSPSGFLQFK	598.309	2	30.5572	TRUE	1	1	1	1	1	0.935259	0.368266	1	0.734539
sp|P02788|TRFL_HUMAN	DGAGDVAFIR	510.759	2	25.4987	FALSE	0.224606	1	1	0	1	0	1	1	1
sp|P02788|TRFL_HUMAN	IFAVDGAGDR	510.759	2	25.63	TRUE	1	1	1	1	1	1	0.674917	1	1
sp|P02788|TRFL_HUMAN	C[CAM]LAENAGDVAFVK	697.343	2	26.7657	FALSE	0	0	0	1	0.428951	0	1	1	0
sp|P02788|TRFL_HUMAN	VFAVDGANEALC[CAM]K	697.343	2	26.9787	TRUE	1	1	1	1	1	1	1	1	1
sp|P02788|TRFL_HUMAN	THYYAVAVVK	384.213	3	17.0981	FALSE	0	0	0.0895124	0	0.00545455	0	0.81312	0	1
sp|P02788|TRFL_HUMAN	VVAVAYYHTK	384.213	3	18.1362	TRUE	0.935965	0.841215	0.58944	1	1	0.599749	1	0.704422	1
sp|P02788|TRFL_HUMAN	VVWC[CAM]AVGEQELR	723.364	2	31.2918	FALSE	0.206014	0.0251924	0	0	0	0	0.657143	1	1
sp|P02788|TRFL_HUMAN	LEQEGVAC[CAM]WVVR	723.364	2	32.4089	TRUE	1	1	0.584997	1	0.780677	1	0.325956	0.766021	1
sp|P02788|TRFL_HUMAN	C[CAM]GLVPVLAENYK	681.858	2	33.2286	FALSE	0	0	0	0.529521	0	0.00178253	1	1	1
sp|P02788|TRFL_HUMAN	YNEALVPVLGC[CAM]K	681.858	2	32.4562	TRUE	1	1	1	1	1	0.519818	0.93799	1	1
sp|P02788|TRFL_HUMAN	IDSGLYLGSGYFTAIQNLR	696.697	3	49.332	FALSE	1	0.569106	1	0.0418006	1	1	1	1	1
sp|P02788|TRFL_HUMAN	LNQIATFYGSGLYLGSDIR	696.697	3	47.9909	TRUE	1	1	1	1	1	1	1	1	0.422222
sp|P02788|TRFL_HUMAN	LADFALLC[CAM]LDGK	668.352	2	42.0931	FALSE	0	0.271941	0.502793	0.166049	0	1	1	1	1
sp|P02788|TRFL_HUMAN	GDLC[CAM]LLAFDALK	668.352	2	43.8343	TRUE	1	1	1	1	0.571951	1	0.605217	1	1
sp|P02788|TRFL_HUMAN	SC[CAM]HLAMAPNHAVVSR	413.205	4	14.5362	FALSE	1	0	0.139505	1	0.360274	0.413746	1	0.947797	1
sp|P02788|TRFL_HUMAN	SVVAHNPAMALHC[CAM]SR	413.205	4	16.3789	TRUE	1	0.572821	0.217337	0.475273	1	0.343463	1	1	0.578564
sp|P12109|CO6A1_HUMAN	VFSVAITPDHLEPR	527.619	3	30.1643	FALSE	0	0	0	0	0.330775	0	0	0	0
sp|P12109|CO6A1_HUMAN	PELHDPTIAVSFVR	527.619	3	29.2202	TRUE	1	1	0.260499	1	1	1	1	1	1
sp|P12109|CO6A1_HUMAN	IALVITDGR	479.29	2	25.2592	FALSE	0	0	0	0	0	0	0	0	0
sp|P12109|CO6A1_HUMAN	GDTIVLAIR	479.29	2	26.1961	TRUE	1	0.90219	1	1	1	1	1	1	1
sp|P12109|CO6A1_HUMAN	LSIIATDHTYR	430.566	3	20.5949	FALSE	0	0	0	0	0	0	0	0	0
sp|P12109|CO6A1_HUMAN	YTHDTAIISLR	430.566	3	21.0976	TRUE	1	1	1	1	1	1	1	1	1
sp|P12109|CO6A1_HUMAN	VPSYQALLR	523.803	2	29.5592	FALSE	0	0	0	0	0	0	0	0.00506329	0
sp|P12109|CO6A1_HUMAN	LLAQYSPVR	523.803	2	28.9641	TRUE	1	1	0.30991	1	1	1	1	1	1
sp|P12109|CO6A1_HUMAN	GLEQLLVGGSHLK	450.93	3	33.8512	FALSE	0	0	0	0	0	0	0	0	0
sp|P12109|CO6A1_HUMAN	LHSGGVLLQELGK	450.93	3	32.2867	TRUE	0.298417	1	1	1	0.295875	1	1	1	1
sp|P12109|CO6A1_HUMAN	TAEYDVAYGESHLFR	586.609	3	31.9538	FALSE	0	0	0	0	0	0	0	0	0.115591
sp|P12109|CO6A1_HUMAN	FLHSEGYAVDYEATR	586.609	3	32.3067	TRUE	1	1	1	0.552567	1	1	1	1	1
sp|P12109|CO6A1_HUMAN	FEPGQSYAGVVQYSHSQMQEHVSLR	716.841	4	32.0491	FALSE	1	1	1	1	1	1	1	1	1
sp|P12109|CO6A1_HUMAN	LSVHEQMQSHSYQVVGAYSQGPEFR	716.841	4	33.0902	TRUE	1	1	1	1	1	1	0.577465	1	1
sp|P12109|CO6A1_HUMAN	DTTPLNVLC[CAM]SPGIQVVSVGIK	733.068	3	46.1296	FALSE	1	1	0.0156139	0.816143	0.369966	0	0.795031	0.244984	0.169666
sp|P12109|CO6A1_HUMAN	IGVSVVQIGPSC[CAM]LVNLPTTDK	733.068	3	45.0171	TRUE	1	1	0.54057	0.5489	1	1	1	1	1
sp|P12109|CO6A1_HUMAN	NNVEQVC[CAM]C[CAM]SFEC[CAM]QPAR	666.614	3	24.4686	FALSE	0	0	0	0	0	0	1	1	0
sp|P12109|CO6A1_HUMAN	APQC[CAM]EFSC[CAM]C[CAM]VQEVNNR	666.614	3	26.2812	TRUE	0.2425	1	0.484163	0.78458	1	1	1	0.857955	1
sp|P12109|CO6A1_HUMAN	DQLLPPSPNNR	625.828	2	19.2799	FALSE	0	0	0	0	0	0	1	0.301031	1
sp|P12109|CO6A1_HUMAN	NNPSPPLLQDR	625.828	2	18.4319	TRUE	1	1	1	0.508883	1	1	1	1	1
sp|P01024|CO3_HUMAN	VPVAVQGEDTVQSLTQGDGVAK	733.381	3	33.4281	FALSE	0.138889	0	0	0	0	0	1	1	1
sp|P01024|CO3_HUMAN	AVGDGQTLSQVTDEGQVAVPVK	733.381	3	32.0065	TRUE	1	0.844776	1	0.768793	1	1	1	1	1
sp|P01024|CO3_HUMAN	QPSSAFAAFVK	576.806	2	30.9394	FALSE	0.30067	0.375878	0.150747	0	0.591923	0.212766	1	1	1
sp|P01024|CO3_HUMAN	VFAAFASSPQK	576.806	2	32.1937	TRUE	1	1	1	1	1	1	1	1	1
sp|P01024|CO3_HUMAN	IPIEDGSGEVVLSR	735.894	2	27.8048	FALSE	0	0	0.372941	0	0	0	0	0	1
sp|P01024|CO3_HUMAN	SLVVEGSGDEIPIR	735.894	2	27.1463	TRUE	1	0.883309	1	1	1	0.92283	1	1	1
sp|P01024|CO3_HUMAN	SSLSVPYVIVPLK	701.421	2	40.2917	FALSE	0	0	0	0	0	0	0.933238	1	0.677013
sp|P01024|CO3_HUMAN	LPVIVYPVSLSSK	701.421	2	41.1196	TRUE	1	1	1	1	1	1	1	1	1
sp|P01024|CO3_HUMAN	GYTQQLAFR	542.283	2	23.6142	FALSE	0	0	0	0	0	0	1	1	1
sp|P01024|CO3_HUMAN	FALQQTYGR	542.283	2	22.2146	TRUE	1	0.838903	1	1	1	1	1	1	1
sp|P01024|CO3_HUMAN	TIYTPGSTVLYR	685.869	2	28.7371	FALSE	0	0	0	0	0	0	0	1	0.544879
sp|P01024|CO3_HUMAN	YLVTSGPTYITR	685.869	2	28.2936	TRUE	1	0.00711238	1	1	0.515803	1	1	1	1
sp|P01024|CO3_HUMAN	VHQYFNVELIQPGAVK	614.668	3	34.1354	FALSE	0.328767	0.265673	1	0	0	0	1	0	1
sp|P01024|CO3_HUMAN	VAGPQILEVNFYQHVK	614.668	3	34.9708	TRUE	1	1	1	1	1	1	1	0.695246	1
sp|P01024|CO3_HUMAN	DFDFVPPVVR	595.814	2	39.9529	FALSE	0	0	0	0	0	0	0.341658	0	0.603696
sp|P01024|CO3_HUMAN	VVPPVFDFDR	595.814	2	37.8463	TRUE	0.636027	1	1	1	0.289793	1	1	1	1
sp|P01024|CO3_HUMAN	AC[CAM]EPGVDYVYK	650.798	2	22.2896	FALSE	0.15817	0	0	0	0.408136	0	1	1	1
sp|P01024|CO3_HUMAN	YVYDVGPEC[CAM]AK	650.798	2	20.1545	TRUE	1	0.824825	0.835657	1	1	1	1	1	0.455249
sp|P01024|CO3_HUMAN	APSTWLTAYVVK	668.369	2	38.9763	FALSE	0	0	0.00145138	0	0	0	0.468837	0	1
sp|P01024|CO3_HUMAN	VVYATLWTSPAK	668.369	2	38.657	TRUE	1	0.900146	1	0.0371867	1	0.221045	1	1	1
sp|P02751|FINC_HUMAN	VPGTSTSATLTGLTR	731.399	2	24.9091	FALSE	0	0.103148	0	0	0.680974	0	0	0	0.176245
sp|P02751|FINC_HUMAN	TLGTLTASTSTGPVR	731.399	2	26.2125	TRUE	1	1	1	1	1	1	1	0.666144	1
sp|P02751|FINC_HUMAN	NTFAEVTGLSPGVTYYFK	665.335	3	44.8924	FALSE	0.0102489	1	0.809023	0.519219	0.785872	0.00529568	0	0	0
sp|P02751|FINC_HUMAN	FYYTVGPSLGTVEAFTNK	665.335	3	44.4235	TRUE	0.912433	1	1	0.278642	1	1	1	1	1
sp|P02751|FINC_HUMAN	YEVSVYALK	536.29	2	28.2064	FALSE	1	0	0.552474	0.739505	0.782946	1	0	0	0
sp|P02751|FINC_HUMAN	LAYVSVEYK	536.29	2	28.3381	TRUE	0.966698	0.185567	0.302885	0.929399	0.567237	1	1	1	1
sp|P02751|FINC_HUMAN	FTVHWIAPR	376.21	3	28.0413	FALSE	0.0174165	0	0.482446	0.00510638	0	0	1	0	0
sp|P02751|FINC_HUMAN	PAIWHVTFR	376.21	3	27.742	TRUE	0.848665	0.288509	0.26399	0.340426	0.948019	0.381019	1	1	1
sp|P02751|FINC_HUMAN	FTNIGPDTMR	576.279	2	21.9929	FALSE	0.0835044	0	0	0.322268	0.652989	0.520725	0.0611765	0.66405	0.545455
sp|P02751|FINC_HUMAN	MTDPGINTFR	576.279	2	21.0688	TRUE	0.825761	1	1	1	0.911088	1	1	1	1
sp|P02751|FINC_HUMAN	TFYSC[CAM]TTEGR	611.264	2	16.0141	FALSE	0	0.528115	0.746024	0.529265	1	0.908009	0.290946	0	0
sp|P02751|FINC_HUMAN	GETTC[CAM]SYFTR	611.264	2	18.5371	TRUE	0.757223	1	1	1	0.389381	1	0.910934	0.991362	1
sp|P02751|FINC_HUMAN	IYLYTLNDNAR	678.351	2	30.2927	FALSE	0	0	0	0	0	0	1	1	1
sp|P02751|FINC_HUMAN	ANDNLTYLYIR	678.351	2	31.7117	TRUE	1	1	0.627784	1	1	1	0.995293	1	1
sp|P08473|NEP_HUMAN	DLQNLMSWR	581.787	2	40.5904	FALSE	0	0	0	0	0	0	1	0.813853	1
sp|P08473|NEP_HUMAN	WSMLNQLDR	581.787	2	39.4304	TRUE	1	0.872655	1	0.551345	1	0.637752	1	0.296066	0.153646
sp|P08473|NEP_HUMAN	ALYGTTSETATWR	728.857	2	26.1861	FALSE	0	0.502496	0	0	0	0	1	0.986047	0.385051
sp|P08473|NEP_HUMAN	WTATESTTGYLAR	728.857	2	27.345	TRUE	1	0.294441	1	1	1	1	1	0.983914	1
sp|P08473|NEP_HUMAN	DYYEC[CAM]TGIYK	656.282	2	24.6016	FALSE	0	0	0	0	0	0	1	1	1
sp|P08473|NEP_HUMAN	YIGTC[CAM]EYYDK	656.282	2	25.8246	TRUE	1	1	0.909358	1	1	1	1	0.698289	0.885246
sp|P08473|NEP_HUMAN	HVVEDLIAQIR	646.87	2	35.1776	FALSE	0	0	0.00145773	0	0	0	1	1	1
sp|P08473|NEP_HUMAN	IQAILDEVVHR	646.87	2	35.7259	TRUE	0.671891	1	0.752049	1	1	1	0.564602	1	0.318875
sp|P08473|NEP_HUMAN	IGYPDDIVSNDNK	725.346	2	23.7184	FALSE	0	1	0	0	1	0	0.366667	0	1
sp|P08473|NEP_HUMAN	NDNSVIDDPYGIK	725.346	2	23.6084	TRUE	1	1	0.28034	1	1	1	0.663887	0.517483	1
sp|P08473|NEP_HUMAN	YGASWTAEK	506.74	2	17.0431	FALSE	0.0174292	0	0	0	0.443272	0	0.245614	0.771619	1
sp|P08473|NEP_HUMAN	EATWSAGYK	506.74	2	19.0904	TRUE	0.0507757	0.934172	1	1	1	1	0.50411	1	1
sp|P08473|NEP_HUMAN	FIMDLVSSLSR	634.339	2	45.0552	FALSE	0	0	0	0	0	0	1	1	1
sp|P08473|NEP_HUMAN	SLSSVLDMIFR	634.339	2	42.8727	TRUE	0.837556	0.447353	1	0.107692	0.63357	1	0.603478	0.550129	0.74397
sp|P08473|NEP_HUMAN	LLPDIYGWPVATENWEQK	720.365	3	48.481	FALSE	0.147952	1	0	0	0	0.340667	1	1	0.530172
sp|P08473|NEP_HUMAN	QEWNETAVPWGYIDPLLK	720.365	3	50.2101	TRUE	1	1	0.173299	1	1	0.847046	0.715909	1	1
sp|P08473|NEP_HUMAN	LYVEAAFAGESK	642.827	2	28.9897	FALSE	1	1	1	0.79865	1	1	1	1	1
sp|P08473|NEP_HUMAN	SEGAFAAEVYLK	642.827	2	30.4197	TRUE	0.684703	1	1	1	0.290805	0.607009	0.848986	0.383061	1
sp|P08473|NEP_HUMAN	AYQNYIK	450.235	2	16.1763	FALSE	0.117962	0	0.224845	0	0	0.247024	1	1	0.903226
sp|P08473|NEP_HUMAN	IYNQYAK	450.235	2	16.7732	TRUE	0.318754	1	1	0.990644	0.805692	1	1	1	0.443951
sp|Q9H6S3|ES8L2_HUMAN	VGPQVPLSEPGFR	691.875	2	28.4627	FALSE	1	0.840219	0	0.704928	0.944387	1	0.658312	1	1
sp|Q9H6S3|ES8L2_HUMAN	FGPESLPVQPGVR	691.875	2	27.9996	TRUE	0.114401	1	1	0.140271	0.16063	1	0.66722	0.0705882	1
sp|Q9H6S3|ES8L2_HUMAN	ILYDFTAR	499.769	2	28.4655	FALSE	0	0	0	0.127563	0.963534	1	1	0.630453	1
sp|Q9H6S3|ES8L2_HUMAN	ATFDYLIR	499.769	2	28.3305	TRUE	1	1	1	0.858397	0.576478	1	1	1	1
sp|Q9H6S3|ES8L2_HUMAN	QSILPPPQGPAPIPFQHR	660.699	3	31.1586	FALSE	0	0	0	0.909187	0.787211	0.264511	1	1	1
sp|Q9H6S3|ES8L2_HUMAN	HQFPIPAPGQPPPLISQR	660.699	3	30.1712	TRUE	1	1	1	0.814358	1	1	1	1	1
sp|Q9H6S3|ES8L2_HUMAN	APAEGVLTLR	513.801	2	24.2053	FALSE	0.650552	0.864222	0.771341	0.833612	0	1	1	1	1
sp|Q9H6S3|ES8L2_HUMAN	LTLVGEAPAR	513.801	2	25.5513	TRUE	1	1	0.608231	1	1	1	1	1	1
sp|Q9H6S3|ES8L2_HUMAN	HSPTSEPTPPGDALPPVSSPHTHR	626.06	4	16.4786	FALSE	0.952609	1	0	1	0.719318	0.662643	1	0.123711	0.325581
sp|Q9H6S3|ES8L2_HUMAN	HTHPSSVPPLADGPPTPESTPSHR	626.06	4	16.9733	TRUE	0.681936	1	1	1	1	1	1	1	1
sp|Q9H6S3|ES8L2_HUMAN	SVSC[CAM]PLLSR	509.771	2	21.3157	FALSE	0	0	0	1	1	0.670666	0.848394	0.763744	1
sp|Q9H6S3|ES8L2_HUMAN	SLLPC[CAM]SVSR	509.771	2	19.1141	TRUE	1	1	1	1	1	1	1	1	1
sp|Q9H6S3|ES8L2_HUMAN	QQSGSELEELMNK	746.851	2	29.1445	FALSE	1	0.163185	1	1	1	1	1	1	1
sp|Q9H6S3|ES8L2_HUMAN	NMLEELESGSQQK	746.851	2	30.589	TRUE	1	0.311815	1	1	1	1	1	1	1
sp|Q9H6S3|ES8L2_HUMAN	VYSQLTMQK	549.287	2	19.214	FALSE	1	1	0.457859	1	0.714448	1	0.756928	0.833572	0.262967
sp|Q9H6S3|ES8L2_HUMAN	QMTLQSYVK	549.287	2	17.3167	TRUE	0.87549	1	1	1	1	1	0.0743322	0.0386941	1
sp|Q9H6S3|ES8L2_HUMAN	YWGPASPTHK	381.858	3	14.2313	FALSE	0.0202752	0.0866035	0.326579	1	1	0.738604	1	0.668755	1
sp|Q9H6S3|ES8L2_HUMAN	HTPSAPGWYK	381.858	3	13.437	TRUE	0.849234	0.417431	0.164083	0.712218	1	0.940107	0.963372	0.766272	1
sp|P00747|PLMN_HUMAN	ATTVTGTPC[CAM]QDWAAQEPHR	709.329	3	21.8626	FALSE	0	0	0	0.00845309	0	0	0	0.12357	1
sp|P00747|PLMN_HUMAN	HPEQAAWDQC[CAM]PTGTVTTAR	709.329	3	22.4666	TRUE	0.998591	0.334336	1	0.751724	1	1	0.885318	1	0.075
sp|P00747|PLMN_HUMAN	VILGAHQEVNLEPHVQEIEVSR	624.836	4	29.9011	FALSE	0.235441	1	0.211188	0.0430966	0.900369	0.105093	0.34	1	1
sp|P00747|PLMN_HUMAN	SVEIEQVHPELNVEQHAGLIVR	624.836	4	30.4225	TRUE	1	1	1	1	1	1	1	1	1
sp|P00747|PLMN_HUMAN	WELC[CAM]DIPR	544.763	2	33.478	FALSE	0	0	0	0	0	0	0	0	0
sp|P00747|PLMN_HUMAN	PIDC[CAM]LEWR	544.763	2	33.9439	TRUE	1	1	0.85785	0.152809	1	0.827084	1	1	1
sp|P00747|PLMN_HUMAN	FSPATHPSEGLEENYC[CAM]R	665.295	3	20.799	FALSE	0	0	0.00145349	0	0.863102	0.028887	0.755521	0.473543	1
sp|P00747|PLMN_HUMAN	FC[CAM]YNEELGESPHTAPSR	665.295	3	19.9303	TRUE	1	1	1	1	1	1	1	1	1
sp|P00747|PLMN_HUMAN	HSIFTPETNPR	433.554	3	16.5698	FALSE	0	0	0	0	0	0	1	0	0.509804
sp|P00747|PLMN_HUMAN	PNTEPTFISHR	433.554	3	19.6032	TRUE	1	1	1	1	1	1	0.990463	0.248945	1
sp|P00747|PLMN_HUMAN	FVTWIEGVMR	619.324	2	42.2293	FALSE	0	0	0	0.886966	1	1	0	0	1
sp|P00747|PLMN_HUMAN	MVGEIWTVFR	619.324	2	43.0102	TRUE	1	0.103286	1	1	1	1	1	0.445471	1
sp|P00747|PLMN_HUMAN	GNVAVTVSGHTC[CAM]QHWSAQTPHTHNR	464.556	6	14.9902	FALSE	1	1	1	1	1	0.242152	1	1	0.650198
sp|P00747|PLMN_HUMAN	NHTHPTQASWHQC[CAM]THGSVTVAVNGR	464.556	6	16.3174	TRUE	1	0.259513	1	1	1	1	1	0.985991	1
sp|P00747|PLMN_HUMAN	C[CAM]EEDEEFTC[CAM]R	687.75	2	16.296	FALSE	0	0	0.298795	0	1	0.700885	1	1	1
sp|P00747|PLMN_HUMAN	C[CAM]C[CAM]TFEEDEER	687.75	2	17.7505	TRUE	0.750381	0.125247	1	0.705336	1	0.150943	1	1	1
sp|Q9H223|EHD4_HUMAN	EYQISAGDFPEVK	741.859	2	30.7498	FALSE	0.832422	0.248595	1	1	1	1	1	1	1
sp|Q9H223|EHD4_HUMAN	VEPFDGASIQYEK	741.859	2	34.3727	TRUE	0.748348	1	1	1	0.833603	0.576874	1	1	1
sp|Q9H223|EHD4_HUMAN	LFEAEAQDLFR	669.838	2	39.2386	FALSE	0	0	0	0	0.00895255	0.815107	1	0.278876	1
sp|Q9H223|EHD4_HUMAN	FLDQAEAEFLR	669.838	2	41.4554	TRUE	0.866995	0.944981	1	1	1	1	1	1	1
sp|Q9H223|EHD4_HUMAN	VINTPEVLR	520.809	2	22.3552	FALSE	0	0	0	0	1	0.265396	0.00987654	1	1
sp|Q9H223|EHD4_HUMAN	LVEPTNIVR	520.809	2	21.9668	TRUE	0.300853	0.19628	1	1	1	1	1	1	1
sp|Q9H223|EHD4_HUMAN	LIEAVDNMLSNK	673.853	2	31.5468	FALSE	0.599356	1	0.562602	1	1	1	0.467412	1	1
sp|Q9H223|EHD4_HUMAN	NSLMNDVAEILK	673.853	2	30.6483	TRUE	0.95311	0.846766	1	1	1	1	1	1	0.0144092
sp|Q9H223|EHD4_HUMAN	FMC[CAM]SQLPNQVLK	732.871	2	29.3303	FALSE	1	0.380619	0.0705085	1	1	1	1	1	1
sp|Q9H223|EHD4_HUMAN	LVQNPLQSC[CAM]MFK	732.871	2	29.278	TRUE	1	1	1	0.972803	1	1	1	1	0.513602
sp|Q9H223|EHD4_HUMAN	EGADEEEWVVAK	681.315	2	26.8514	FALSE	0.0701996	0	0	0.669018	1	1	1	1	1
sp|Q9H223|EHD4_HUMAN	AVVWEEEDAGEK	681.315	2	26.132	TRUE	1	1	0.713766	1	0.712984	1	0.446547	1	1
sp|Q9H223|EHD4_HUMAN	ADQVDTQQLMR	652.817	2	20.1529	FALSE	0	0	0	1	0.610514	0.291516	0.793503	1	0.318129
sp|Q9H223|EHD4_HUMAN	MLQQTDVQDAR	652.817	2	20.2111	TRUE	1	0.204342	0.140808	1	0.777531	0.0502934	1	1	1
sp|Q9H223|EHD4_HUMAN	LPEIYIQLQR	636.869	2	36.2372	FALSE	1	1	0.864625	1	1	1	1	1	1
sp|Q9H223|EHD4_HUMAN	QLQIYIEPLR	636.869	2	36.5961	TRUE	1	0.718187	0.326774	1	1	1	1	1	1
sp|Q9H223|EHD4_HUMAN	VHAYIISYLK	402.901	3	29.5687	FALSE	0	0	0.0456747	0	0	0	0.751784	1	0.796011
sp|Q9H223|EHD4_HUMAN	LYSIIYAHVK	402.901	3	30.4701	TRUE	0.396303	1	0.855869	0.593301	0.975934	1	1	0.246835	1
sp|Q9H223|EHD4_HUMAN	LPNSVLGK	414.253	2	14.8637	FALSE	1	0.734151	1	0	0.0294883	0.541828	0.347567	1	0.71785
sp|Q9H223|EHD4_HUMAN	GLVSNPLK	414.253	2	15.162	TRUE	1	0.59796	1	1	1	1	0.741987	1	0.293839
sp|O43451|MGA_HUMAN	QLDFTLSPK	524.787	2	29.3374	FALSE	0	0	0	0	0	0	0.595113	0.674491	0
sp|O43451|MGA_HUMAN	PSLTFDLQK	524.787	2	27.8875	TRUE	1	1	1	0.993763	1	1	1	0.863636	1
sp|O43451|MGA_HUMAN	GGYILPWQEPALNTHLSR	684.694	3	38.3584	FALSE	0	0	0.551574	0	0.111567	0	0	0	0.232099
sp|O43451|MGA_HUMAN	SLHTNLAPEQWPLIYGGR	684.694	3	37.0227	TRUE	1	1	0.962355	1	1	1	1	0.787344	1
sp|O43451|MGA_HUMAN	LPSTNVYGLGEHVHQQYR	525.267	4	23.972	FALSE	0.737646	0	0.807441	0	0.753363	0	0.993923	1	1
sp|O43451|MGA_HUMAN	YQQHVHEGLGYVNTSPLR	525.267	4	23.1456	TRUE	1	0.546053	1	1	1	1	1	0.758414	1
sp|O43451|MGA_HUMAN	NPFGIEIR	473.261	2	31.7138	FALSE	0	0	0	0	0	0	0	0	1
sp|O43451|MGA_HUMAN	IEIGFPNR	473.261	2	29.2656	TRUE	0.69917	0.798992	0.668416	0.562386	0.91875	1	1	1	1
sp|O43451|MGA_HUMAN	AYVAFPDFFR	616.809	2	45.7976	FALSE	0	0	0	0	0	0	0	0	0
sp|O43451|MGA_HUMAN	FFDPFAVYAR	616.809	2	44.512	TRUE	1	1	0.462415	1	1	1	0.801836	0.99934	0.40226
sp|O43451|MGA_HUMAN	YLYGFGETEHR	457.882	3	23.6391	FALSE	0	0	0	0	0.123779	0	0.178022	0	1
sp|O43451|MGA_HUMAN	HETEGFGYLYR	457.882	3	24.9977	TRUE	1	1	0.356213	0.526646	1	0.761468	1	1	1
sp|O43451|MGA_HUMAN	ILDGYLFC[CAM]K	564.792	2	35.1664	FALSE	0.348083	0.0681199	0.345562	0	0	0	0.54025	1	1
sp|O43451|MGA_HUMAN	IC[CAM]FLYGDLK	564.792	2	36.4426	TRUE	1	1	0.808639	1	1	0.215805	1	1	1
sp|O43451|MGA_HUMAN	INC[CAM]IPDQPPTK	641.827	2	17.6447	FALSE	0.592992	0	0.074224	0	0	0	1	0	0.725024
sp|O43451|MGA_HUMAN	TPPQDPIC[CAM]NIK	641.827	2	18.6301	TRUE	0.721026	1	0.569572	1	0.352132	0.900598	1	1	1
sp|O43451|MGA_HUMAN	HNGVPSQTSPTVTYDSNLK	682.336	3	19.0514	FALSE	1	0	0	0	0	0	1	1	1
sp|O43451|MGA_HUMAN	LNSDYTVTPSTQSPVGNHK	682.336	3	20.2655	TRUE	0.833416	1	0.277913	1	1	1	0.515068	1	0.75023
sp|O43451|MGA_HUMAN	FAAHWLGDNTATWDDLR	663.646	3	39.8075	FALSE	0.325581	1	1	0	0	0	1	1	1
sp|O43451|MGA_HUMAN	LDDWTATNDGLWHAAFR	663.646	3	40.5893	TRUE	1	1	1	0.689655	1	1	1	1	1
sp|P10253|LYAG_HUMAN	GAYTQVIFLAR	619.848	2	35.4911	FALSE	0	0	0	0.00679117	0	0	0	0	0.331402
sp|P10253|LYAG_HUMAN	ALFIVQTYAGR	619.848	2	37.1119	TRUE	0.730337	1	1	1	1	1	0.687449	0.198062	0.934564
sp|P10253|LYAG_HUMAN	VTSEGAGLQLQK	615.838	2	16.6935	FALSE	0	0	0	0	0	0	0	0	0
sp|P10253|LYAG_HUMAN	QLQLGAGESTVK	615.838	2	17.6033	TRUE	1	1	1	0.325035	0.133655	1	1	1	1
sp|P10253|LYAG_HUMAN	PLFLEFPK	495.787	2	39.7621	FALSE	0	0	0	0	0	0	0	0	1
sp|P10253|LYAG_HUMAN	PFELFLPK	495.787	2	39.76	TRUE	0.704969	0.696373	0.96768	0.681871	0.263736	1	1	0.587342	1
sp|P10253|LYAG_HUMAN	QQPMALAVALTK	635.863	2	33.7903	FALSE	0	0	0.00719942	0.363636	1	0.215642	1	1	1
sp|P10253|LYAG_HUMAN	TLAVALAMPQQK	635.863	2	32.6025	TRUE	1	1	1	1	1	1	1	1	1
sp|P10253|LYAG_HUMAN	EPAIHSEGQWVTLPAPLDTINVHLR	699.122	4	43.5189	FALSE	0.712596	0.734798	1	0.479487	1	0.608966	0	0	1
sp|P10253|LYAG_HUMAN	LHVNITDLPAPLTVWQGESHIAPER	699.122	4	44.1746	TRUE	1	1	1	0.852568	1	0.429348	1	1	1
sp|P10253|LYAG_HUMAN	AVPTQC[CAM]DVPPNSR	720.849	2	12.6647	FALSE	0.362251	0.22194	0.00146092	0.580878	0	0.0757202	0	1	1
sp|P10253|LYAG_HUMAN	SNPPVDC[CAM]QTPVAR	720.849	2	14.3494	TRUE	0.832836	0.692946	1	1	1	1	1	1	1
sp|P01011|AACT_HUMAN	ITLLSALVETR	608.369	2	42.6269	FALSE	0	0	0	0	0	0	0	0	0
sp|P01011|AACT_HUMAN	TEVLASLLTIR	608.369	2	40.7666	TRUE	0.764408	0.912791	0.183439	0.12481	0.341869	0.695806	1	0.604184	0.678328
sp|P01011|AACT_HUMAN	AVLDVFEEGTEASAATAVK	636.658	3	38.3028	FALSE	0.135279	0.057931	0	0	0	0	0	0	0
sp|P01011|AACT_HUMAN	VATAASAETGEEFVDLVAK	636.658	3	39.3688	TRUE	1	1	0.923077	1	1	1	1	1	1
sp|P01011|AACT_HUMAN	WEMPFDPQDTHQSR	591.927	3	31.2131	FALSE	1	1	1	1	1	1	1	0.56607	1
sp|P01011|AACT_HUMAN	SQHTDQPDFPMEWR	591.927	3	32.8683	TRUE	1	1	1	1	1	1	1	1	1
sp|P01011|AACT_HUMAN	NSPLDEENLTQENQDR	634.621	3	23.8913	FALSE	0.844554	1	1	0.407186	1	0.56246	0	0.16777	0
sp|P01011|AACT_HUMAN	DQNEQTLNEEDLPSNR	634.621	3	23.9779	TRUE	1	1	1	0.514214	1	1	0.724473	1	0.911864
sp|P01011|AACT_HUMAN	NLAVSQVVHK	365.549	3	14.5793	FALSE	0	0	0	0	0	0	0	0	0
sp|P01011|AACT_HUMAN	HVVQSVALNK	365.549	3	12.6771	TRUE	0.463373	0.197563	0.552775	0.168889	0.428476	1	1	0.953992	1
sp|P01011|AACT_HUMAN	LINDYVK	432.745	2	19.7725	FALSE	1	0.530545	0	0.158327	0	0.224736	0.209524	0	0.00583942
sp|P01011|AACT_HUMAN	VYDNILK	432.745	2	19.6098	TRUE	1	0.993352	0.883744	0.567781	0.911181	0.131955	1	1	0.635081
sp|P25311|ZA2G_HUMAN	AYLEEEC[CAM]PATLR	726.345	2	24.6824	FALSE	0	0	0	0	0	0	0	0	0
sp|P25311|ZA2G_HUMAN	LTAPC[CAM]EEELYAR	726.345	2	26.2747	TRUE	0.708312	1	0.169557	0.373478	0.630396	0.0535117	1	0.795604	1
sp|P25311|ZA2G_HUMAN	C[CAM]LAYDFYPGK	617.284	2	31.5058	FALSE	0	0	0	0	0	0	0	0	0
sp|P25311|ZA2G_HUMAN	GPYFDYALC[CAM]K	617.284	2	31.7347	TRUE	0.93999	0.960154	0.600536	1	1	1	1	1	1
sp|P25311|ZA2G_HUMAN	QDPPSVVVTSHQAPGEK	592.636	3	15.382	FALSE	0	0	0	0	0	0	0	0	0
sp|P25311|ZA2G_HUMAN	EGPAQHSTVVVSPPDQK	592.636	3	16.41	TRUE	1	0.114134	0.416714	1	1	1	1	1	1
sp|P25311|ZA2G_HUMAN	AGEVQEPELR	564.288	2	16.2824	FALSE	0	0	0	0	0	0	0	0	0
sp|P25311|ZA2G_HUMAN	LEPEQVEGAR	564.288	2	16.7289	TRUE	1	0.636316	0.838228	0.367458	1	1	0.148649	1	1
sp|P25311|ZA2G_HUMAN	EDIFMETLK	563.278	2	34.788	FALSE	0.244541	0	0	0.872549	1	1	0	0.342	0.739496
sp|P25311|ZA2G_HUMAN	LTEMFIDEK	563.278	2	35.3869	TRUE	1	1	1	0.635448	0.918919	1	1	1	1
sp|P25311|ZA2G_HUMAN	PPSVVVTSHQAPGEK	511.607	3	13.1317	FALSE	0.594507	1	1	1	1	1	1	1	1
sp|P25311|ZA2G_HUMAN	EGPAQHSTVVVSPPK	511.607	3	14.2543	TRUE	0.741344	0.471772	1	1	0.0311419	1	1	1	1
sp|P26038|MOES_HUMAN	GFSTWLK	419.727	2	30.6778	FALSE	0.263872	0	1	1	0	0	0.525068	0.31066	0.0338505
sp|P26038|MOES_HUMAN	LWTSFGK	419.727	2	28.1037	TRUE	1	1	1	1	1	1	1	1	1
sp|P26038|MOES_HUMAN	EDAVLEYLK	540.285	2	33.3245	FALSE	0	0.283251	0.0321454	0	0	0	1	0	0.0115607
sp|P26038|MOES_HUMAN	LYELVADEK	540.285	2	33.6981	TRUE	1	1	0.675052	0.351573	1	1	1	1	1
sp|P26038|MOES_HUMAN	ESEAVEWQQK	617.291	2	16.5691	FALSE	0	0	0.224705	0.231381	0.170579	0.765714	1	0.567291	1
sp|P26038|MOES_HUMAN	QQWEVAESEK	617.291	2	18.7237	TRUE	0.945803	1	0.411494	0.667845	0.285714	1	0.96199	1	0.98431
sp|P26038|MOES_HUMAN	IQVWHEEHR	411.876	3	12.4697	FALSE	0	0	0.356002	1	0.870726	0	1	1	1
sp|P26038|MOES_HUMAN	HEEHWVQIR	411.876	3	13.6661	TRUE	0.950192	0.263354	0.574514	1	1	0.812183	1	1	1
sp|P26038|MOES_HUMAN	FYPEDVSEELIQDITQR	694.672	3	53.6072	FALSE	0	0.38466	0.18309	0.671362	0.0228471	0.42449	0	0.584383	1
sp|P26038|MOES_HUMAN	QTIDQILEESVDEPYFR	694.672	3	55.4197	TRUE	1	1	1	1	1	1	1	0.264984	1
sp|P27487|DPP4_HUMAN	ISLQWLR	458.274	2	36.4154	FALSE	0	0	0	0	0.0589226	0	0	0	0
sp|P27487|DPP4_HUMAN	LWQLSIR	458.274	2	38.5238	TRUE	0.400462	0.186495	0.536184	0.699593	1	0.726218	0.697068	1	1
sp|P27487|DPP4_HUMAN	TYTLTDYLK	559.292	2	33.7991	FALSE	0	0	0	0	0	0	0.179235	0.723275	1
sp|P27487|DPP4_HUMAN	LYDTLTYTK	559.292	2	34.7844	TRUE	1	1	1	0.52816	1	0.856672	0.966988	0.519616	1
sp|P27487|DPP4_HUMAN	C[CAM]SGPGLPLYTLHSSVNDK	648.988	3	28.6886	FALSE	0.257426	0.282367	0.945736	0	0.00722022	0	1	1	1
sp|P27487|DPP4_HUMAN	DNVSSHLTYLPLGPGSC[CAM]K	648.988	3	28.9663	TRUE	1	1	1	1	1	1	0.843137	1	1
sp|P27487|DPP4_HUMAN	IQLSDYTK	484.258	2	21.9203	FALSE	0	0	0	0	0	0	0	0.372947	1
sp|P27487|DPP4_HUMAN	TYDSLQIK	484.258	2	24.3083	TRUE	1	1	1	1	0.334495	0.979915	1	1	1
sp|P27487|DPP4_HUMAN	VTC[CAM]LSC[CAM]ELNPER	739.342	2	23.7106	FALSE	0	0	0	0	0	0	0	0	0.0115274
sp|P27487|DPP4_HUMAN	EPNLEC[CAM]SLC[CAM]TVR	739.342	2	25.4729	TRUE	1	1	1	1	0.779322	0.678593	0.362205	1	0.990099
sp|P27487|DPP4_HUMAN	YMGLPTPEDNLDHYR	607.614	3	32.3072	FALSE	0.0954329	0.286589	0.00716846	1	0.478149	0.37395	1	1	1
sp|P27487|DPP4_HUMAN	YHDLNDEPTPLGMYR	607.614	3	33.7354	TRUE	1	1	1	1	1	1	1	1	1
sp|P27487|DPP4_HUMAN	C[CAM]QYYSVSFSK	634.784	2	25.3037	FALSE	0.490439	0	0	0	0	0	1	1	1
sp|P27487|DPP4_HUMAN	SFSVSYYQC[CAM]K	634.784	2	25.9683	TRUE	1	1	0.970687	0.410904	1	1	1	1	1
sp|P27487|DPP4_HUMAN	C[CAM]GIAVAPVSR	515.279	2	16.9483	FALSE	0	0	0	0	0	0	1	1	0.747232
sp|P27487|DPP4_HUMAN	SVPAVAIGC[CAM]R	515.279	2	16.0778	TRUE	1	1	1	1	1	1	1	1	1
sp|Q8TE68|ES8L1_HUMAN	GPDLAVLQAER	584.82	2	26.3494	FALSE	0.306295	1	0	1	0.993878	1	1	0.395814	0.323632
sp|Q8TE68|ES8L1_HUMAN	EAQLVALDPGR	584.82	2	27.4569	TRUE	1	1	1	1	0.769916	1	1	1	1
sp|Q8TE68|ES8L1_HUMAN	AAGEGLLTLR	500.793	2	28.2726	FALSE	0.623473	0	0	1	0.664327	0.374302	1	1	1
sp|Q8TE68|ES8L1_HUMAN	LTLLGEGAAR	500.793	2	27.4263	TRUE	1	0.620616	0.771734	0.570393	1	1	0.335005	1	1
sp|Q8TE68|ES8L1_HUMAN	AQPDVHFFQGLR	472.246	3	30.39	FALSE	1	0	0	0.634638	1	1	0.965565	1	1
sp|Q8TE68|ES8L1_HUMAN	LGQFFHVDPQAR	472.246	3	30.1738	TRUE	1	0.937137	1	1	1	0.758028	0.806427	0.218684	1
sp|Q8TE68|ES8L1_HUMAN	VWAQEMLLR	573.31	2	35.7588	FALSE	0.997651	0	1	0.756014	0.744633	1	1	1	1
sp|Q8TE68|ES8L1_HUMAN	LLMEQAWVR	573.31	2	36.7713	TRUE	1	0.468418	1	1	1	0.770548	1	1	1
sp|Q8TE68|ES8L1_HUMAN	YAFSLLAR	470.766	2	34.2844	FALSE	0	0.718847	0.910601	0	0.233184	0	0.0610329	1	0.49453
sp|Q8TE68|ES8L1_HUMAN	ALLSFAYR	470.766	2	33.4839	TRUE	0.289377	0.610605	1	0.431579	0.683295	1	1	1	1
sp|Q8TE68|ES8L1_HUMAN	SLLLLVC[CAM]QEPER	728.895	2	36.006	FALSE	1	1	0.179028	1	1	0.831009	1	1	1
sp|Q8TE68|ES8L1_HUMAN	EPEQC[CAM]VLLLLSR	728.895	2	34.2553	TRUE	1	1	0.156533	1	1	1	0.872513	1	1
sp|Q8TE68|ES8L1_HUMAN	VYSQVTVQR	540.296	2	13.5213	FALSE	1	0.89716	1	1	0.813283	1	1	1	1
sp|Q8TE68|ES8L1_HUMAN	QVTVQSYVR	540.296	2	14.3702	TRUE	1	0.0592287	1	1	0.418071	0.357243	1	1	1
sp|Q12805|FBLN3_HUMAN	QTSPVSAMLVLVK	686.897	2	42.2517	FALSE	0	0	0.637037	1	1	0	0	0	0
sp|Q12805|FBLN3_HUMAN	VLVLMASVPSTQK	686.897	2	41.4624	TRUE	0.207294	1	1	1	1	1	1	1	1
sp|Q12805|FBLN3_HUMAN	LNC[CAM]EDIDEC[CAM]R	662.269	2	16.6734	FALSE	0	0	0.109643	0	0	0	0	0	0
sp|Q12805|FBLN3_HUMAN	LC[CAM]EDIDEC[CAM]NR	662.269	2	17.2591	TRUE	1	0.449858	1	0.6811	1	0.100731	1	0.469314	0.983444
sp|Q12805|FBLN3_HUMAN	C[CAM]VC[CAM]PVSNAMC[CAM]R	677.28	2	17.2583	FALSE	0.803015	0.198718	0.0348918	0	0.315049	0.43661	0.869565	1	1
sp|Q12805|FBLN3_HUMAN	C[CAM]C[CAM]MANSVPC[CAM]VR	677.28	2	18.2025	TRUE	1	0.450256	0.01	1	1	0.65697	1	0.977151	0.203518
sp|Q12805|FBLN3_HUMAN	TC[CAM]QDINEC[CAM]ETTNEC[CAM]R	643.917	3	13.6474	FALSE	1	1	0.135948	0.440079	0	0.673457	0.365422	1	1
sp|Q12805|FBLN3_HUMAN	TC[CAM]ENTTEC[CAM]ENIDQC[CAM]R	643.917	3	14.4478	TRUE	1	0.911294	0.279126	0.580024	0.892178	0.370526	1	0.478924	1
sp|Q12805|FBLN3_HUMAN	EHIVDLEMLTVSSIGTFR	683.022	3	48.4028	FALSE	1	0	1	0.0432346	0.681765	0.609726	1	1	1
sp|Q12805|FBLN3_HUMAN	FTGISSVTLMELDVIHER	683.022	3	46.8846	TRUE	1	0.483259	1	1	0.672504	0.829704	0.653716	0.456462	1
sp|P01009|A1AT_HUMAN	LSITGTYDLK	555.806	2	28.2767	FALSE	0	0	0	0	0	0	0	0	0
sp|P01009|A1AT_HUMAN	LDYTGTISLK	555.806	2	26.6537	TRUE	1	0.374338	0.575283	1	0.949048	1	0.332999	0.632703	0.567227
sp|P01009|A1AT_HUMAN	SVLGQLGITK	508.311	2	31.3072	FALSE	0	0	0	0	0	0	0	0	0
sp|P01009|A1AT_HUMAN	TIGLQGLVSK	508.311	2	31.3113	TRUE	0.310283	1	0.782389	0.871655	1	0.96068	1	1	0.16083
sp|P01009|A1AT_HUMAN	LQHLENELTHDIITK	601.992	3	25.3759	FALSE	0.912349	1	1	0	0	0	0	0	0
sp|P01009|A1AT_HUMAN	TIIDHTLENELHQLK	601.992	3	24.1269	TRUE	0.956522	1	1	1	1	0.802266	1	1	1
sp|P01009|A1AT_HUMAN	DTEEEDFHVDQVTTVK	631.29	3	25.1314	FALSE	0	0.00144196	0	0	0	0.418668	0	0	0
sp|P01009|A1AT_HUMAN	VTTVQDVHFDEEETDK	631.29	3	26.0092	TRUE	1	1	1	0.916225	1	1	1	1	1
sp|P01009|A1AT_HUMAN	AVLTIDEK	444.755	2	17.4055	FALSE	0	0.659329	0	0	0	0	0	0	0
sp|P01009|A1AT_HUMAN	EDITLVAK	444.755	2	17.3098	TRUE	1	1	1	0.174556	1	1	1	1	1
sp|P01009|A1AT_HUMAN	LSSWVLLMK	538.812	2	40.8524	FALSE	0	0	0	0	0.422043	0	0	0	0
sp|P01009|A1AT_HUMAN	MLLVWSSLK	538.812	2	41.2713	TRUE	1	1	0.628844	0.590419	1	0.48592	0.840121	1	1
sp|P01009|A1AT_HUMAN	LYHSEAFTVNFGDTEEAK	686.653	3	30.7599	FALSE	0.0676329	0.433295	0.182166	0.0100671	0	1	0	0	0
sp|P01009|A1AT_HUMAN	AEETDGFNVTFAESHYLK	686.653	3	28.6423	TRUE	0.358402	1	1	1	1	1	1	0.298137	1
sp|P01009|A1AT_HUMAN	LGMFNIQHC[CAM]K	416.539	3	22.5953	FALSE	0	0	0	0	0.531995	0	0	0	0
sp|P01009|A1AT_HUMAN	LC[CAM]HQINFMGK	416.539	3	22.5468	TRUE	1	0.56087	1	1	1	1	1	1	1
sp|P01009|A1AT_HUMAN	LAEFAFSLYR	608.822	2	40.8378	FALSE	0.317746	1	0.545455	1	0.0360206	1	0	0	0
sp|P01009|A1AT_HUMAN	YLSFAFEALR	608.822	2	42.5633	TRUE	0.422018	0.898239	1	1	0.746622	1	0.995261	0.581572	1
sp|P08779|K1C16_HUMAN	IIAATIENAQPILQIDNAR	688.72	3	38.6905	FALSE	0	0.355661	1	0.557317	1	0.951518	0	0	0
sp|P08779|K1C16_HUMAN	ANDIQLIPQANEITAAIIR	688.72	3	40.426	TRUE	1	1	1	1	1	1	1	1	1
sp|P08779|K1C16_HUMAN	DAETWFLSK	548.769	2	36.5681	FALSE	0	0	0	0	0	0	0	0	0
sp|P08779|K1C16_HUMAN	SLFWTEADK	548.769	2	34.9742	TRUE	1	1	0.651922	1	1	1	1	1	0.273709
sp|P08779|K1C16_HUMAN	APSTYGGGLSVSSR	669.836	2	18.6803	FALSE	0.417431	0	0	0	0	0	0	0	0
sp|P08779|K1C16_HUMAN	SSVSLGGGYTSPAR	669.836	2	18.0053	TRUE	0.850222	0.790111	1	0.507634	1	1	1	1	1
sp|P08779|K1C16_HUMAN	NHEEEMLALR	621.301	2	20.5755	FALSE	0.839286	1	0.225806	0.930037	1	0.675418	0	0	0
sp|P08779|K1C16_HUMAN	LALMEEEHNR	621.301	2	20.0507	TRUE	1	1	1	1	1	1	0.680956	1	1
sp|P08779|K1C16_HUMAN	QTVEADVNGLR	601.312	2	22.62	FALSE	0.63247	1	1	1	0.818281	0.90228	1	1	1
sp|P08779|K1C16_HUMAN	LGNVDAEVTQR	601.312	2	21.9982	TRUE	1	1	0.539474	1	0.816549	1	0.676568	1	0.595876
sp|P08779|K1C16_HUMAN	EVASNSELVQSSR	703.35	2	16.3182	FALSE	0.141441	0	1	0.0598897	0.15226	0.630608	0	0	0
sp|P08779|K1C16_HUMAN	SSQVLESNSAVER	703.35	2	16.8652	TRUE	0.151515	0.719217	1	0.535891	0.178571	0.901684	1	1	0.955943
sp|P08779|K1C16_HUMAN	DQYEQMAEK	571.245	2	14.3585	FALSE	1	0.987607	0.920156	1	1	0.872608	0.346535	0	0.103683
sp|P08779|K1C16_HUMAN	EAMQEYQDK	571.245	2	16.0789	TRUE	1	0.625597	1	1	0.878256	0.873085	1	0.813584	0.109141
sp|P02765|FETUA_HUMAN	EHAVEGDC[CAM]DFQLLK	554.259	3	26.7042	FALSE	0	0	0	0	0	0	0	0	0
sp|P02765|FETUA_HUMAN	LLQFDC[CAM]DGEVAHEK	554.259	3	24.9621	TRUE	0.0245133	0.2836	0.0375522	0.889849	1	0.45497	1	1	1
sp|P02765|FETUA_HUMAN	HTFMGVVSLGSPSGEVSHPR	521.011	4	27.0957	FALSE	0.292505	0	0	0	0	0.0437342	0	0	0
sp|P02765|FETUA_HUMAN	PHSVEGSPSGLSVVGMFTHR	521.011	4	24.3922	TRUE	0.638141	0.138834	0.27096	1	0.46671	0.556198	0.679868	1	1
sp|P02765|FETUA_HUMAN	GSPSGEVSHPR	555.27	2	24.9278	FALSE	1	0.384705	0.909535	0.448052	1	1	0	1	0.515217
sp|P02765|FETUA_HUMAN	PHSVEGSPSGR	555.27	2	21.573	TRUE	1	1	1	1	1	1	0.722853	0.484305	1
sp|P02765|FETUA_HUMAN	PDAPPSPPLGAPGLPPAGSPPDSHVLLAAPPGHQLHR	724.385	5	32.5632	FALSE	0.519135	1	1	1	1	1	1	1	1
sp|P02765|FETUA_HUMAN	HLQHGPPAALLVHSDPPSGAPPLGPAGLPPSPPADPR	724.385	5	33.5005	TRUE	1	1	0.493521	1	1	1	1	1	1
sp|P02765|FETUA_HUMAN	TVVQPSVGAAAGPVVPPC[CAM]PGR	672.695	3	29.2456	FALSE	0.304427	0.548528	1	0.0524226	0.306931	1	0.811306	1	0.388701
sp|P02765|FETUA_HUMAN	GPC[CAM]PPVVPGAAAGVSPQVVTR	672.695	3	26.7101	TRUE	0.954567	0.710078	1	1	1	1	1	1	1
sp|P02765|FETUA_HUMAN	YINQNLPWGYK	698.356	2	30.5365	FALSE	0.497194	0.946454	1	1	0.330544	0.0757825	1	1	0.972614
sp|P02765|FETUA_HUMAN	YGWPLNQNIYK	698.356	2	32.1238	TRUE	0.598171	1	1	1	1	0.705331	1	1	1
sp|P02765|FETUA_HUMAN	VSLGSPSGEVSHPR	704.863	2	22.3577	FALSE	0	0	0	0	0	0	0	0	0
sp|P02765|FETUA_HUMAN	PHSVEGSPSGLSVR	704.863	2	22.712	TRUE	0.714286	0.221093	0.980392	1	1	1	0.952843	0.274346	0.122667
sp|P02765|FETUA_HUMAN	SLGSPSGEVSHPR	655.328	2	26.5112	FALSE	1	0.733231	1	1	1	1	1	0.717871	1
sp|P02765|FETUA_HUMAN	PHSVEGSPSGLSR	655.328	2	28.002	TRUE	0.758236	0.544956	0.47099	1	1	0.703464	1	1	1
sp|P02765|FETUA_HUMAN	FTVSGTDC[CAM]VAK	592.784	2	20.1849	FALSE	1	1	1	0.886486	1	1	1	1	1
sp|P02765|FETUA_HUMAN	AVC[CAM]DTGSVTFK	592.784	2	18.6107	TRUE	0.0315186	1	0.889217	1	0.681792	1	1	0.723824	1
sp|P02765|FETUA_HUMAN	AALVAIDYINQNLPWGYK	683.698	3	49.2226	FALSE	1	0.172503	0.73299	1	1	0.723157	1	1	1
sp|P02765|FETUA_HUMAN	YGWPLNQNIYDIAVLAAK	683.698	3	50.1646	TRUE	1	1	0.412407	0.949686	0.787175	1	1	1	1
sp|Q6EMK4|VASN_HUMAN	ESHVTLASPEETR	485.907	3	13.333	FALSE	0	0	0	0	0	0	0	0	0
sp|Q6EMK4|VASN_HUMAN	TEEPSALTVHSER	485.907	3	15.6346	TRUE	0.351208	0.223067	0.37338	1	0.166275	0.765009	0.0613932	1	0.117962
sp|Q6EMK4|VASN_HUMAN	NPFNC[CAM]VC[CAM]PLSWFGPWVR	712.67	3	58.4065	FALSE	0	0.324063	1	0	0	0	0	0	0
sp|Q6EMK4|VASN_HUMAN	VWPGFWSLPC[CAM]VC[CAM]NFPNR	712.67	3	56.7542	TRUE	0.802413	0.776483	1	0.361282	0.398098	0.391365	1	0.975806	0.39096
sp|Q6EMK4|VASN_HUMAN	GIEPVSPTSLR	578.322	2	25.3897	FALSE	1	1	1	0.702263	0.273192	0.536522	1	1	1
sp|Q6EMK4|VASN_HUMAN	LSTPSVPEIGR	578.322	2	24.9525	TRUE	1	0.345075	0.529153	1	1	1	1	1	1
sp|Q6EMK4|VASN_HUMAN	LGIEPVSPTSLR	634.864	2	28.3435	FALSE	0.697143	0.418338	0.368142	1	1	1	0.714286	1	1
sp|Q6EMK4|VASN_HUMAN	LSTPSVPEIGLR	634.864	2	27.9209	TRUE	1	0.907327	0.349112	1	1	1	1	1	0.732636
sp|Q6EMK4|VASN_HUMAN	DVSNLSLQALPGDLSGLFPR	700.376	3	53.5301	FALSE	0.0783505	1	0.0678887	1	0.703385	0	1	1	1
sp|Q6EMK4|VASN_HUMAN	PFLGSLDGPLAQLSLNSVDR	700.376	3	54.4996	TRUE	0.438215	0.446215	0.441781	0.496815	0.422611	0.422998	0.635976	0.505727	0.713733
sp|Q6EMK4|VASN_HUMAN	C[CAM]PSGC[CAM]QC[CAM]SQPQTVFC[CAM]TAR	715.297	3	21.606	FALSE	0	0	0	0	0	0	1	1	1
sp|Q6EMK4|VASN_HUMAN	ATC[CAM]FVTQPQSC[CAM]QC[CAM]GSPC[CAM]R	715.297	3	23.0893	TRUE	1	1	1	0.975534	1	0.921758	1	0.757485	1
sp|Q6EMK4|VASN_HUMAN	SLLALEPGILDTANVEALR	665.709	3	49.5916	FALSE	0.892996	1	1	0.115207	0.890534	1	0	0	1
sp|Q6EMK4|VASN_HUMAN	LAEVNATDLIGPELALLSR	665.709	3	49.6629	TRUE	0.98818	0.0841248	1	0.816601	1	1	0.947149	1	1
sp|P04083|ANXA1_HUMAN	TPAQFDADELR	631.804	2	24.0033	FALSE	0	0	0	0	0	0	0	0.0317073	1
sp|P04083|ANXA1_HUMAN	LEDADFQAPTR	631.804	2	24.8846	TRUE	1	1	1	0.651685	0.198473	1	1	1	0.433333
sp|P04083|ANXA1_HUMAN	NALLSLAK	415.261	2	24.5371	FALSE	0	0	0	0	0	0	0.196581	1	0
sp|P04083|ANXA1_HUMAN	ALSLLANK	415.261	2	26.842	TRUE	1	1	1	1	1	1	1	1	0.668616
sp|P04083|ANXA1_HUMAN	GVDEATIIDILTK	694.388	2	48.42	FALSE	0	0	0	0	0	0	0.14447	1	1
sp|P04083|ANXA1_HUMAN	TLIDIITAEDVGK	694.388	2	49.0173	TRUE	0.914534	1	0.332937	0.778661	1	0.620903	1	1	0.387316
sp|P04083|ANXA1_HUMAN	SEIDMNDIK	532.75	2	21.2037	FALSE	0.176052	0.0747791	0	0.536285	0.745342	0.553055	1	1	1
sp|P04083|ANXA1_HUMAN	IDNMDIESK	532.75	2	19.1575	TRUE	1	1	1	0.876429	1	1	1	1	1
sp|P04083|ANXA1_HUMAN	QAWFIENEEQEYVQTVK	714.344	3	40.8642	FALSE	0.0231047	0	0	0	0	0	0.944011	0.745304	1
sp|P04083|ANXA1_HUMAN	VTQVYEQEENEIFWAQK	714.344	3	38.1927	TRUE	1	1	0.40483	0.877651	0.835757	1	0.84812	0.256842	1
sp|P04083|ANXA1_HUMAN	ALTGHLEEVVLALLK	535.991	3	56.0756	FALSE	0	0	0	0.0100503	0	0.486911	0	0	0
sp|P04083|ANXA1_HUMAN	LLALVVEELHGTLAK	535.991	3	57.4903	TRUE	0.439359	0.443939	0.440639	0.503185	0.471881	0.528497	0.625746	0.623853	0.696325
sp|P11142|HSP7C_HUMAN	DAGTIAGLNVLR	600.341	2	34.1252	FALSE	0	0	0	0	0	0	1	0	0
sp|P11142|HSP7C_HUMAN	LVNLGAITGADR	600.341	2	33.0062	TRUE	1	1	1	1	1	1	0.434286	1	1
sp|P11142|HSP7C_HUMAN	TVTNAVVTVPAYFNDSQR	661.337	3	34.6533	FALSE	0	0.027933	0	0	0	0	1	1	1
sp|P11142|HSP7C_HUMAN	QSDNFYAPVTVVANTVTR	661.337	3	34.17	TRUE	1	1	1	1	1	1	1	1	1
sp|P11142|HSP7C_HUMAN	NSLESYAFNMK	652.303	2	33.6801	FALSE	0.652334	1	0	0	0	1	1	0.255005	1
sp|P11142|HSP7C_HUMAN	MNFAYSELSNK	652.303	2	32.6133	TRUE	0.173913	1	0.870553	0.770893	0.899208	0.568327	1	1	1
sp|P11142|HSP7C_HUMAN	MVNHFIAEFK	412.546	3	27.5276	FALSE	0	0	0	0.84	0	0.0566667	0.874172	1	1
sp|P11142|HSP7C_HUMAN	FEAIFHNVMK	412.546	3	27.4005	TRUE	1	1	1	0.912374	1	1	1	1	1
sp|P04746|AMYP_HUMAN	LTGLLDLALEK	593.358	2	42.1036	FALSE	0	0	0	0	0	0	0	0	0
sp|P04746|AMYP_HUMAN	ELALDLLGTLK	593.358	2	44.0185	TRUE	0.858974	0.859693	1	1	0.419919	0.939037	0.93553	1	1
sp|P04746|AMYP_HUMAN	NMVIFR	390.215	2	21.8688	FALSE	0.594187	1	0.621019	0.166295	0.504447	0	1	0.654924	0.604508
sp|P04746|AMYP_HUMAN	FIVMNR	390.215	2	22.8032	TRUE	1	1	1	0.64932	1	0.0895037	1	0.655449	0.405862
sp|Q9BYE9|CDHR2_HUMAN	VIPSTGDSEHLFR	486.584	3	22.7093	FALSE	0.653018	0.905386	1	1	0.189085	0.855886	0	0	0
sp|Q9BYE9|CDHR2_HUMAN	FLHESDGTSPIVR	486.584	3	22.6572	TRUE	0.451539	1	0.761759	0.326418	1	1	0.781519	0.551842	1
sp|Q9BYE9|CDHR2_HUMAN	VSALVDYER	526.275	2	23.6716	FALSE	0.498037	0	1	0.833891	1	1	0	0	0
sp|Q9BYE9|CDHR2_HUMAN	EYDVLASVR	526.275	2	23.2415	TRUE	0.968601	0.465324	0.879566	1	1	1	0.283096	0.742857	0.165589
sp|Q9BYE9|CDHR2_HUMAN	EMLVIVEDR	552.292	2	29.8595	FALSE	0.939539	1	1	1	1	1	0.0720093	0.314402	0
sp|Q9BYE9|CDHR2_HUMAN	DEVIVLMER	552.292	2	29.1093	TRUE	0.565976	1	1	1	1	1	1	1	1
sp|Q9BYE9|CDHR2_HUMAN	EFYSASVAEDAAK	694.322	2	23.891	FALSE	1	0.812437	0.75576	0.880347	0.0327022	1	0	0	0
sp|Q9BYE9|CDHR2_HUMAN	AADEAVSASYFEK	694.322	2	26.0308	TRUE	1	0.568947	0.987595	1	1	1	1	1	1
sp|Q9BYE9|CDHR2_HUMAN	EEDPGVLVGVVK	620.843	2	31.3583	FALSE	1	1	1	0.850359	0.343923	1	0.193548	0	0
sp|Q9BYE9|CDHR2_HUMAN	VVGVLVGPDEEK	620.843	2	29.275	TRUE	1	1	0.464692	1	1	1	0.584427	1	1
sp|Q9BYE9|CDHR2_HUMAN	SAFYQLELK	549.795	2	31.2233	FALSE	0.915581	1	1	1	1	0.82221	0	0	0
sp|Q9BYE9|CDHR2_HUMAN	LELQYFASK	549.795	2	31.9046	TRUE	0.532525	1	0.993352	0.426403	0.550527	1	1	1	0.624874
sp|Q9BYE9|CDHR2_HUMAN	GLVLGAGWAEGYLR	731.396	2	45.0514	FALSE	1	1	1	1	1	1	0	0	0.814748
sp|Q9BYE9|CDHR2_HUMAN	LYGEAWGAGLVLGR	731.396	2	44.7257	TRUE	0.0452617	1	0.562907	1	0.973361	0.458667	0.848576	0.829023	1
sp|Q9BYE9|CDHR2_HUMAN	QAINAALTQATR	629.349	2	20.2021	FALSE	1	0.450226	1	1	1	1	0.177827	0.889353	0.129801
sp|Q9BYE9|CDHR2_HUMAN	TAQTLAANIAQR	629.349	2	21.8507	TRUE	0.667015	1	1	1	1	0.720093	1	1	1
sp|Q9BYE9|CDHR2_HUMAN	PSTGDSEHLFR	623.297	2	23.1568	FALSE	1	0.659352	0.602461	0.726225	1	1	0.072093	0.651012	1
sp|Q9BYE9|CDHR2_HUMAN	FLHESDGTSPR	623.297	2	24.2741	TRUE	1	0.0682128	1	1	1	0.890098	1	1	1
sp|Q9BYE9|CDHR2_HUMAN	AWDADQTEANNR	695.803	2	14.4351	FALSE	0.707279	1	0	1	0.505703	0.561381	0	0	0
sp|Q9BYE9|CDHR2_HUMAN	NNAETQDADWAR	695.803	2	16.1001	TRUE	0.286414	0.191148	0.801411	0.213294	1	0.320172	0.569665	0.396552	0.484118
sp|P12830|CADH1_HUMAN	NDDGGQFVVTTNPVNNDGILK	739.698	3	35.2139	FALSE	1	0.788093	1	1	1	1	1	1	1
sp|P12830|CADH1_HUMAN	LIGDNNVPNTTVVFQGGDDNK	739.698	3	34.3776	TRUE	0.700518	0.63197	1	0.419376	1	1	1	1	1
sp|P12830|CADH1_HUMAN	TILSQDPELPDK	678.356	2	26.9088	FALSE	1	1	1	1	1	1	0	0.515789	0.00584795
sp|P12830|CADH1_HUMAN	DPLEPDQSLITK	678.356	2	26.1063	TRUE	0.565194	0.251093	1	1	1	0.942811	1	0.518777	1
sp|P12830|CADH1_HUMAN	TGVISVVTTGLDR	659.372	2	32.1941	FALSE	1	1	0.989534	0.572464	1	1	0.540734	0.358824	0.011544
sp|P12830|CADH1_HUMAN	DLGTTVVSIVGTR	659.372	2	34.9757	TRUE	1	1	0.942774	1	0.888889	0.180124	1	1	1
sp|P02790|HEMO_HUMAN	YYC[CAM]FQGNQFLR	748.343	2	34.2407	FALSE	0	0	0	0	0	0	0	0	0
sp|P02790|HEMO_HUMAN	LFQNGQFC[CAM]YYR	748.343	2	34.2763	TRUE	0.0411932	0.379895	0.924051	0.0945004	0.132365	1	0.342	0.608696	1
sp|P02790|HEMO_HUMAN	NFPSPVDAAFR	610.807	2	32.5354	FALSE	0	0	0	0	0	0	0	0	0
sp|P02790|HEMO_HUMAN	FAADVPSPFNR	610.807	2	32.7789	TRUE	1	1	1	1	1	1	1	0.0613932	1
sp|P02790|HEMO_HUMAN	QGHNSVFLIK	381.549	3	19.6882	FALSE	0	0	0	0	0	0	0.850969	0.197849	0.481928
sp|P02790|HEMO_HUMAN	ILFVSNHGQK	381.549	3	20.2772	TRUE	0.574387	0.621679	0.843206	0.303284	1	1	0.877296	0.534602	1
sp|P02790|HEMO_HUMAN	DYFMPC[CAM]PGR	571.742	2	27.6179	FALSE	0	0	0	0.00847458	0	0	0.898256	0.984021	0
sp|P02790|HEMO_HUMAN	GPC[CAM]PMFYDR	571.742	2	26.3621	TRUE	1	1	1	0.299368	1	0.406639	0.452223	1	0.947544
sp|P02790|HEMO_HUMAN	VDGALC[CAM]MEK	511.736	2	17.3101	FALSE	0.971971	0.0642955	1	1	1	1	1	1	1
sp|P02790|HEMO_HUMAN	EMC[CAM]LAGDVK	511.736	2	17.2611	TRUE	1	1	0.51922	0.234273	1	1	1	0.00995025	0.951747
sp|P02538|K2C6A_HUMAN	SGFSSVSVSR	506.757	2	17.0251	FALSE	0	0	0.0668486	0	0.0834028	0	0	0	0
sp|P02538|K2C6A_HUMAN	SVSVSSFGSR	506.757	2	18.4414	TRUE	0.291641	0.269064	0.858841	0.947589	0.404616	1	1	1	1
sp|O43707|ACTN4_HUMAN	EGLLLWC[CAM]QR	587.805	2	36.6733	FALSE	0	0	0.225666	0.447489	0.277457	0.0053286	1	0.78703	1
sp|O43707|ACTN4_HUMAN	QC[CAM]WLLLGER	587.805	2	35.7069	TRUE	0.80402	1	0.994779	1	1	1	1	0.730303	0.908475
sp|O43707|ACTN4_HUMAN	IC[CAM]DQWDALGSLTHSR	586.946	3	33.7455	FALSE	0.216561	1	1	0	0.149682	0.0518828	0	1	0.580042
sp|O43707|ACTN4_HUMAN	SHTLSGLADWQDC[CAM]IR	586.946	3	36.1345	TRUE	1	0.325301	0.969142	1	1	1	1	1	1
sp|O43707|ACTN4_HUMAN	GISQEQMQEFR	676.817	2	23.1677	FALSE	0.307044	0	1	1	1	1	0.178844	1	1
sp|O43707|ACTN4_HUMAN	FEQMQEQSIGR	676.817	2	22.4043	TRUE	1	0.606971	0.955094	1	1	1	1	1	1
sp|O43707|ACTN4_HUMAN	VLAVNQENEHLMEDYEK	687.658	3	29.4732	FALSE	1	1	0.59474	1	1	1	0.196791	1	1
sp|O43707|ACTN4_HUMAN	EYDEMLHENEQNVALVK	687.658	3	28.006	TRUE	0.842836	1	1	1	1	1	1	0.716895	1
sp|O43707|ACTN4_HUMAN	DGLAFNALIHR	409.56	3	32.6334	FALSE	0	0	0	0	0	0	0	0.157778	0
sp|O43707|ACTN4_HUMAN	HILANFALGDR	409.56	3	32.7782	TRUE	0.941459	0.206501	0.595813	0.530256	0.500318	0.991605	0.98152	0.755988	0.767677
sp|O43707|ACTN4_HUMAN	VGWEQLLTTIAR	693.891	2	51.2548	FALSE	0	0.0578911	0	0.139955	0.184211	0	0	0	0
sp|O43707|ACTN4_HUMAN	AITTLLQEWGVR	693.891	2	53.3589	TRUE	0.851779	0.54655	0.592473	0.937401	0.583942	0.258303	1	1	1
sp|P06733|ENOA_HUMAN	YISPDQLADLYK	713.367	2	37.7485	FALSE	0	0	0	0	0	0	0.211193	0.194384	0.238733
sp|P06733|ENOA_HUMAN	YLDALQDPSIYK	713.367	2	37.7564	TRUE	0.137931	1	1	1	0.751964	0.460719	0.558222	1	1
sp|P06733|ENOA_HUMAN	LMIEMDGTENK	640.797	2	24.296	FALSE	0	0	0	1	1	0.889614	1	0.449954	1
sp|P06733|ENOA_HUMAN	NETGDMEIMLK	640.797	2	22.9955	TRUE	1	1	0.702028	1	1	1	1	0.162042	1
sp|P35555|FBN1_HUMAN	LETC[CAM]FLR	469.742	2	26.4653	FALSE	0.392837	1	0.63275	1	0.231405	0.661446	0.329317	0.123995	1
sp|P35555|FBN1_HUMAN	LFC[CAM]TELR	469.742	2	27.5572	TRUE	1	1	1	0.48659	0.721591	1	1	0.935705	1
sp|P35555|FBN1_HUMAN	NTPEYEELC[CAM]PR	704.314	2	25.5047	FALSE	1	0	1	1	1	0.449799	0	0.378378	1
sp|P35555|FBN1_HUMAN	PC[CAM]LEEYEPTNR	704.314	2	25.4494	TRUE	0.660387	1	1	0.672141	1	1	1	1	1
sp|P35555|FBN1_HUMAN	GWGPHC[CAM]EIC[CAM]PFQGTVAFK	697.657	3	35.7804	FALSE	1	1	1	0.384097	0.923395	1	1	0.764793	1
sp|P35555|FBN1_HUMAN	FAVTGQFPC[CAM]IEC[CAM]HPGWGK	697.657	3	35.2096	TRUE	1	1	1	1	1	0.554341	0.567901	1	1
sp|P35555|FBN1_HUMAN	GTC[CAM]WQTVIDGR	646.806	2	30.1418	FALSE	1	1	1	1	1	0.44086	0	0	1
sp|P35555|FBN1_HUMAN	GDIVTQWC[CAM]TGR	646.806	2	30.1615	TRUE	0.970043	1	0.711688	1	0.754209	1	1	1	1
sp|P35555|FBN1_HUMAN	GFIPNIR	408.74	2	27.9638	FALSE	0.164169	0	1	1	0.452756	0.895166	0	0	0
sp|P35555|FBN1_HUMAN	INPIFGR	408.74	2	27.4906	TRUE	0.369679	0.382507	1	1	0.849168	0.779545	0.329648	1	1
sp|P35555|FBN1_HUMAN	C[CAM]EC[CAM]EIGYELDR	722.298	2	25.3561	FALSE	1	1	0.251834	0.0100418	0.56177	1	0.15625	0.0955711	0
sp|P35555|FBN1_HUMAN	DLEYGIEC[CAM]EC[CAM]R	722.298	2	23.609	TRUE	1	1	1	1	1	1	0.965517	1	0.84965
sp|P35555|FBN1_HUMAN	C[CAM]PTGYYLNEDTR	744.825	2	22.6084	FALSE	1	1	1	1	1	1	0	0	0
sp|P35555|FBN1_HUMAN	TDENLYYGTPC[CAM]R	744.825	2	23.8465	TRUE	0.784057	1	0.134993	0.158445	1	0.909091	0.513242	0.664562	0.236874
sp|P14618|KPYM_HUMAN	NTGIIC[CAM]TIGPASR	680.356	2	24.2369	FALSE	0	0	0	0	0	0.00530504	1	1	0.905532
sp|P14618|KPYM_HUMAN	SAPGITC[CAM]IIGTNR	680.356	2	24.136	TRUE	0.737379	1	1	1	1	1	1	1	1
sp|P14618|KPYM_HUMAN	LDIDSPPITAR	599.327	2	25.9478	FALSE	0	0	0	0	0	0	0	0	0.621457
sp|P14618|KPYM_HUMAN	ATIPPSDIDLR	599.327	2	26.0562	TRUE	0.997649	1	1	1	1	1	1	1	1
sp|P14618|KPYM_HUMAN	LNFSHGTHEYHAETIK	471.731	4	16.4912	FALSE	0	0	0	0.0855365	0	0.130366	1	1	1
sp|P14618|KPYM_HUMAN	ITEAHYEHTGHSFNLK	471.731	4	16.5037	TRUE	0.983452	1	0.534577	0.870421	0.628334	0.115663	1	1	1
sp|P14618|KPYM_HUMAN	C[CAM]C[CAM]SGAIIVLTK	611.32	2	24.7303	FALSE	0	0	0	0.601432	0	0.410221	0	1	1
sp|P14618|KPYM_HUMAN	TLVIIAGSC[CAM]C[CAM]K	611.32	2	25.8626	TRUE	1	0.513528	0.25944	1	1	0.325448	1	1	1
sp|P14618|KPYM_HUMAN	LAPITSDPTEATAVGAVEASFK	725.711	3	43.0909	FALSE	0.0328806	0	0	0	0.610048	0	0.82816	1	1
sp|P14618|KPYM_HUMAN	FSAEVAGVATAETPDSTIPALK	725.711	3	45.246	TRUE	0.814443	1	1	1	1	1	0.746411	1	0.281959
sp|P14618|KPYM_HUMAN	APIIAVTR	420.769	2	17.6904	FALSE	0	0	0	0.654846	0.891706	1	1	0.77548	0.628283
sp|P14618|KPYM_HUMAN	TVAIIPAR	420.769	2	15.9922	TRUE	0.66562	1	1	1	1	1	1	1	1
sp|P14618|KPYM_HUMAN	C[CAM]DENILWLDYK	734.842	2	39.9693	FALSE	0	0	0	0.00341297	0.666277	1	1	0.841429	1
sp|P14618|KPYM_HUMAN	YDLWLINEDC[CAM]K	734.842	2	39.5034	TRUE	1	1	1	1	1	0.369382	1	0.567775	1
sp|P14618|KPYM_HUMAN	IYVDDGLISLQVK	731.911	2	39.2927	FALSE	0	0.21133	0	0	0	0	0.554667	0.87798	1
sp|P14618|KPYM_HUMAN	VQLSILGDDVYIK	731.911	2	39.5058	TRUE	1	1	1	0.312935	1	1	0.247678	1	1
sp|P50995|ANX11_HUMAN	AHLVAVFNEYQR	482.921	3	26.6531	FALSE	0	0	0.00717875	0	0	0	1	1	1
sp|P50995|ANX11_HUMAN	QYENFVAVLHAR	482.921	3	28.4276	TRUE	0.266749	1	1	1	1	1	1	0.944935	1
sp|P50995|ANX11_HUMAN	DAQELYAAGENR	668.81	2	19.2612	FALSE	0	0	0	0	0	0	0.687908	1	0.13929
sp|P50995|ANX11_HUMAN	NEGAAYLEQADR	668.81	2	19.0067	TRUE	0.761134	0.742594	0.825349	0.974492	1	0.465917	0.877116	0.0797186	0.486309
sp|P50995|ANX11_HUMAN	SETDLLDIR	531.277	2	30.0377	FALSE	0	0	0	0.00341588	1	0	1	1	1
sp|P50995|ANX11_HUMAN	IDLLDTESR	531.277	2	30.5696	TRUE	1	1	1	1	1	1	1	1	1
sp|P50995|ANX11_HUMAN	QQILLSFK	488.795	2	30.9493	FALSE	0	0	0	0	0	0	1	1	0.629667
sp|P50995|ANX11_HUMAN	FSLLIQQK	488.795	2	31.2779	TRUE	1	1	0.976054	1	0.478401	1	1	1	1
sp|P50995|ANX11_HUMAN	TPVLFDIYEIK	669.371	2	44.3643	FALSE	0	0	0	0	0	0	0.671629	0	1
sp|P50995|ANX11_HUMAN	IEYIDFLVPTK	669.371	2	45.995	TRUE	1	0.915698	0.0497238	0.999482	1	0.662636	1	1	1
sp|P50995|ANX11_HUMAN	TILALMK	395.249	2	29.3782	FALSE	0	0	0	0	0	0	0.736927	1	1
sp|P50995|ANX11_HUMAN	MLALITK	395.249	2	28.8569	TRUE	1	0.136304	0.847761	1	0.614925	1	1	1	1
sp|P50995|ANX11_HUMAN	GTITDAPGFDPLR	680.349	2	33.7746	FALSE	0.928262	0	1	0.820168	0.00897666	0.747556	0.48524	1	0.657534
sp|P50995|ANX11_HUMAN	LPDFGPADTITGR	680.349	2	32.2675	TRUE	1	1	1	1	1	0.923407	1	1	1
sp|P50995|ANX11_HUMAN	SLYHDISGDTSGDYR	562.585	3	21.9139	FALSE	1	1	1	1	0.747611	0.0436608	1	1	0.784995
sp|P50995|ANX11_HUMAN	YDGSTDGSIDHYLSR	562.585	3	21.337	TRUE	1	1	0.91264	1	1	1	1	1	1
sp|P50995|ANX11_HUMAN	FNAVLC[CAM]SR	483.745	2	14.544	FALSE	1	1	0.992881	0.440367	0.247591	1	1	0.446494	1
sp|P50995|ANX11_HUMAN	SC[CAM]LVANFR	483.745	2	17.0038	TRUE	1	1	1	0.327801	0.185328	0.619107	1	0.258947	1
sp|P05155|IC1_HUMAN	GVTSVSQIFHSPDLAIR	609.664	3	36.7588	FALSE	0	0	0	0	0	0	0	0	0
sp|P05155|IC1_HUMAN	IALDPSHFIQSVSTVGR	609.664	3	36.8299	TRUE	0.791541	1	0.617521	1	0.356653	1	1	0.558219	1
sp|P05155|IC1_HUMAN	LLDSLPSDTR	558.798	2	22.6484	FALSE	0	0	0	0	0	0	0	0	0
sp|P05155|IC1_HUMAN	TDSPLSDLLR	558.798	2	21.6295	TRUE	1	0.435328	1	0.165672	0.554455	0.574346	0.685808	0.207931	0.823843
sp|P05155|IC1_HUMAN	FQPTLLTLPR	593.353	2	36.5497	FALSE	0	0	0	0	0	0	0	0	0
sp|P05155|IC1_HUMAN	PLTLLTPQFR	593.353	2	35.5614	TRUE	1	0.97799	1	1	1	1	1	0.465704	0.19797
sp|P05155|IC1_HUMAN	TNLESILSYPK	632.843	2	36.7757	FALSE	0	0	0	0	0	0	0	0	0
sp|P05155|IC1_HUMAN	PYSLISELNTK	632.843	2	37.0395	TRUE	1	1	1	1	1	1	1	1	1
sp|P05155|IC1_HUMAN	VTTSQDMLSIMEK	741.863	2	32.5264	FALSE	1	0.698758	1	1	1	1	0	1	1
sp|P05155|IC1_HUMAN	EMISLMDQSTTVK	741.863	2	35.1714	TRUE	1	0.676715	1	1	1	1	1	0.40566	1
sp|P05155|IC1_HUMAN	LVLLNAIYLSAK	659.411	2	44.5467	FALSE	0	0	1	0	0	0	1	0.388889	1
sp|P05155|IC1_HUMAN	ASLYIANLLVLK	659.411	2	42.6087	TRUE	0.785066	0.789102	1	1	0.939722	1	1	1	1
sp|P05155|IC1_HUMAN	SIASLLTQVLLGAGENTK	605.679	3	61.2794	FALSE	0.233815	1	0.651945	0.419868	0.439153	0	0	0	0
sp|P05155|IC1_HUMAN	TNEGAGLLVQTLLSAISK	605.679	3	58.5706	TRUE	0.353565	1	1	1	0.83468	0.410186	0.556444	0.487455	0.650841
sp|P06396|GELS_HUMAN	AGALNSNDAFVLK	660.351	2	28.5357	FALSE	0	0	0	0	0	0	0	0	1
sp|P06396|GELS_HUMAN	LVFADNSNLAGAK	660.351	2	29.797	TRUE	1	1	1	1	1	1	1	1	1
sp|P06396|GELS_HUMAN	LWVGTGASEAEK	624.317	2	20.2512	FALSE	0.61292	0.190109	0.80663	1	1	1	1	0.898752	1
sp|P06396|GELS_HUMAN	EAESAGTGVWLK	624.317	2	22.2632	TRUE	1	1	0.845197	1	1	1	1	0.9	1
sp|P06396|GELS_HUMAN	YLWVGTGASEAEK	705.849	2	29.3184	FALSE	1	1	1	1	1	1	0.680395	1	1
sp|P06396|GELS_HUMAN	EAESAGTGVWLYK	705.849	2	29.0761	TRUE	0.652311	0.604826	1	0.333103	0.860353	1	1	1	0.475248
sp|P06396|GELS_HUMAN	HVVPNEVVVQR	425.91	3	15.5106	FALSE	0	0	0	0	0	0	0.461538	0	1
sp|P06396|GELS_HUMAN	QVVVENPVVHR	425.91	3	16.3638	TRUE	0.130406	0.884843	1	0.87534	1	0.242515	0.985646	0.234672	1
sp|P06396|GELS_HUMAN	TGAQELLR	444.251	2	19.5684	FALSE	0.815223	0.6367	0.0631001	0	0	0	1	0.652313	1
sp|P06396|GELS_HUMAN	LLEQAGTR	444.251	2	18.7354	TRUE	0.58089	1	0.547046	1	0.493622	0.893964	0.315152	0.71218	1
sp|P06396|GELS_HUMAN	YIETDPANR	539.762	2	13.6288	FALSE	0.901408	1	1	0.302309	0.801535	1	0.797235	1	1
sp|P06396|GELS_HUMAN	NAPDTEIYR	539.762	2	14.1558	TRUE	1	1	1	0.210835	0.346207	1	1	1	1
sp|Q12923|PTN13_HUMAN	IGC[CAM]YVHDVIQDPAK	538.936	3	25.1042	FALSE	1	1	1	0.270347	1	0.396396	1	1	1
sp|Q12923|PTN13_HUMAN	APDQIVDHVYC[CAM]GIK	538.936	3	24.2202	TRUE	1	0.102082	0.899263	1	1	1	1	1	1
sp|Q12923|PTN13_HUMAN	GLSQQEVISALR	650.865	2	32.6437	FALSE	0.251088	1	1	0.711472	1	1	0.42065	1	1
sp|Q12923|PTN13_HUMAN	LASIVEQQSLGR	650.865	2	32.4419	TRUE	0.763397	1	1	0.970711	0.663934	1	1	1	1
sp|Q12923|PTN13_HUMAN	NTGQVVHLLLEK	450.93	3	27.6774	FALSE	0.17487	0.942029	1	1	0.972862	0.987368	1	1	0.240583
sp|Q12923|PTN13_HUMAN	ELLLHVVQGTNK	450.93	3	27.3902	TRUE	1	1	0.958494	1	0.960946	1	1	1	0.972659
sp|Q12923|PTN13_HUMAN	VLAVNGVSLEGATHK	498.947	3	22.4404	FALSE	1	1	1	0.676419	1	0.815982	1	1	1
sp|Q12923|PTN13_HUMAN	HTAGELSVGNVALVK	498.947	3	24.2992	TRUE	1	1	1	0.420424	1	1	1	1	1
sp|Q12923|PTN13_HUMAN	SGPIITHC[CAM]SAGIGR	475.914	3	16.2691	FALSE	1	0	0.574675	0.983368	0.0540084	1	1	1	1
sp|Q12923|PTN13_HUMAN	GIGASC[CAM]HTIIPGSR	475.914	3	17.8731	TRUE	1	0.239144	1	1	1	0.983641	1	0.807832	1
sp|Q12923|PTN13_HUMAN	SLNLQAESVR	558.804	2	19.8152	FALSE	0.883244	0	1	1	1	0.247958	1	0.300721	1
sp|Q12923|PTN13_HUMAN	VSEAQLNLSR	558.804	2	19.4646	TRUE	1	0.726246	1	1	1	1	1	1	1
sp|Q12923|PTN13_HUMAN	TVLDAC[CAM]SAHIR	414.88	3	16.4871	FALSE	0	0	0.0361865	1	0.0638655	0.62762	1	0.343656	1
sp|Q12923|PTN13_HUMAN	IHASC[CAM]ADLVTR	414.88	3	18.1021	TRUE	1	1	1	1	0.377641	0.748706	0.716951	1	1
sp|Q12923|PTN13_HUMAN	HISENSFGPSGGLR	486.576	3	19.3668	FALSE	0.616862	1	1	0.530688	1	0.852893	1	1	1
sp|Q12923|PTN13_HUMAN	LGGSPGFSNESIHR	486.576	3	18.7436	TRUE	1	1	1	0.850829	1	1	1	1	1
sp|Q12923|PTN13_HUMAN	AVIPQGAAESDGR	635.823	2	14.3033	FALSE	1	1	1	0.078125	0.0295909	1	1	0.891213	0.25393
sp|Q12923|PTN13_HUMAN	GDSEAAGQPIVAR	635.823	2	16.3135	TRUE	1	0.783181	0.109716	1	1	1	1	1	0.303887
sp|P06727|APOA4_HUMAN	LGPHAGDVEGHLSFLEK	452.235	4	29.4825	FALSE	0.216699	1	1	0	0	0.625926	1	1	0.580913
sp|P06727|APOA4_HUMAN	ELFSLHGEVDGAHPGLK	452.235	4	27.9118	TRUE	1	1	0.93832	1	1	1	1	1	1
sp|P06727|APOA4_HUMAN	ALVQQMEQLR	608.329	2	28.7805	FALSE	0.279412	0.34565	0	1	1	0.601127	1	1	1
sp|P06727|APOA4_HUMAN	LQEMQQVLAR	608.329	2	30.4966	TRUE	1	1	0.802618	1	0.817637	1	1	1	1
sp|P06727|APOA4_HUMAN	LVPFATELHER	437.907	3	26.1711	FALSE	0	0	0	0.067451	0	0	1	1	1
sp|P06727|APOA4_HUMAN	EHLETAFPVLR	437.907	3	24.2883	TRUE	0.354535	0.637374	1	1	1	1	1	1	1
sp|P06727|APOA4_HUMAN	LNHQLEGLTFQMK	520.273	3	31.0986	FALSE	1	1	1	0.92891	1	1	1	1	0.76584
sp|P06727|APOA4_HUMAN	MQFTLGELQHNLK	520.273	3	29.297	TRUE	1	1	1	1	1	1	1	1	1
sp|P06727|APOA4_HUMAN	LGEVNTYAGDLQK	704.359	2	23.861	FALSE	0	0	0	0	0	0	0.815549	1	1
sp|P06727|APOA4_HUMAN	QLDGAYTNVEGLK	704.359	2	23.8674	TRUE	0.819181	0.687759	1	1	0.102142	1	1	0.153504	1
sp|P06727|APOA4_HUMAN	LAPLAEDVR	492.28	2	20.2148	FALSE	0.347312	0	0.715101	0.0930233	0	0.0205656	0.0454002	1	1
sp|P06727|APOA4_HUMAN	VDEALPALR	492.28	2	20.1078	TRUE	1	1	1	1	1	1	1	1	0.580645
sp|P06727|APOA4_HUMAN	LLPHANEVSQK	412.563	3	11.7412	FALSE	0	0	0.182514	0.0227273	0	0	1	1	1
sp|P06727|APOA4_HUMAN	QSVENAHPLLK	412.563	3	12.4645	TRUE	1	0.801611	1	1	1	1	1	1	1
sp|P05090|APOD_HUMAN	NILTSNNIDVK	615.838	2	25.0735	FALSE	0	0	0	0	0	0	0	0	0
sp|P05090|APOD_HUMAN	VDINNSTLINK	615.838	2	27.3364	TRUE	1	1	1	0.881779	0.465417	1	1	1	1
sp|P05090|APOD_HUMAN	MTVTDQVNC[CAM]PK	646.802	2	15.4448	FALSE	0	0	0	0	0	0	0	0	0
sp|P05090|APOD_HUMAN	PC[CAM]NVQDTVTMK	646.802	2	16.2537	TRUE	0.074329	0.069435	0.29777	0.387357	0.13494	0.703529	1	1	0.170323
sp|P05090|APOD_HUMAN	IPTTFENGR	517.767	2	17.0537	FALSE	0	0	0	0	0	0	0.149888	0.305955	0
sp|P05090|APOD_HUMAN	GNEFTTPIR	517.767	2	19.4896	TRUE	1	1	1	1	1	1	0.95066	1	1
sp|P05090|APOD_HUMAN	PNLPPETVDSLK	655.354	2	23.5168	FALSE	1	0.771182	1	0.394649	1	1	0.530466	0.346878	0.074896
sp|P05090|APOD_HUMAN	LSDVTEPPLNPK	655.354	2	26.4107	TRUE	0.0796156	0.367395	0.975096	0.71783	1	1	1	1	1
sp|P05090|APOD_HUMAN	VLNQELR	436.253	2	13.0277	FALSE	0.224747	0	0.00857756	1	0.820011	0.467498	0.405379	0.262881	0
sp|P05090|APOD_HUMAN	LEQNLVR	436.253	2	15.4692	TRUE	0.550629	0.654048	1	1	0.803943	0.509778	0.791602	0.504425	1
sp|O75882|ATRN_HUMAN	LTLTPWVGLR	578.348	2	41.259	FALSE	0	0	0	0	0	0	0	0	0
sp|O75882|ATRN_HUMAN	LGVWPTLTLR	578.348	2	40.1931	TRUE	0.5764	0.591837	1	0.755301	0.893347	0.952026	0.448439	0.553082	0.381385
sp|O75882|ATRN_HUMAN	SEAAC[CAM]LAAGPGIR	636.822	2	20.3839	FALSE	0	0	0	0	0	0	0	0	0
sp|O75882|ATRN_HUMAN	IGPGAALC[CAM]AAESR	636.822	2	20.2472	TRUE	1	0.928364	0.159017	1	1	0.880874	1	1	1
sp|O75882|ATRN_HUMAN	C[CAM]TWLIEGQPNR	687.335	2	27.9801	FALSE	0	0	0	0	0	0	0	1	1
sp|O75882|ATRN_HUMAN	NPQGEILWTC[CAM]R	687.335	2	28.2608	TRUE	1	0.579601	0.718507	1	0.606971	1	0.654237	1	1
sp|O75882|ATRN_HUMAN	NHNALLASLTTQK	470.928	3	24.0813	FALSE	0	0	0	0	0	0	0	0	0.195431
sp|O75882|ATRN_HUMAN	QTTLSALLANHNK	470.928	3	23.7409	TRUE	1	0.469536	1	0.621509	1	1	1	0.801455	1
sp|O75882|ATRN_HUMAN	GEAC[CAM]DIPHC[CAM]TDNC[CAM]GFPHR	536.469	4	18.1387	FALSE	1	0.663883	0.736518	1	0.705479	1	1	1	1
sp|O75882|ATRN_HUMAN	HPFGC[CAM]NDTC[CAM]HPIDC[CAM]AEGR	536.469	4	21.1983	TRUE	1	0.175097	0.416284	0.970173	1	0.889978	1	1	1
sp|O75882|ATRN_HUMAN	YGHSLALYK	351.191	3	17.4879	FALSE	0	0	0	0	0.277657	0	0	0	0
sp|O75882|ATRN_HUMAN	YLALSHGYK	351.191	3	18.4232	TRUE	0.467385	0.134993	0.717177	0.976575	0.171741	0.434487	1	0.562874	0.790485
sp|O75882|ATRN_HUMAN	DLDMFINASK	577.282	2	35.3438	FALSE	0	1	0	1	1	0.985782	1	1	1
sp|O75882|ATRN_HUMAN	SANIFMDLDK	577.282	2	35.3533	TRUE	0.503356	1	1	1	1	1	1	1	1
sp|O75882|ATRN_HUMAN	LADDLYR	433.224	2	18.1524	FALSE	0.311111	1	1	0.102009	0.0228672	1	0	0	0.085282
sp|O75882|ATRN_HUMAN	YLDDALR	433.224	2	19.4211	TRUE	1	1	0.18746	1	0.100494	0.636029	0.245868	1	0.737041
sp|O75882|ATRN_HUMAN	HC[CAM]ETC[CAM]ISGFYGDPTNGGK	667.281	3	22.5236	FALSE	0	0.102013	0.217064	0	0	0	1	1	0.65692
sp|O75882|ATRN_HUMAN	GGNTPDGYFGSIC[CAM]TEC[CAM]HK	667.281	3	24.4062	TRUE	0.206146	1	0.499438	1	0.710706	1	1	0.600837	0.895726
sp|O75882|ATRN_HUMAN	AAAAAAVSGSAAAEAK	658.844	2	12.0351	FALSE	0	0	0.0794078	0	0.163522	0.0205304	0	0	0
sp|O75882|ATRN_HUMAN	AEAAASGSVAAAAAAK	658.844	2	12.2654	TRUE	0.978683	0.25609	1	1	1	1	1	1	1
sp|Q08380|LG3BP_HUMAN	SDLAVPSELALLK	678.393	2	40.321	FALSE	0	0	0	0.0735524	0.0244755	0.00874126	0	0.0384154	0
sp|Q08380|LG3BP_HUMAN	LLALESPVALDSK	678.393	2	41.7929	TRUE	0.0638889	0.0707965	0.974138	1	1	1	1	0.0867526	0.12783
sp|Q08380|LG3BP_HUMAN	ASHEEVEGLVEK	442.889	3	15.2628	FALSE	0	0	0	0	0	0	0	0	0
sp|Q08380|LG3BP_HUMAN	EVLGEVEEHSAK	442.889	3	18.0254	TRUE	1	1	0.0932712	1	0.604567	1	1	1	1
sp|Q08380|LG3BP_HUMAN	AVDTWSWGER	603.781	2	30.3659	FALSE	0	0	0	0	0	0	0	0	0
sp|Q08380|LG3BP_HUMAN	EGWSWTDVAR	603.781	2	31.8465	TRUE	1	0.387956	0.574986	1	0.641932	1	1	1	1
sp|Q08380|LG3BP_HUMAN	TLQALEFHTVPFQLLAR	662.039	3	45.2972	FALSE	0	0	0	0	0	0	0	0	0
sp|Q08380|LG3BP_HUMAN	ALLQFPVTHFELAQLTR	662.039	3	43.5341	TRUE	1	0.346999	1	1	0.605769	1	1	1	0.229913
sp|Q08380|LG3BP_HUMAN	STSSFPC[CAM]PAGHFNGFR	590.267	3	27.7795	FALSE	1	0.551198	1	1	1	1	1	0.199785	1
sp|Q08380|LG3BP_HUMAN	FGNFHGAPC[CAM]PFSSTSR	590.267	3	28.1766	TRUE	1	1	1	1	1	1	1	0.874824	1
sp|Q08380|LG3BP_HUMAN	WDLTDASVVC[CAM]R	661.314	2	31.6796	FALSE	1	1	1	1	0.672112	1	1	1	0.816876
sp|Q08380|LG3BP_HUMAN	WC[CAM]VVSADTLDR	661.314	2	32.4956	TRUE	0.657936	0.727273	1	1	0.732729	0.861993	0.973269	1	1
sp|Q08380|LG3BP_HUMAN	IYTSPTWSAFVTDSSWSAR	721.344	3	45.8964	FALSE	0	0	0	0	0.0458794	0	0	0	0
sp|Q08380|LG3BP_HUMAN	ASWSSDTVFASWTPSTYIR	721.344	3	44.7955	TRUE	0.486213	1	1	1	0.512983	0.405256	1	0.127708	1
sp|Q08380|LG3BP_HUMAN	IDITLSSVK	488.29	2	26.9357	FALSE	0	0	0	0	0	0	0	0	0
sp|Q08380|LG3BP_HUMAN	VSSLTIDIK	488.29	2	27.579	TRUE	0.00588668	0.556039	1	1	1	1	1	1	1
sp|P05154|IPSP_HUMAN	AAAATGTIFTFR	613.83	2	32.6879	FALSE	0	0	0	0	0	0	0	0	0
sp|P05154|IPSP_HUMAN	FTFITGTAAAAR	613.83	2	32.9883	TRUE	0.224051	1	1	1	0.51425	1	1	1	1
sp|P05154|IPSP_HUMAN	QLELYLPK	502.295	2	31.8282	FALSE	0	0	0	0	0	0	0	0	0
sp|P05154|IPSP_HUMAN	PLYLELQK	502.295	2	29.5498	TRUE	0.926194	0.202175	1	0.467784	0.105177	0.0681063	0.831188	0.12212	0.435556
sp|P05154|IPSP_HUMAN	FSIEGSYQLEK	650.825	2	30.1473	FALSE	0	0	0	0	0	0	0	0	0
sp|P05154|IPSP_HUMAN	ELQYSGEISFK	650.825	2	28.5134	TRUE	0.621679	1	0.979416	1	1	1	1	1	1
sp|P05154|IPSP_HUMAN	EDQYHYLLDR	451.214	3	24.8547	FALSE	0	0	0	0	0	0	0.619333	1	0
sp|P05154|IPSP_HUMAN	DLLYHYQDER	451.214	3	24.4731	TRUE	0.414466	0.571738	0.669811	0.434954	0.894987	1	0.150393	0.0498221	1
sp|P05154|IPSP_HUMAN	MQQVENGLSEK	631.806	2	13.8514	FALSE	0	0.80543	0	0	0	0	1	1	1
sp|P05154|IPSP_HUMAN	ESLGNEVQQMK	631.806	2	12.8275	TRUE	0.683663	0.878818	0.706188	1	1	0.891789	0.114155	1	0.453039
sp|P05154|IPSP_HUMAN	VVGVPYQGNATALFILPSEGK	720.728	3	44.2426	FALSE	0	0	0	0	0.0295652	0.77239	1	1	1
sp|P05154|IPSP_HUMAN	GESPLIFLATANGQYPVGVVK	720.728	3	43.8506	TRUE	0.133067	1	1	1	1	1	1	1	1
sp|Q6UX06|OLFM4_HUMAN	VQSINYNPFDQK	726.859	2	30.7086	FALSE	0	0	0	0	0	0	0	1	1
sp|Q6UX06|OLFM4_HUMAN	QDFPNYNISQVK	726.859	2	29.2021	TRUE	1	1	0.491268	0.624703	0.782464	1	1	1	1
sp|Q6UX06|OLFM4_HUMAN	GFSYLYGAWGR	638.809	2	39.7216	FALSE	0	0	0	0	0	0	0	0	0
sp|Q6UX06|OLFM4_HUMAN	GWAGYLYSFGR	638.809	2	42.0362	TRUE	1	1	0.844201	0.780488	1	1	1	1	1
sp|Q6UX06|OLFM4_HUMAN	LLEYYR	428.732	2	21.1782	FALSE	0	0	0	0	0	0	0.978782	0.649435	0.59465
sp|Q6UX06|OLFM4_HUMAN	YYELLR	428.732	2	22.0107	TRUE	1	0.0643395	0.985203	0.420635	0.843632	0.250556	0.721232	1	0.215539
sp|Q6UX06|OLFM4_HUMAN	LEFTAHVLSQK	424.903	3	23.7316	FALSE	0.0342857	1	0.136037	0	0	0	0.565371	0.713522	0.716073
sp|Q6UX06|OLFM4_HUMAN	QSLVHATFELK	424.903	3	23.2593	TRUE	1	1	1	1	1	0.853363	1	1	1
sp|Q6UX06|OLFM4_HUMAN	EYVQLISVYEK	685.864	2	32.544	FALSE	1	1	1	0	0.00546946	0	1	1	1
sp|Q6UX06|OLFM4_HUMAN	EYVSILQVYEK	685.864	2	32.59	TRUE	1	1	1	0.205128	1	1	0.844646	1	0.730733
sp|Q6UX06|OLFM4_HUMAN	GTC[CAM]QC[CAM]SVSLPDTTFPVDR	680.644	3	32.8	FALSE	1	0.399077	1	0.345679	0.0176991	0.921674	0.880117	1	1
sp|Q6UX06|OLFM4_HUMAN	DVPFTTDPLSVSC[CAM]QC[CAM]TGR	680.644	3	33.4907	TRUE	1	1	1	1	1	1	0.621044	0.750751	1
sp|Q6UX06|OLFM4_HUMAN	LYNTLDDLLLYINAR	603.996	3	57.1775	FALSE	0.254658	1	0.574054	0.544343	0.320953	0	0.800306	0.0428062	0.814682
sp|Q6UX06|OLFM4_HUMAN	ANIYLLLDDLTNYLR	603.996	3	56.1625	TRUE	0.589633	0.351335	0.321963	0.390604	0.370219	0.950959	0.743222	1	0.737828
sp|Q8WZ75|ROBO4_HUMAN	VSIQEPQDYTEPVELLAVR	729.383	3	42.7945	FALSE	0	0	0	0	0	0	0.180631	1	0.816071
sp|Q8WZ75|ROBO4_HUMAN	VALLEVPETYDQPEQISVR	729.383	3	42.447	TRUE	1	1	1	1	0.820457	0.493455	1	0.47713	1
sp|Q8WZ75|ROBO4_HUMAN	EDFQIQPR	516.759	2	19.5485	FALSE	0	0	0	0.013289	0	0.96017	1	0.462238	1
sp|Q8WZ75|ROBO4_HUMAN	PQIQFDER	516.759	2	21.7674	TRUE	1	0.716572	1	1	1	1	1	0.828181	1
sp|Q8WZ75|ROBO4_HUMAN	HTVSGGSLLMAR	410.22	3	18.1285	FALSE	0	0	0	0.127466	0	0.109766	1	0.0293399	0.217228
sp|Q8WZ75|ROBO4_HUMAN	AMLLSGGSVTHR	410.22	3	19.5148	TRUE	0.654088	1	1	0.109231	1	1	1	1	0.998353
sp|Q8WZ75|ROBO4_HUMAN	SDEGTYMC[CAM]VATNSAGHR	619.261	3	19.5677	FALSE	0	1	0	0.772985	0.518939	0.22003	0.992552	1	1
sp|Q8WZ75|ROBO4_HUMAN	HGASNTAVC[CAM]MYTGEDSR	619.261	3	21.7761	TRUE	1	1	1	1	1	0.984194	1	1	1
sp|Q8WZ75|ROBO4_HUMAN	LLLQPPAR	454.29	2	22.543	FALSE	1	0	0.526953	1	1	1	1	1	1
sp|Q8WZ75|ROBO4_HUMAN	APPQLLLR	454.29	2	22.3063	TRUE	1	1	1	0.375422	1	1	1	1	1
sp|Q8WZ75|ROBO4_HUMAN	GPDSNVLLLR	542.311	2	28.0694	FALSE	0	0	0	0	0	0	0	0	0
sp|Q8WZ75|ROBO4_HUMAN	LLLVNSDPGR	542.311	2	25.7351	TRUE	0.12525	0.644889	1	1	0.858213	1	1	1	1
sp|Q8WZ75|ROBO4_HUMAN	MSC[CAM]QASGQPPPTIR	510.578	3	14.6287	FALSE	0.016	0.130092	0.0894526	0.389262	1	0.436019	0.376812	1	1
sp|Q8WZ75|ROBO4_HUMAN	ITPPPQGSAQC[CAM]SMR	510.578	3	14.3332	TRUE	1	1	1	1	1	1	0.825758	1	1
sp|Q8WZ75|ROBO4_HUMAN	VHPQDQLFQGPGPAR	549.618	3	22.2677	FALSE	1	0.324292	1	1	1	1	0.408437	1	1
sp|Q8WZ75|ROBO4_HUMAN	APGPGQFLQDQPHVR	549.618	3	20.6351	TRUE	1	1	1	1	1	0.659394	1	1	1
sp|P54802|ANAG_HUMAN	FLLGSWLEQAR	660.359	2	46.6226	FALSE	0	0	0	0	0	0	0	0	0
sp|P54802|ANAG_HUMAN	AQELWSGLLFR	660.359	2	45.9619	TRUE	0.316927	0.61349	1	1	0.595539	1	1	1	0.543131
sp|P54802|ANAG_HUMAN	SDVFEAWR	505.241	2	32.0813	FALSE	0	0	0	0	0.129345	0	0.393822	1	1
sp|P54802|ANAG_HUMAN	WAEFVDSR	505.241	2	31.6991	TRUE	0.979631	1	0.643799	1	1	1	1	1	1
sp|P54802|ANAG_HUMAN	YGVSHPDAGAAWR	462.89	3	19.0164	FALSE	0	0	0	0	0	0	0	0	0
sp|P54802|ANAG_HUMAN	WAAGADPHSVGYR	462.89	3	17.7358	TRUE	1	1	1	0.581227	1	0.658182	1	0.394636	1
sp|P54802|ANAG_HUMAN	QLAGLVANYYTPR	733.394	2	33.4317	FALSE	0	0	0	0	0	0	0	0	1
sp|P54802|ANAG_HUMAN	PTYYNAVLGALQR	733.394	2	31.9974	TRUE	0.00442478	0.989534	1	1	0.529893	0.0321489	1	1	1
sp|P54802|ANAG_HUMAN	DFC[CAM]GC[CAM]HVAWSGSQLR	593.928	3	27.9156	FALSE	0.637804	0	0.182973	1	0.33449	1	0.959889	1	1
sp|P54802|ANAG_HUMAN	LQSGSWAVHC[CAM]GC[CAM]FDR	593.928	3	26.6025	TRUE	1	1	1	1	1	1	1	1	1
sp|P54802|ANAG_HUMAN	AAAVSEAEADFYEQNSR	619.947	3	28.7718	FALSE	0	0	0	0	0	0	1	0.684375	1
sp|P54802|ANAG_HUMAN	SNQEYFDAEAESVAAAR	619.947	3	27.3889	TRUE	1	1	1	1	0.259341	1	1	1	0.570239
sp|P54802|ANAG_HUMAN	QAVQELVSLYYEEAR	599.972	3	45.32	FALSE	0	0.0127119	0.16366	0	0	0.626313	1	0.683841	1
sp|P54802|ANAG_HUMAN	AEEYYLSVLEQVAQR	599.972	3	45.6494	TRUE	1	1	1	1	1	1	1	1	1
sp|P54802|ANAG_HUMAN	SFGMTPVLPAFAGHVPEAVTR	728.714	3	40.7241	FALSE	1	0.54386	1	1	1	1	1	1	1
sp|P54802|ANAG_HUMAN	TVAEPVHGAFAPLVPTMGFSR	728.714	3	40.6001	TRUE	0.857848	1	1	1	1	1	1	0.438483	1
sp|P08238|HS90B_HUMAN	ALLFIPR	415.268	2	33.446	FALSE	0	0	0	0	0.565138	0	0	0.545923	1
sp|P08238|HS90B_HUMAN	PIFLLAR	415.268	2	33.3826	TRUE	0.498316	0.162198	0.164948	0.793902	0.276163	1	0.648511	1	0.269555
sp|P08238|HS90B_HUMAN	IDIIPNPQER	597.828	2	26.3034	FALSE	0.185687	1	0	0.943891	1	0	0	0.399243	0
sp|P08238|HS90B_HUMAN	EQPNPIIDIR	597.828	2	28.6315	TRUE	1	1	0.75601	1	0.335645	1	1	1	0.755515
sp|P08238|HS90B_HUMAN	EQVANSAFVER	625.312	2	17.6105	FALSE	0	0	0	0.293164	0	0	1	1	0.305523
sp|P08238|HS90B_HUMAN	EVFASNAVQER	625.312	2	18.1413	TRUE	1	1	1	1	1	1	1	0.701863	1
sp|P08238|HS90B_HUMAN	HLEINPDHPIVETLR	594.988	3	26.7174	FALSE	1	0.454237	1	1	1	1	1	1	1
sp|P08238|HS90B_HUMAN	LTEVIPHDPNIELHR	594.988	3	26.3724	TRUE	1	1	1	1	0.785833	1	1	1	1
sp|P08238|HS90B_HUMAN	FYEAFSK	446.216	2	21.0801	FALSE	0.039801	0	0	1	1	1	0.500914	1	0.892334
sp|P08238|HS90B_HUMAN	SFAEYFK	446.216	2	20.3795	TRUE	1	1	1	0.294574	1	0.043771	1	0.909717	1
sp|Q9UQB8|BAIP2_HUMAN	QIQNQLEEMLK	687.358	2	37.5373	FALSE	1	1	1	1	0.584092	1	0.881406	1	1
sp|Q9UQB8|BAIP2_HUMAN	LMEELQNQIQK	687.358	2	36.533	TRUE	0.235885	1	1	0.57281	1	1	1	1	0.828014
sp|Q9UQB8|BAIP2_HUMAN	GYFDALVK	456.745	2	33.1245	FALSE	0	0	0	0	0.0442177	0	1	0.0705053	0.793796
sp|Q9UQB8|BAIP2_HUMAN	VLADFYGK	456.745	2	32.3154	TRUE	1	1	1	1	1	1	0.673284	1	1
sp|Q9UQB8|BAIP2_HUMAN	TIMEQFNPSLR	668.34	2	31.6312	FALSE	0.540066	0.949446	0.881657	0.301887	1	1	0.73752	0	0.818505
sp|Q9UQB8|BAIP2_HUMAN	LSPNFQEMITR	668.34	2	30.863	TRUE	1	1	0.733471	0.729263	1	1	1	1	1
sp|Q9UQB8|BAIP2_HUMAN	FC[CAM]FLVEK	471.741	2	30.9499	FALSE	0.0259179	0	0.333928	0.526513	0.444298	0	1	0.648953	1
sp|Q9UQB8|BAIP2_HUMAN	EVLFC[CAM]FK	471.741	2	32.2035	TRUE	1	0.119126	0.0591065	0.586186	0.298295	1	1	1	1
sp|Q9UQB8|BAIP2_HUMAN	SFHNELLTQLEQK	529.611	3	31.9771	FALSE	0	0	0.257474	1	1	0.922418	1	0.939166	1
sp|Q9UQB8|BAIP2_HUMAN	QELQTLLENHFSK	529.611	3	33.4683	TRUE	1	1	1	1	1	0.851463	0.371595	1	1
sp|Q9UQB8|BAIP2_HUMAN	LSDSYSNTLPVR	676.346	2	25.2617	FALSE	1	0	0.808831	1	1	1	0.564103	1	0.739292
sp|Q9UQB8|BAIP2_HUMAN	VPLTNSYSDSLR	676.346	2	24.3956	TRUE	0.815816	1	0.867589	1	1	1	1	1	0.307512
sp|Q9UQB8|BAIP2_HUMAN	ELGDVLFQMAEVHR	548.612	3	42.9994	FALSE	0	0	0	0	0.553428	1	1	0	1
sp|Q9UQB8|BAIP2_HUMAN	HVEAMQFLVDGLER	548.612	3	43.4932	TRUE	0.257745	1	1	0.224964	1	1	1	1	1
sp|Q9UQB8|BAIP2_HUMAN	ALAGVTYAAK	482.777	2	16.5605	FALSE	0.589315	0.614728	0.367925	0.715278	1	1	0.770196	0.458447	1
sp|Q9UQB8|BAIP2_HUMAN	AAYTVGALAK	482.777	2	18.0534	TRUE	1	1	1	1	0.730464	1	0.276074	0.27044	1
sp|Q9UQB8|BAIP2_HUMAN	EGDLITLLVPEAR	713.401	2	46.6794	FALSE	0.159373	1	0	0.506345	0.534332	0.190623	0.60847	0.809834	1
sp|Q9UQB8|BAIP2_HUMAN	AEPVLLTILDGER	713.401	2	47.8938	TRUE	0.982506	0.747578	1	1	1	1	1	1	1
sp|P01857|IGHG1_HUMAN	TPEVTC[CAM]VVVDVSHEDPEVK	713.681	3	31.5243	FALSE	0	0	0	0	0	0	0	0	0
sp|P01857|IGHG1_HUMAN	VEPDEHSVDVVVC[CAM]TVEPTK	713.681	3	31.565	TRUE	1	0.415138	1	1	0.142514	1	1	1	1
sp|P01857|IGHG1_HUMAN	GPSVFPLAPSSK	593.827	2	27.6282	FALSE	0	0	0	0	0	0	0	0	1
sp|P01857|IGHG1_HUMAN	SSPALPFVSPGK	593.827	2	28.8758	TRUE	1	1	1	1	1	1	1	1	1
sp|P07355|ANXA2_HUMAN	LSLEGDHSTPPSAYGSVK	615.639	3	21.7743	FALSE	0	0	0	0	0	0	0.870849	0.98194	0.794521
sp|P07355|ANXA2_HUMAN	VSGYASPPTSHDGELSLK	615.639	3	21.9047	TRUE	1	1	1	1	0.666667	0.489529	1	1	1
sp|P07355|ANXA2_HUMAN	TPAQYDASELK	611.801	2	17.0446	FALSE	0	0	0	0	0	0	1	0	0
sp|P07355|ANXA2_HUMAN	LESADYQAPTK	611.801	2	16.4064	TRUE	0.997175	1	1	1	0.986203	1	0.94927	1	1
sp|P07355|ANXA2_HUMAN	TNQELQEINR	622.815	2	15.5033	FALSE	0	0	0	0	0	0	0	0.333333	1
sp|P07355|ANXA2_HUMAN	NIEQLEQNTR	622.815	2	15.4436	TRUE	0.810838	1	0.548634	1	0.391837	0.577778	0.700326	1	0.327907
sp|P07355|ANXA2_HUMAN	AYTNFDAER	543.746	2	17.1586	FALSE	0	0.24812	0	0.375169	0.55356	1	0.613539	1	1
sp|P07355|ANXA2_HUMAN	EADFNTYAR	543.746	2	16.3604	TRUE	0.0546218	1	0.898722	1	1	1	1	0.0363196	1
sp|P10909|CLUS_HUMAN	ELDESLQVAER	644.823	2	22.6136	FALSE	0	0	0	0	0	0	0	0	0
sp|P10909|CLUS_HUMAN	EAVQLSEDLER	644.823	2	24.7684	TRUE	1	0.384391	1	1	1	1	0.110218	1	1
sp|P10909|CLUS_HUMAN	ASSIIDELFQDR	697.352	2	45.4484	FALSE	0	0	0	0	0	0	0	0	0
sp|P10909|CLUS_HUMAN	DQFLEDIISSAR	697.352	2	47.2252	TRUE	0.116935	0.142764	0.810811	0.157068	1	0.845941	0.0877598	1	1
sp|P10909|CLUS_HUMAN	QQTHMLDVMQDHFSR	468.967	4	26.1453	FALSE	1	0.449744	1	1	1	1	1	1	1
sp|P10909|CLUS_HUMAN	SFHDQMVDLMHTQQR	468.967	4	26.1796	TRUE	1	1	1	1	1	1	1	1	1
sp|P10909|CLUS_HUMAN	IDSLLENDR	537.775	2	20.6296	FALSE	0.718317	0	0	1	0	0.350704	1	0.20985	1
sp|P10909|CLUS_HUMAN	DNELLSDIR	537.775	2	21.9	TRUE	1	0.831337	1	1	1	1	1	1	1
sp|P10909|CLUS_HUMAN	FMETVAEK	477.734	2	17.8004	FALSE	0.643158	0.6144	0.00858984	1	1	0.208365	0.780908	0.640394	1
sp|P10909|CLUS_HUMAN	EAVTEMFK	477.734	2	18.6135	TRUE	1	1	0.413555	0.61749	1	1	1	0.371595	1
sp|Q9H4M9|EHD1_HUMAN	LLPLEEHYR	390.549	3	21.8273	FALSE	0	0	0	0	0	0	0.468721	0	0
sp|Q9H4M9|EHD1_HUMAN	YHEELPLLR	390.549	3	21.5263	TRUE	0.627119	1	0.426286	1	1	0.609131	1	0.816739	0.426667
sp|Q9H4M9|EHD1_HUMAN	ELVNNLGEIYQK	710.378	2	30.2459	FALSE	0	0.119048	0.681652	0	0	0.342776	0.925072	1	1
sp|Q9H4M9|EHD1_HUMAN	QYIEGLNNVLEK	710.378	2	31.0067	TRUE	0.526781	1	1	0.161314	1	0.521118	0.774295	1	0.674441
sp|Q9H4M9|EHD1_HUMAN	IINTPEVVR	520.809	2	19.2982	FALSE	0	0	0	0.018018	0.231231	0.830546	1	1	1
sp|Q9H4M9|EHD1_HUMAN	VVEPTNIIR	520.809	2	20.2839	TRUE	1	0.81344	1	1	1	1	1	1	1
sp|Q9H4M9|EHD1_HUMAN	LNAFGNAFLNR	618.828	2	34.1598	FALSE	0	0	0	1	0.584392	0.690716	1	1	1
sp|Q9H4M9|EHD1_HUMAN	NLFANGFANLR	618.828	2	34.1664	TRUE	1	0.0238262	0.275653	1	1	1	1	1	1
sp|Q9H4M9|EHD1_HUMAN	EHQISPGDFPSLR	494.916	3	0	FALSE	1	1	1	1	1	1	1	1	1
sp|Q9H4M9|EHD1_HUMAN	LSPFDGPSIQHER	494.916	3	26.9519	TRUE	1	1	1	1	1	1	1	1	1
sp|Q9H4M9|EHD1_HUMAN	MQELLQTQDFSK	734.361	2	29.1308	FALSE	1	1	1	0.670975	1	0.438893	1	1	1
sp|Q9H4M9|EHD1_HUMAN	SFDQTQLLEQMK	734.361	2	29.954	TRUE	1	1	0.12615	1	1	1	1	1	1
sp|Q9H4M9|EHD1_HUMAN	EPELFQTVAEGLR	744.888	2	41.6878	FALSE	0.37841	0	1	1	1	1	1	1	1
sp|Q9H4M9|EHD1_HUMAN	LGEAVTQFLEPER	744.888	2	40.2226	TRUE	1	1	1	1	1	1	1	1	1
sp|P17900|SAP3_HUMAN	EVAGLWIK	458.269	2	30.1682	FALSE	0	0	0	0	0	0	0	0	0
sp|P17900|SAP3_HUMAN	IWLGAVEK	458.269	2	30.2116	TRUE	0.562363	0.399538	0.227864	0.439921	0.0393836	0.232908	0.131519	0.117512	0.090784
sp|P17900|SAP3_HUMAN	VDLVLEK	408.247	2	21.2142	FALSE	0	0	0	0	0	0	0	0	0
sp|P17900|SAP3_HUMAN	ELVLDVK	408.247	2	21.91	TRUE	0.210593	0.666667	0.084507	0.437582	1	0.0830619	0.948107	1	0.407199
sp|P17900|SAP3_HUMAN	VVPDLELPSWLTTGNYR	654.011	3	50.0802	FALSE	0.164062	0.743236	1	0.256959	1	0.0566195	1	1	1
sp|P17900|SAP3_HUMAN	YNGTTLWSPLELDPVVR	654.011	3	51.9907	TRUE	1	0.593666	0.682341	0.181684	1	0.183926	1	1	1
sp|P17900|SAP3_HUMAN	STSVPLSSPLK	558.319	2	22.6914	FALSE	0.850791	0.455725	1	1	1	1	1	1	1
sp|P17900|SAP3_HUMAN	LPSSLPVSTSK	558.319	2	21.4666	TRUE	1	0.607717	1	0.550122	0.016	1	0.346614	0.652733	1
sp|Q13510|ASAH1_HUMAN	WYVVQTNYDR	672.323	2	28.5512	FALSE	0	0	0	0	0	0	0	0	0
sp|Q13510|ASAH1_HUMAN	DYNTQVVYWR	672.323	2	29.5385	TRUE	1	0.889326	0.568797	0.0915438	0.544665	1	1	0.694228	1
sp|Q13510|ASAH1_HUMAN	ESLDVYELDAK	641.314	2	29.3117	FALSE	0	0	0	0	0	0	0	0	0
sp|Q13510|ASAH1_HUMAN	ADLEYVDLSEK	641.314	2	30.7208	TRUE	0.557987	0.401384	0.14202	1	0.734994	1	1	0.990033	0.805054
sp|Q13510|ASAH1_HUMAN	NMINTFVPSGK	604.311	2	29.2387	FALSE	0.911551	1	1	0	0.726035	1	1	1	1
sp|Q13510|ASAH1_HUMAN	GSPVFTNIMNK	604.311	2	30.7063	TRUE	0.922335	1	0.6176	1	0.00183655	1	1	1	0.00300752
sp|Q13510|ASAH1_HUMAN	GQFETYLR	507.256	2	25.1937	FALSE	0	0	0	0	0	0	0	0	0
sp|Q13510|ASAH1_HUMAN	LYTEFQGR	507.256	2	23.7918	TRUE	0.389821	0.69912	0.289171	0.383266	0.00727273	1	1	1	1
sp|Q13510|ASAH1_HUMAN	LTVYTTLIDVTK	683.895	2	39.2359	FALSE	0	0	0	0	0	0	0	0	0
sp|Q13510|ASAH1_HUMAN	TVDILTTYVTLK	683.895	2	39.2595	TRUE	0.971945	1	1	1	1	1	1	1	1
sp|Q13510|ASAH1_HUMAN	HPFFLDDR	523.756	2	24.1165	FALSE	1	0.760692	0.00576369	1	1	1	1	1	0.555205
sp|Q13510|ASAH1_HUMAN	DDLFFPHR	523.756	2	24.0946	TRUE	1	1	0.396761	0.339053	1	1	1	0.804364	0.846626
sp|Q13510|ASAH1_HUMAN	WHELMLDK	536.268	2	23.2092	FALSE	1	1	1	1	1	1	1	1	1
sp|Q13510|ASAH1_HUMAN	DLMLEHWK	536.268	2	24.1828	TRUE	1	1	1	1	1	1	1	1	1
sp|P00749|UROK_HUMAN	DYSADTLAHHNDIALLK	474.992	4	28.2544	FALSE	0	0	0	0	0	0	0.00988875	0	1
sp|P00749|UROK_HUMAN	LLAIDNHHALTDASYDK	474.992	4	29.5149	TRUE	1	1	1	1	1	1	1	1	1
sp|P00749|UROK_HUMAN	VSHFLPWIR	385.554	3	34.7325	FALSE	0	0	0	0	0	0	0	0	0
sp|P00749|UROK_HUMAN	IWPLFHSVR	385.554	3	32.3088	TRUE	0.313514	0.36116	0.371243	0.392498	0.479434	0.582118	0.516895	0.781388	0.984285
sp|P00749|UROK_HUMAN	SDALQLGLGK	501.285	2	25.1183	FALSE	0	0	0	0	0	0	1	0.437442	1
sp|P00749|UROK_HUMAN	GLGLQLADSK	501.285	2	25.0943	TRUE	1	0.182171	1	1	0.714855	1	1	1	1
sp|P00749|UROK_HUMAN	YFSNIHWC[CAM]NC[CAM]PK	542.571	3	25.5952	FALSE	0	0	0	0	0	0	1	0.507042	1
sp|P00749|UROK_HUMAN	PC[CAM]NC[CAM]WHINSFYK	542.571	3	25.0409	TRUE	1	1	1	0.581731	1	1	1	1	1
sp|P00749|UROK_HUMAN	EC[CAM]QQPHYYGSEVTTK	609.605	3	14.0457	FALSE	0	0	0	0	0	0	0.847712	0.0428571	1
sp|P00749|UROK_HUMAN	TTVESGYYHPQQC[CAM]EK	609.605	3	12.418	TRUE	1	1	0.346746	1	1	0.60826	1	1	1
sp|P00749|UROK_HUMAN	TDSC[CAM]QGDSGGPLVC[CAM]SLQGR	665.295	3	25.5113	FALSE	0	0	0	0	0	0	1	1	1
sp|P00749|UROK_HUMAN	GQLSC[CAM]VLPGGSDGQC[CAM]SDTR	665.295	3	24.4414	TRUE	1	1	1	1	1	1	1	1	1
sp|P00749|UROK_HUMAN	MLC[CAM]AADPQWK	610.284	2	24.1649	FALSE	0	0	0	0.0179739	1	0	1	1	0.946755
sp|P00749|UROK_HUMAN	WQPDAAC[CAM]LMK	610.284	2	26.1695	TRUE	1	1	1	1	0.665497	1	1	1	0.740187
sp|P00749|UROK_HUMAN	FEVENLILHK	414.568	3	33.1278	FALSE	0	0	0	0.00679694	0.0295139	0.575969	0.876652	1	1
sp|P00749|UROK_HUMAN	HLILNEVEFK	414.568	3	31.42	TRUE	1	1	0.787664	1	1	1	0.432381	1	0.870772
sp|P00749|UROK_HUMAN	TC[CAM]YEGNGHFYR	468.531	3	14.5501	FALSE	0	0	0	0	0	0.0551378	1	0	1
sp|P00749|UROK_HUMAN	YFHGNGEYC[CAM]TR	468.531	3	16.6845	TRUE	1	0.210191	0.972196	0.571601	1	0.776765	0.883041	1	1
sp|Q96PD5|PGRP2_HUMAN	EFTEAFLGC[CAM]PAIHPR	582.287	3	32.7347	FALSE	0	0	0	0	0	0	0	0	0
sp|Q96PD5|PGRP2_HUMAN	PHIAPC[CAM]GLFAETFER	582.287	3	31.8741	TRUE	0.364596	1	1	0.407457	0.945417	1	1	0.585654	1
sp|Q96PD5|PGRP2_HUMAN	PSLSHLLSQYYGAGVAR	606.988	3	38.3407	FALSE	0	0	0	0	0	0	0.500917	0.359726	0.0422535
sp|Q96PD5|PGRP2_HUMAN	AVGAGYYQSLLHSLSPR	606.988	3	36.4104	TRUE	0.953065	0.719794	0.618007	1	1	1	1	0.650564	1
sp|Q96PD5|PGRP2_HUMAN	TDC[CAM]PGDALFDLLR	746.859	2	48.9585	FALSE	0	0	0	0	0	0	0	0	0.736449
sp|Q96PD5|PGRP2_HUMAN	LLDFLADGPC[CAM]DTR	746.859	2	48.9312	TRUE	0.619073	0.295482	0.281553	0.218818	1	0.416495	0.212856	0.266247	1
sp|Q96PD5|PGRP2_HUMAN	GWHWVGAHTLGHNSR	429.463	4	21.6299	FALSE	0.366082	0.45756	0	0	0.17018	0	1	1	1
sp|Q96PD5|PGRP2_HUMAN	SNHGLTHAGVWHWGR	429.463	4	18.6367	TRUE	1	1	1	1	1	1	1	1	1
sp|Q96PD5|PGRP2_HUMAN	TFTLLDPK	467.766	2	29.3037	FALSE	0	0	0	0	0	0	1	0.244726	0.945788
sp|Q96PD5|PGRP2_HUMAN	PDLLTFTK	467.766	2	28.3974	TRUE	1	0.363529	1	1	1	1	1	1	1
sp|Q96PD5|PGRP2_HUMAN	HTASAWLMSAPNSGPHNR	484.233	4	20.1123	FALSE	0	0.283958	0.733092	1	0.995411	0.575604	0.148148	1	1
sp|Q96PD5|PGRP2_HUMAN	NHPGSNPASMLWASATHR	484.233	4	21.5149	TRUE	1	1	1	1	1	1	1	1	1
sp|Q96PD5|PGRP2_HUMAN	GC[CAM]PDVQASLPDAK	679.324	2	20.0955	FALSE	0	0	0	0	0	0	1	0.994702	0.602261
sp|Q96PD5|PGRP2_HUMAN	ADPLSAQVDPC[CAM]GK	679.324	2	22.2745	TRUE	0.60043	1	1	1	0.685582	1	1	1	1
sp|Q96PD5|PGRP2_HUMAN	DGSPDVTTADIGANTPDATK	649.304	3	23.1465	FALSE	1	0.716495	0	0.332643	0.746201	0.587863	1	1	1
sp|Q96PD5|PGRP2_HUMAN	TADPTNAGIDATTVDPSGDK	649.304	3	23.018	TRUE	0.68023	1	1	1	1	1	0.775862	1	1
sp|Q96PD5|PGRP2_HUMAN	DTLPSC[CAM]AVR	509.753	2	15.4047	FALSE	0	0	0	0	0	0	0.313448	0.608187	1
sp|Q96PD5|PGRP2_HUMAN	VAC[CAM]SPLTDR	509.753	2	15.0576	TRUE	0.63208	0.909267	0.715472	0.0614173	1	1	0.167224	1	1
sp|P08571|CD14_HUMAN	VLSIAQAHSPAFSC[CAM]EQVR	667.339	3	26.3357	FALSE	0	0	0	0	0	0	0	0	0
sp|P08571|CD14_HUMAN	VQEC[CAM]SFAPSHAQAISLVR	667.339	3	24.4131	TRUE	0.165365	1	0.638095	1	0.43812	0.75502	1	1	0.593814
sp|P08571|CD14_HUMAN	ITGTMPPLPLEATGLALSSLR	713.401	3	53.2366	FALSE	0	0	0	0.282287	0	0.5	0	0	1
sp|P08571|CD14_HUMAN	LSSLALGTAELPLPPMTGTIR	713.401	3	54.6316	TRUE	0.470255	0.963034	1	0.648137	0.272328	1	0.269939	0.465032	1
sp|P08571|CD14_HUMAN	LTVGAAQVPAQLLVGALR	593.028	3	46.458	FALSE	0	0	0	0	0	0	0	0	0
sp|P08571|CD14_HUMAN	LAGVLLQAPVQAAGVTLR	593.028	3	46.5419	TRUE	0.792149	0.321018	0.148341	1	0.505397	1	0.47963	0.397716	1
sp|P08571|CD14_HUMAN	FPAIQNLALR	571.838	2	35.2883	FALSE	0	0	0	0	0	0	0	0	0
sp|P08571|CD14_HUMAN	LALNQIAPFR	571.838	2	34.5857	TRUE	1	0.100806	1	0.273178	0.993871	0.239521	1	0.527778	1
sp|P08571|CD14_HUMAN	ELTLEDLK	480.766	2	29.4172	FALSE	0	0.312083	0.227582	0.189706	0.30791	0	1	0.828428	1
sp|P08571|CD14_HUMAN	LDELTLEK	480.766	2	28.2108	TRUE	1	0.0581315	1	0.769932	0.103704	0.0727874	1	1	1
sp|P08571|CD14_HUMAN	GLMAALC[CAM]PHK	366.525	3	22.688	FALSE	0	0	0	0	0.0327304	0	0.0170732	0	0
sp|P08571|CD14_HUMAN	HPC[CAM]LAAMLGK	366.525	3	21.0889	TRUE	0.796175	1	1	0.255897	1	1	0.279307	1	1
sp|P08571|CD14_HUMAN	VEIHAGGLNLEPFLK	546.307	3	40.933	FALSE	0.289201	1	1	0.595338	1	1	1	1	1
sp|P08571|CD14_HUMAN	LFPELNLGGAHIEVK	546.307	3	39.3625	TRUE	0.749365	0.707342	1	0.529008	1	1	1	0.95122	0.633703
sp|Q07075|AMPE_HUMAN	TQDVFTVIR	539.798	2	29.2954	FALSE	0	0	0	0	0	0	0	0	0.444199
sp|Q07075|AMPE_HUMAN	IVTFVDQTR	539.798	2	28.1968	TRUE	1	0.93617	1	0.973424	1	1	1	1	1
sp|Q07075|AMPE_HUMAN	INPDHIGFYR	411.212	3	22.748	FALSE	0	0	0	0	0	0	0	0	0
sp|Q07075|AMPE_HUMAN	YFGIHDPNIR	411.212	3	24.1668	TRUE	1	0.73582	0.501399	1	1	1	1	1	0.717602
sp|Q07075|AMPE_HUMAN	YISYNSYGK	547.761	2	18.2583	FALSE	0	0	0	0	0	0	0.880761	1	1
sp|Q07075|AMPE_HUMAN	GYSNYSIYK	547.761	2	19.4004	TRUE	1	0.699793	1	1	0.111658	1	1	0.556507	1
sp|Q07075|AMPE_HUMAN	ASLIDDAFALAR	631.841	2	46.2794	FALSE	0	0	0	0	0	0	0	0	0
sp|Q07075|AMPE_HUMAN	ALAFADDILSAR	631.841	2	45.8868	TRUE	1	0.493593	0.901865	1	1	1	1	1	1
sp|Q07075|AMPE_HUMAN	SSVLGFAC[CAM]K	484.747	2	23.6274	FALSE	0	0	0	0	0	0	0	0	0
sp|Q07075|AMPE_HUMAN	SC[CAM]AFGLVSK	484.747	2	24.383	TRUE	1	1	0.783401	1	1	0.66506	1	1	1
sp|Q07075|AMPE_HUMAN	ATYTISITHPK	411.228	3	18.4523	FALSE	0	0	0	0	0	0	0.00990099	0	0
sp|Q07075|AMPE_HUMAN	PHTISITYTAK	411.228	3	18.2203	TRUE	0.109533	0.158273	0.33848	1	1	1	1	0.882971	0.522777
sp|Q07075|AMPE_HUMAN	TSDFWAALEEASR	741.847	2	45.2965	FALSE	0.579805	0	1	0	1	0.117175	0	0	0.0143472
sp|Q07075|AMPE_HUMAN	SAEELAAWFDSTR	741.847	2	48.4337	TRUE	1	1	1	0.931089	1	1	1	1	1
sp|Q07075|AMPE_HUMAN	SIVATDHEPTDAR	471.232	3	11.9863	FALSE	0.911822	1	0.217909	1	1	1	1	1	1
sp|Q07075|AMPE_HUMAN	ADTPEHDTAVISR	471.232	3	13.3798	TRUE	0.168941	1	1	1	0.280778	1	1	1	1
sp|P68371|TBB4B_HUMAN	INVYYNEATGGK	664.828	2	20.9734	FALSE	0	0	0	0	0	0	1	1	1
sp|P68371|TBB4B_HUMAN	GGTAENYYVNIK	664.828	2	23.1133	TRUE	0.729316	0.592911	1	1	1	1	1	1	1
sp|Q9BRK3|MXRA8_HUMAN	LLDLYASGER	568.801	2	27.2406	FALSE	0	0	0	0	0	0	0.105747	0	0
sp|Q9BRK3|MXRA8_HUMAN	EGSAYLDLLR	568.801	2	28.9756	TRUE	0.507529	1	0.00860215	1	1	0.299349	1	1	0.85913
sp|Q9BRK3|MXRA8_HUMAN	HVEEAQQVVHWDR	544.934	3	18.1257	FALSE	0	0	0	0	0	0	0.732417	1	1
sp|Q9BRK3|MXRA8_HUMAN	DWHVVQQAEEVHR	544.934	3	19.004	TRUE	1	1	1	1	1	1	1	1	1
sp|Q9BRK3|MXRA8_HUMAN	IEPLEVADEGTYSC[CAM]HLHHHYC[CAM]GLHER	527.409	6	24.2242	FALSE	1	1	0.979924	0.577617	1	1	1	1	1
sp|Q9BRK3|MXRA8_HUMAN	EHLGC[CAM]YHHHLHC[CAM]SYTGEDAVELPEIR	527.409	6	25.5219	TRUE	1	0.697048	1	1	1	1	1	1	1
sp|Q9BRK3|MXRA8_HUMAN	GAPALLTC[CAM]VNR	586.316	2	24.3145	FALSE	0	0	0	0	0	0	1	0.0386007	0
sp|Q9BRK3|MXRA8_HUMAN	NVC[CAM]TLLAPAGR	586.316	2	25.1318	TRUE	1	1	1	1	1	1	1	1	1
sp|Q9BRK3|MXRA8_HUMAN	VFHLTVAEPHAEPPPR	449.992	4	22.3825	FALSE	0	0.0603981	0	1	0.281831	0	1	1	1
sp|Q9BRK3|MXRA8_HUMAN	PPPEAHPEAVTLHFVR	449.992	4	21.7286	TRUE	1	1	1	1	1	1	1	1	1
sp|Q9BRK3|MXRA8_HUMAN	VAVGADAFER	517.767	2	20.5907	FALSE	0	0	0	0	0	0	1	0.722307	1
sp|Q9BRK3|MXRA8_HUMAN	EFADAGVAVR	517.767	2	22.5521	TRUE	1	1	0.244022	1	0.278902	1	0.932471	0.537133	1
sp|Q9BRK3|MXRA8_HUMAN	AYGPLFLR	468.769	2	32.7722	FALSE	0	0	0	0	0	0	0	0	0.508734
sp|Q9BRK3|MXRA8_HUMAN	LFLPGYAR	468.769	2	32.4588	TRUE	1	1	1	1	1	1	1	1	1
sp|Q9BRK3|MXRA8_HUMAN	SAVSWEAGAR	517.257	2	19.4263	FALSE	1	1	1	0.714864	1	1	1	1	1
sp|Q9BRK3|MXRA8_HUMAN	AGAEWSVASR	517.257	2	19.4293	TRUE	1	1	1	1	0.489744	1	1	1	1
sp|P16278|BGAL_HUMAN	SLYPLTFIQVK	654.882	2	42.8677	FALSE	0	0	0	0	0	0	0	0	0
sp|P16278|BGAL_HUMAN	VQIFTLPYLSK	654.882	2	40.4084	TRUE	0.260494	1	0.800403	0.289344	0.0459184	1	0.586177	1	1
sp|P16278|BGAL_HUMAN	VNYGAYINDFK	652.32	2	34.4764	FALSE	0	0	0	0	0	0	0.654206	0	0.720153
sp|P16278|BGAL_HUMAN	FDNIYAGYNVK	652.32	2	35.1921	TRUE	1	1	1	1	1	1	1	1	1
sp|P16278|BGAL_HUMAN	HHLGDDVVLFTTDGAHK	466.235	4	27.143	FALSE	0.599678	0	1	0	0	0	1	1	1
sp|P16278|BGAL_HUMAN	HAGDTTFLVVDDGLHHK	466.235	4	27.4856	TRUE	1	1	1	1	1	1	1	1	1
sp|P16278|BGAL_HUMAN	QHYGFVLYR	394.873	3	26.2261	FALSE	0	0	0	0	0	0	0	0	0
sp|P16278|BGAL_HUMAN	YLVFGYHQR	394.873	3	27.2706	TRUE	0.179819	1	0.756148	0.967033	0.943843	1	1	0.937073	1
sp|P16278|BGAL_HUMAN	WLGVLLPK	463.297	2	39.0391	FALSE	0	0	0	0	0	0	0	0	0
sp|P16278|BGAL_HUMAN	PLLVGLWK	463.297	2	39.9297	TRUE	0.273956	0.149117	0.210327	0.320833	1	0.783646	0.453686	1	0.39322
sp|P16278|BGAL_HUMAN	SSDPDYLAAVDK	640.804	2	26.0251	FALSE	0	0	0	0	0	0	1	0	0.115282
sp|P16278|BGAL_HUMAN	DVAALYDPDSSK	640.804	2	27.4771	TRUE	1	0.0944669	0.197094	0.346575	0.520807	1	0.85544	1	1
sp|P16278|BGAL_HUMAN	MFEIDYSR	530.742	2	28.7757	FALSE	0	0	0	0.880823	0.698449	0	1	1	1
sp|P16278|BGAL_HUMAN	SYDIEFMR	530.742	2	29.5835	TRUE	1	1	0.733265	1	1	1	0.319192	1	0.115903
sp|P22891|PROZ_HUMAN	APDLQDLPWQVK	705.375	2	38.4409	FALSE	0	0.167859	0	0	0	0	1	1	0
sp|P22891|PROZ_HUMAN	VQWPLDQLDPAK	705.375	2	38.439	TRUE	1	1	1	0.599761	0.774624	1	0.916064	1	1
sp|P22891|PROZ_HUMAN	GLLSGWAR	430.243	2	31.8206	FALSE	0	0	0	0	0	0	0	0	0
sp|P22891|PROZ_HUMAN	AWGSLLGR	430.243	2	31.8297	TRUE	1	1	1	0.222061	1	1	1	0.360784	1
sp|P22891|PROZ_HUMAN	SSVAAMHWMDGSVVTR	578.608	3	30.7952	FALSE	0	0.0591065	0.218182	0.91189	1	1	1	1	1
sp|P22891|PROZ_HUMAN	TVVSGDMWHMAAVSSR	578.608	3	30.7372	TRUE	0.477157	1	1	0.510152	1	1	1	1	1
sp|P22891|PROZ_HUMAN	YSLWFK	422.224	2	34.8757	FALSE	0	0	0	0	0	0	0	0	0
sp|P22891|PROZ_HUMAN	FWLSYK	422.224	2	33.8197	TRUE	0.679186	0.222222	0.417859	0.235719	0.234154	0.728116	1	0.939891	0.947456
sp|P22891|PROZ_HUMAN	DFAEHLLIPR	404.224	3	32.9552	FALSE	0	0	0	0	0	0	0	0	0
sp|P22891|PROZ_HUMAN	PILLHEAFDR	404.224	3	33.0086	TRUE	0.32597	0.365897	0.492394	0.354949	0.382573	0.275912	1	0.995367	1
sp|P22891|PROZ_HUMAN	ITHVHVHMR	377.206	3	9.26473	FALSE	1	1	1	0.849088	1	1	1	0.884696	1
sp|P22891|PROZ_HUMAN	MHVHVHTIR	377.206	3	9.50537	TRUE	1	1	1	1	1	1	1	1	1
sp|P04406|G3P_HUMAN	GALQNIIPASTGAAK	706.399	2	28.0189	FALSE	0	0	0	0	0	0	1	0.650407	1
sp|P04406|G3P_HUMAN	AAGTSAPIINQLAGK	706.399	2	28.0186	TRUE	1	1	1	1	0.845782	1	1	1	1
sp|P04406|G3P_HUMAN	VIISAPSADAPMFVMGVNHEK	738.375	3	36.4114	FALSE	0	0	0.056435	1	1	1	1	1	1
sp|P04406|G3P_HUMAN	EHNVGMVFMPADASPASIIVK	738.375	3	34.3457	TRUE	1	0.770558	1	1	1	1	1	1	1
sp|P04406|G3P_HUMAN	VIHDNFGIVEGLMTTVHAITATQK	649.595	4	53.7937	FALSE	0.122667	0.802214	0.374488	1	0.806346	0.937968	0	0.796202	1
sp|P04406|G3P_HUMAN	QTATIAHVTTMLGEVIGFNDHIVK	649.595	4	54.6689	TRUE	0.642782	1	1	1	1	1	0.730364	1	1
sp|P00734|THRB_HUMAN	SGIEC[CAM]QLWR	574.779	2	28.7026	FALSE	0	0	0	0.014876	0	0	0	0	0
sp|P00734|THRB_HUMAN	WLQC[CAM]EIGSR	574.779	2	27.429	TRUE	0.583514	1	0.0226148	0.632641	1	1	1	0.210075	0.146789
sp|P00734|THRB_HUMAN	NPDSSTTGPWC[CAM]YTTDPTVR	718.985	3	30.6544	FALSE	0	0.272277	0.948743	0	0.623962	0.340699	0	0	1
sp|P00734|THRB_HUMAN	VTPDTTYC[CAM]WPGTTSSDPNR	718.985	3	30.7893	TRUE	0.710676	1	1	0.0721003	0.399457	1	1	1	1
sp|P00734|THRB_HUMAN	LAAC[CAM]LEGNC[CAM]AEGLGTNYR	656.968	3	27.9893	FALSE	0.78629	1	0.983294	1	1	1	0	0	0.00597907
sp|P00734|THRB_HUMAN	YNTGLGEAC[CAM]NGELC[CAM]AALR	656.968	3	27.9792	TRUE	1	1	0.501956	1	1	0.970853	1	0.776957	1
sp|P00734|THRB_HUMAN	HQDFNSAVQLVENFC[CAM]R	655.307	3	39.1313	FALSE	0.86683	0.871972	1	0	0.507916	0	0.604692	0	1
sp|P00734|THRB_HUMAN	HC[CAM]FNEVLQVASNFDQR	655.307	3	40.5352	TRUE	1	1	1	1	1	0.604506	1	0.964912	1
sp|P00734|THRB_HUMAN	ELLESYIDGR	597.804	2	32.6313	FALSE	0.521259	0.236627	0	0	0	0.0256191	0.929598	1	1
sp|P00734|THRB_HUMAN	GDIYSELLER	597.804	2	32.326	TRUE	0.00881057	0.241509	0.0551344	1	0.0606061	0.313218	1	0.981208	1
sp|P00734|THRB_HUMAN	YGFYTHVFR	397.198	3	28.2622	FALSE	0	0	0	0	0	0	0.45283	0	0.12963
sp|P00734|THRB_HUMAN	FVHTYFGYR	397.198	3	26.991	TRUE	1	1	1	1	0.965128	0.171473	1	1	0.358621
sp|P00734|THRB_HUMAN	YTAC[CAM]ETAR	486.216	2	9.33183	FALSE	0.502518	1	1	1	1	1	0	0	0
sp|P00734|THRB_HUMAN	ATEC[CAM]ATYR	486.216	2	6.73685	TRUE	0.818182	1	0.621349	1	0.748031	1	1	1	1
sp|P08603|CFAH_HUMAN	SLGNVIMVC[CAM]R	574.799	2	27.8106	FALSE	0	0	0	0.569184	0	0	1	1	1
sp|P08603|CFAH_HUMAN	SC[CAM]VMIVNGLR	574.799	2	30.2091	TRUE	1	1	1	1	1	0.44668	1	1	1
sp|P08603|CFAH_HUMAN	DGWSAQPTC[CAM]IK	631.795	2	22.3243	FALSE	0	0.104418	0	0	0.114566	1	1	1	1
sp|P08603|CFAH_HUMAN	IC[CAM]TPQASWGDK	631.795	2	23.0113	TRUE	0.259259	1	0.815592	0.446475	1	1	1	1	1
sp|P08603|CFAH_HUMAN	C[CAM]TSTGWIPAPR	623.306	2	25.4935	FALSE	0	0	0	0	0	0	1	0.39886	1
sp|P08603|CFAH_HUMAN	PAPIWGTSTC[CAM]R	623.306	2	25.2617	TRUE	0.989136	1	1	1	1	1	1	0.994036	1
sp|P08603|CFAH_HUMAN	SPDVINGSPISQK	671.354	2	19.7515	FALSE	0	0	0	0	0.0426257	0	0.944993	1	1
sp|P08603|CFAH_HUMAN	QSIPSGNIVDPSK	671.354	2	20.8039	TRUE	0.759494	1	1	0.899732	1	0.0927583	0.860759	1	1
sp|P07288|KLK3_HUMAN	AVC[CAM]GGVLVHPQWVLTAAHC[CAM]IR	586.81	4	36.0659	FALSE	1	0.606645	1	1	0.00896861	1	0.31887	1	1
sp|P07288|KLK3_HUMAN	IC[CAM]HAATLVWQPHVLVGGC[CAM]VAR	586.81	4	37.2001	TRUE	1	0.763211	1	1	0.722727	1	1	1	1
sp|P07288|KLK3_HUMAN	HSQPWQVLVASR	469.921	3	31.2895	FALSE	1	1	1	1	0.279338	0.285091	0.944212	1	1
sp|P07288|KLK3_HUMAN	SAVLVQWPQSHR	469.921	3	29.6007	TRUE	1	1	1	1	1	0.923488	1	1	1
sp|P07288|KLK3_HUMAN	LQC[CAM]VDLHVISNDVC[CAM]AQVHPQK	615.809	4	34.2788	FALSE	1	1	1	1	1	1	1	1	1
sp|P07288|KLK3_HUMAN	QPHVQAC[CAM]VDNSIVHLDVC[CAM]QLK	615.809	4	34.95	TRUE	1	1	1	1	1	1	1	1	1
sp|P07288|KLK3_HUMAN	FMLC[CAM]AGR	427.704	2	20.0756	FALSE	1	0.957733	0	0.117827	0.224906	0	0.73301	1	1
sp|P07288|KLK3_HUMAN	GAC[CAM]LMFR	427.704	2	21.7555	TRUE	1	0.972714	1	1	0.694301	1	1	0.421249	1
sp|P02763|A1AG1_HUMAN	YVGGQEHFAHLLILR	584.99	3	32.2072	FALSE	0.263709	0.21869	0.648051	0	0	0	0	0	0
sp|P02763|A1AG1_HUMAN	LILLHAFHEQGGVYR	584.99	3	31.7187	TRUE	0.107264	1	1	0.280057	1	0.164319	0.526892	0.125858	1
sp|P02763|A1AG1_HUMAN	SDVVYTDWK	556.767	2	24.9751	FALSE	0	0	0	0.274399	1	1	0	0	0
sp|P02763|A1AG1_HUMAN	WDTYVVDSK	556.767	2	24.944	TRUE	0.693347	1	0.839223	0.330567	1	1	1	1	1
sp|P02763|A1AG1_HUMAN	EQLGEFYEALDC[CAM]LR	581.607	3	46.081	FALSE	0	0	0	0	0.635613	0	0	0	0
sp|P02763|A1AG1_HUMAN	LC[CAM]DLAEYFEGLQER	581.607	3	45.8471	TRUE	0.115669	0.176166	0.438356	1	0.27974	1	1	1	1
sp|P02763|A1AG1_HUMAN	GGQEHFAHLLILR	497.612	3	29.4641	FALSE	1	0.00569395	0.992403	0.611541	1	0.786606	0	0	0
sp|P02763|A1AG1_HUMAN	LILLHAFHEQGGR	497.612	3	30.6216	TRUE	0.465645	1	0.467577	1	0.579781	1	1	0.68491	1
sp|P02763|A1AG1_HUMAN	TYMLAFDVNDEK	723.334	2	34.9409	FALSE	1	1	1	1	0.922199	1	0	0	0
sp|P02763|A1AG1_HUMAN	EDNVDFALMYTK	723.334	2	34.6693	TRUE	0.839702	1	0.630965	1	1	1	1	1	1
sp|P02763|A1AG1_HUMAN	VGGQEHFAHLLILR	530.635	3	30.0685	FALSE	1	0.580819	1	1	1	1	0	0	0.197468
sp|P02763|A1AG1_HUMAN	LILLHAFHEQGGVR	530.635	3	30.0583	TRUE	1	1	1	1	1	1	1	1	1
sp|P06576|ATPB_HUMAN	VVDLLAPYAK	544.821	2	32.5952	FALSE	0	0	0	0.848619	0.126726	0.0768602	1	1	0
sp|P06576|ATPB_HUMAN	AYPALLDVVK	544.821	2	31.2595	TRUE	0.5	1	1	0.960754	1	1	1	1	1
sp|P06576|ATPB_HUMAN	IGLFGGAGVGK	488.285	2	28.6193	FALSE	0	0	0	0	0.15336	0	1	0.193757	0.922559
sp|P06576|ATPB_HUMAN	GVGAGGFLGIK	488.285	2	30.379	TRUE	1	1	0.785425	0.0148883	0.596026	0.197097	1	1	1
sp|P06576|ATPB_HUMAN	FTQAGSEVSALLGR	718.381	2	35.1337	FALSE	0	0	0	0.617122	0.585749	0	1	1	1
sp|P06576|ATPB_HUMAN	GLLASVESGAQTFR	718.381	2	35.1854	TRUE	0.119303	0.91376	0.0282287	1	1	1	0.928058	1	1
sp|P06576|ATPB_HUMAN	IMDPNIVGSEHYDVAR	605.961	3	26.2526	FALSE	1	1	1	1	1	1	1	1	1
sp|P06576|ATPB_HUMAN	AVDYHESGVINPDMIR	605.961	3	25.8195	TRUE	1	1	1	1	1	1	1	1	1
sp|P06576|ATPB_HUMAN	LVLEVAQHLGESTVR	550.977	3	31.861	FALSE	0	0	0	1	1	0.0206009	1	0.882517	1
sp|P06576|ATPB_HUMAN	VTSEGLHQAVELVLR	550.977	3	33.438	TRUE	1	1	1	1	1	1	1	1	0.420112
sp|P06576|ATPB_HUMAN	AHGGYSVFAGVGER	469.565	3	22.9858	FALSE	0	0	0	0.528607	1	0	0.0361011	0.912595	1
sp|P06576|ATPB_HUMAN	EGVGAFVSYGGHAR	469.565	3	24.087	TRUE	1	1	0.92113	0.304682	1	1	1	0.568278	0.44
sp|P06576|ATPB_HUMAN	IMNVIGEPIDER	693.358	2	29.617	FALSE	0	0	0	1	0.232384	0.235736	1	1	1
sp|P06576|ATPB_HUMAN	EDIPEGIVNMIR	693.358	2	29.6495	TRUE	0.326579	0.166884	1	1	1	1	1	1	1
sp|P06576|ATPB_HUMAN	FLSQPFQVAEVFTGHMGK	675.008	3	45.0421	FALSE	0.619883	0.00851064	0.508645	1	1	1	0.527453	1	1
sp|P06576|ATPB_HUMAN	GMHGTFVEAVQFPQSLFK	675.008	3	44.285	TRUE	1	1	1	1	1	1	0.171996	1	1
sp|P06576|ATPB_HUMAN	IPVGPETLGR	519.801	2	22.3427	FALSE	0.0600559	0.0056899	0	0.557998	1	1	1	1	1
sp|P06576|ATPB_HUMAN	GLTEPGVPIR	519.801	2	24.1387	TRUE	1	0.0416089	1	1	1	1	1	1	1
sp|P06576|ATPB_HUMAN	VALTGLTVAEYFR	720.398	2	43.9904	FALSE	0	0.0127208	0.00145879	0.572979	0.489117	0.830923	0.946779	0	1
sp|P06576|ATPB_HUMAN	FYEAVTLGTLAVR	720.398	2	44.8802	TRUE	1	0.96598	1	1	0.800659	0.88707	1	0.796499	1
sp|P00558|PGK1_HUMAN	LGDVYVNDAFGTAHR	545.602	3	27.6808	FALSE	0	0	0	0	0	0	1	1	1
sp|P00558|PGK1_HUMAN	HATGFADNVYVDGLR	545.602	3	26.317	TRUE	1	1	0.390951	1	1	1	1	1	1
sp|P00558|PGK1_HUMAN	VDFNVPMK	475.244	2	25.591	FALSE	0	0	0	0.857456	1	1	1	1	1
sp|P00558|PGK1_HUMAN	MPVNFDVK	475.244	2	26.2025	TRUE	0.490715	0.661097	1	0.0180624	1	0.546976	0.90407	1	1
sp|P00558|PGK1_HUMAN	AC[CAM]ANPAAGSVILLENLR	590.317	3	42.1702	FALSE	0	0	0	0.101852	0	0	1	0.0911215	0.417877
sp|P00558|PGK1_HUMAN	LNELLIVSGAAPNAC[CAM]AR	590.317	3	40.8711	TRUE	1	1	0.816592	1	1	1	1	1	0.97763
sp|P00558|PGK1_HUMAN	VSHVSTGGGASLELLEGK	580.976	3	26.5741	FALSE	0.632135	1	1	1	1	0.95966	1	0.0976744	1
sp|P00558|PGK1_HUMAN	GELLELSAGGGTSVHSVK	580.976	3	28.1289	TRUE	1	1	1	1	1	0.820686	1	1	1
sp|O94832|MYO1D_HUMAN	SSINDAAEFR	555.265	2	19.8188	FALSE	1	1	0.220698	0.505411	1	1	0.741393	1	1
sp|O94832|MYO1D_HUMAN	FEAADNISSR	555.265	2	20.1782	TRUE	1	0.786221	1	1	1	1	1	1	1
sp|O94832|MYO1D_HUMAN	LNQPQPDFTK	594.306	2	15.4481	FALSE	1	0.226439	0.0781671	1	1	0.662244	1	1	1
sp|O94832|MYO1D_HUMAN	TFDPQPQNLK	594.306	2	18.0415	TRUE	1	0.85629	0.629905	1	0.287143	1	0.790047	0.646962	0.727099
sp|O94832|MYO1D_HUMAN	HQVEYLGLLENVR	523.951	3	33.1598	FALSE	0.30611	1	0.933398	1	1	1	1	1	0.638639
sp|O94832|MYO1D_HUMAN	VNELLGLYEVQHR	523.951	3	36.9745	TRUE	1	1	1	1	1	1	1	1	0.819234
sp|O94832|MYO1D_HUMAN	C[CAM]GFQDDVAYGK	630.272	2	20.2342	FALSE	0.527303	0.549727	0.235512	1	0.585395	1	0.935714	1	0
sp|O94832|MYO1D_HUMAN	GYAVDDQFGC[CAM]K	630.272	2	22.1252	TRUE	1	1	0.735219	0.868709	0.799561	0.932049	1	0.825306	1
sp|O94832|MYO1D_HUMAN	LFC[CAM]WIVTR	547.794	2	39.2403	FALSE	0	1	1	0.0492846	0.620608	0.8573	0.995951	1	1
sp|O94832|MYO1D_HUMAN	TVIWC[CAM]FLR	547.794	2	38.6842	TRUE	1	1	0.568022	0.806524	0.731597	1	1	1	1
sp|O94832|MYO1D_HUMAN	VTDEMFLEALNSK	748.869	2	42.1768	FALSE	1	1	0.684403	1	0.286938	1	1	0.852878	1
sp|O94832|MYO1D_HUMAN	SNLAELFMEDTVK	748.869	2	41.169	TRUE	1	1	1	1	1	1	1	1	1
sp|O94832|MYO1D_HUMAN	HLQVNVTNPVQC[CAM]SLHGK	483.503	4	21.4348	FALSE	0.959009	1	1	1	1	0.61156	0.943503	1	1
sp|O94832|MYO1D_HUMAN	GHLSC[CAM]QVPNTVNVQLHK	483.503	4	20.8979	TRUE	1	1	1	1	1	1	0.782813	1	1
sp|P01871|IGHM_HUMAN	VSVFVPPR	450.769	2	22.2095	FALSE	0	0	0	0	0	0	0	0	0
sp|P01871|IGHM_HUMAN	PPVFVSVR	450.769	2	20.1425	TRUE	1	0.933204	0.641689	1	1	1	0.940256	1	1
sp|P01871|IGHM_HUMAN	NVPLPVIAELPPK	693.921	2	36.9097	FALSE	0	0	0	0	0	0	0	0.00508259	0
sp|P01871|IGHM_HUMAN	PPLEAIVPLPVNK	693.921	2	36.399	TRUE	0.0823045	1	0.512535	1	1	1	1	1	1
sp|P01871|IGHM_HUMAN	FTC[CAM]TVTHTDLPSPLK	572.959	3	26.0473	FALSE	0	0	0	0	0	0	1	0.308943	0
sp|P01871|IGHM_HUMAN	LPSPLDTHTVTC[CAM]TFK	572.959	3	26.0739	TRUE	1	1	1	1	1	1	1	1	1
sp|P01871|IGHM_HUMAN	LIC[CAM]QATGFSPR	625.322	2	22.12	FALSE	0	0	0	0	0	0	0	0	0.283671
sp|P01871|IGHM_HUMAN	PSFGTAQC[CAM]ILR	625.322	2	21.5563	TRUE	0.19305	1	0.708571	0.318056	0.153846	0.443251	0.188516	1	1
sp|Q16270|IBP7_HUMAN	ITVVDALHEIPVK	478.617	3	35.9521	FALSE	0	0	0	0	0	0	0	0	0
sp|Q16270|IBP7_HUMAN	VPIEHLADVVTIK	478.617	3	36.7262	TRUE	0.803419	1	1	1	0.532075	1	0.530576	1	1
sp|Q16270|IBP7_HUMAN	HEVTGWVLVSPLSK	517.956	3	34.826	FALSE	0.861084	0.384437	0.294508	0	0	0	1	0.193059	0.738028
sp|Q16270|IBP7_HUMAN	SLPSVLVWGTVEHK	517.956	3	34.5425	TRUE	0.0729525	1	0.212445	0.285109	0.331006	0.440701	1	0.0661157	0.235583
sp|Q16270|IBP7_HUMAN	YPVC[CAM]GSDGTTYPSGC[CAM]QLR	673.296	3	23.7558	FALSE	0	0	0.0114204	0	0	0	0.328987	1	1
sp|Q16270|IBP7_HUMAN	LQC[CAM]GSPYTTGDSGC[CAM]VPYR	673.296	3	23.6731	TRUE	1	1	1	1	1	1	1	1	1
sp|Q16270|IBP7_HUMAN	GTC[CAM]EQGPSIVTPPK	735.867	2	18.2848	FALSE	0	0	0	0	0	0	0	0	0.00591716
sp|Q16270|IBP7_HUMAN	PPTVISPGQEC[CAM]TGK	735.867	2	17.1757	TRUE	0.264615	1	0.120973	1	0.661593	1	0.45951	1	1
sp|O00299|CLIC1_HUMAN	GFTIPEAFR	519.274	2	35.9398	FALSE	0	0	0	0	0	0	0	0	0
sp|O00299|CLIC1_HUMAN	FAEPITFGR	519.274	2	37.0802	TRUE	1	0.971757	0.595699	1	1	1	0.186349	1	0.750695
sp|O00299|CLIC1_HUMAN	GVTFNVTTVDTK	641.338	2	25.9142	FALSE	0	0	0	0	0	0	1	0	0.644068
sp|O00299|CLIC1_HUMAN	TDVTTVNFTVGK	641.338	2	24.9563	TRUE	1	1	0.528053	1	0.82538	1	1	0.767751	0.794918
sp|O00299|CLIC1_HUMAN	NSNPALNDNLEK	664.826	2	15.5967	FALSE	0	0	0	0.251969	0	0.965554	0.945455	0.166113	0.163001
sp|O00299|CLIC1_HUMAN	ELNDNLAPNSNK	664.826	2	15.8579	TRUE	0.86601	0.375073	1	0.0841777	1	1	1	1	0.676385
sp|O00299|CLIC1_HUMAN	LHIVQVVC[CAM]K	365.883	3	18.7432	FALSE	0	0	0	0	0	0	1	0	0.884483
sp|O00299|CLIC1_HUMAN	LC[CAM]VVQVIHK	365.883	3	20.0734	TRUE	0.541254	0.755352	1	0.723601	0.537648	0.83602	0.708469	1	0.247573
sp|O00299|CLIC1_HUMAN	FLDGNELTLADC[CAM]NLLPK	644.996	3	43.9128	FALSE	0	0.0994624	1	1	0.74095	1	1	1	1
sp|O00299|CLIC1_HUMAN	PLLNC[CAM]DALTLENGDLFK	644.996	3	43.4586	TRUE	0.167859	0.914729	0.804227	0.33632	0.534666	0.8456	0.523723	1	0.916173
sp|P08174|DAF_HUMAN	EIYC[CAM]PAPPQIDNGIIQGER	724.025	3	33.7936	FALSE	0.32316	0.900682	1	1	1	1	0	0	0.439512
sp|P08174|DAF_HUMAN	EGQIIGNDIQPPAPC[CAM]YIER	724.025	3	33.7423	TRUE	0.962822	0.778116	0.836237	1	1	1	0.719611	0.999341	1
sp|P08174|DAF_HUMAN	GDC[CAM]GLPPDVPNAQPALEGR	654.983	3	33.6469	FALSE	0.956023	1	1	1	0.488179	0.824846	0.909355	1	1
sp|P08174|DAF_HUMAN	GELAPQANPVDPPLGC[CAM]DGR	654.983	3	34.4638	TRUE	1	1	1	1	1	1	1	1	1
sp|P10451|OSTP_HUMAN	GDSVVYGLR	483.256	2	20.9402	FALSE	0	0	0	0	0	0	0	0	0
sp|P10451|OSTP_HUMAN	LGYVVSDGR	483.256	2	22.6746	TRUE	1	0.461798	0.590517	1	1	0.832685	1	0.566553	1
sp|P10451|OSTP_HUMAN	DSYETSQLDDQSAETHSHK	545.236	4	14.1864	FALSE	1	0.63208	0.932879	1	0.243323	0.763324	0	0	0
sp|P10451|OSTP_HUMAN	HSHTEASQDDLQSTEYSDK	545.236	4	13.552	TRUE	1	1	1	1	1	1	1	1	1
sp|P10451|OSTP_HUMAN	ANDESNEHSDVIDSQELSK	706.314	3	17.3069	FALSE	0.066482	0	0.0842246	0.144144	0	0	0	0	0
sp|P10451|OSTP_HUMAN	SLEQSDIVDSHENSEDNAK	706.314	3	19.6122	TRUE	1	0.894556	1	1	1	1	0.271984	1	1
sp|P0DMV9|HS71B_HUMAN	DAGVIAGLNVLR	599.351	2	34.125	FALSE	0	0	0	0	0	0	1	0.212993	1
sp|P0DMV9|HS71B_HUMAN	LVNLGAIVGADR	599.351	2	34.3898	TRUE	1	1	1	1	1	1	1	1	1
sp|P0DMV9|HS71B_HUMAN	ATAGDTHLGGEDFDNR	559.248	3	16.8614	FALSE	0	0	0	0	0	0	1	1	1
sp|P0DMV9|HS71B_HUMAN	NDFDEGGLHTDGATAR	559.248	3	16.5238	TRUE	0.303582	0.659675	1	1	1	1	0.814645	1	1
sp|P0DMV9|HS71B_HUMAN	LLQDFFNGR	555.291	2	35.4771	FALSE	0	0	0	0	0	0	1	0.83834	1
sp|P0DMV9|HS71B_HUMAN	GNFFDQLLR	555.291	2	33.8275	TRUE	0.929225	0.165796	1	1	1	1	1	1	1
sp|P0DMV9|HS71B_HUMAN	AQIHDLVLVGGSTR	489.276	3	24.199	FALSE	0	0	0	0	0	0	0.242487	0.585859	0.735043
sp|P0DMV9|HS71B_HUMAN	TSGGVLVLDHIQAR	489.276	3	23.4914	TRUE	1	1	1	1	1	0.962845	1	1	1
sp|P0DMV9|HS71B_HUMAN	LVNHFVEEFK	421.224	3	24.2286	FALSE	1	0	0	1	1	0.205636	1	0.971698	1
sp|P0DMV9|HS71B_HUMAN	FEEVFHNVLK	421.224	3	26.9226	TRUE	1	1	0.520045	1	1	1	0.174201	0.417994	0.757353
sp|P0DMV9|HS71B_HUMAN	NALESYAFNMK	644.306	2	34.8538	FALSE	1	0.897561	0.0944777	1	0.922918	0.710204	1	1	0.201005
sp|P0DMV9|HS71B_HUMAN	MNFAYSELANK	644.306	2	32.6409	TRUE	0.577174	0.475126	0.809834	1	1	1	1	1	1
sp|P0DMV9|HS71B_HUMAN	FEELC[CAM]SDLFR	658.303	2	36.792	FALSE	1	0	0.416046	1	0	0	1	1	1
sp|P0DMV9|HS71B_HUMAN	FLDSC[CAM]LEEFR	658.303	2	37.905	TRUE	1	1	1	1	0.613731	0.593947	1	1	1
sp|P08758|ANXA5_HUMAN	GTVTDFPGFDER	670.81	2	30.934	FALSE	0	0	0	0	0	0	1	1	1
sp|P08758|ANXA5_HUMAN	EDFGPFDTVTGR	670.81	2	29.845	TRUE	1	0.614316	1	0.487867	1	1	1	1	1
sp|P08758|ANXA5_HUMAN	SEIDLFNIR	553.796	2	38.3232	FALSE	0	0	0	0	0	0	0	0.366115	1
sp|P08758|ANXA5_HUMAN	INFLDIESR	553.796	2	37.6934	TRUE	1	1	1	1	1	0.441907	0.973973	1	1
sp|P08758|ANXA5_HUMAN	NFATSLYSMIK	637.826	2	45.9323	FALSE	0	0	0.375219	0.00844595	0.247407	1	1	1	0.876618
sp|P08758|ANXA5_HUMAN	IMSYLSTAFNK	637.826	2	45.7091	TRUE	1	0.627722	0.679226	0.791171	0.871795	1	0.192641	1	1
sp|P08758|ANXA5_HUMAN	SIPAYLAETLYYAMK	578.632	3	55.3326	FALSE	0.037037	0	0.0295359	0	1	0.469347	1	0.0726846	0.565126
sp|P08758|ANXA5_HUMAN	MAYYLTEALYAPISK	578.632	3	56.2512	TRUE	0.328963	0.460674	0.40368	0.416722	0.352538	0.440081	0.794118	0.973046	0.690522
sp|O43490|PROM1_HUMAN	SLHQQSTQLSSSLTSVK	610.99	3	20.6532	FALSE	0	0	0	0	0	0	1	1	1
sp|O43490|PROM1_HUMAN	VSTLSSSLQTSQQHLSK	610.99	3	18.9203	TRUE	1	0.7283	1	1	1	1	1	1	1
sp|O43490|PROM1_HUMAN	TLLNETPEQIK	643.354	2	24.2376	FALSE	0	0	0.0793544	0	0	0	0.184182	1	1
sp|O43490|PROM1_HUMAN	IQEPTENLLTK	643.354	2	24.8948	TRUE	1	1	1	1	1	1	1	1	1
sp|O43490|PROM1_HUMAN	LSLSQLNSNPELR	735.899	2	30.816	FALSE	0.404611	0	0.497188	1	0.281407	1	0.00250627	0.837509	1
sp|O43490|PROM1_HUMAN	LEPNSNLQSLSLR	735.899	2	29.2627	TRUE	0.767442	1	1	1	1	1	1	1	1
sp|O43490|PROM1_HUMAN	NLQDFAAC[CAM]GIDR	690.322	2	29.2646	FALSE	0	0.328718	0	0	0	0	1	1	1
sp|O43490|PROM1_HUMAN	DIGC[CAM]AAFDQLNR	690.322	2	29.7543	TRUE	1	1	0.572821	0.432895	1	1	1	1	1
sp|O43490|PROM1_HUMAN	AWNYELPATNYETQDSHK	722.996	3	29.7468	FALSE	0.928193	1	0.296564	1	1	1	1	1	0.971808
sp|O43490|PROM1_HUMAN	HSDQTEYNTAPLEYNWAK	722.996	3	31.2875	TRUE	1	1	0.941291	1	1	1	0.488479	1	1
sp|O43490|PROM1_HUMAN	MNYDSYLAQTGK	695.819	2	25.798	FALSE	1	1	1	1	1	1	1	1	1
sp|O43490|PROM1_HUMAN	GTQALYSDYNMK	695.819	2	28.7751	TRUE	0.510876	1	0.971648	0.0433387	1	0.634804	1	0.891835	0.776147
sp|O43490|PROM1_HUMAN	TDLDGLVQQGYQSLNDIPDR	749.701	3	46.2751	FALSE	0	0	1	1	1	0.0783034	0.969115	1	0.528908
sp|O43490|PROM1_HUMAN	DPIDNLSQYGQQVLGDLDTR	749.701	3	47.588	TRUE	1	0.700828	0.34262	0.763263	0.367989	0.205793	1	1	1
sp|Q9UKU9|ANGL2_HUMAN	VFAEYASFR	545.272	2	28.6779	FALSE	0	0	0	0	0	0	0	0	0
sp|Q9UKU9|ANGL2_HUMAN	FSAYEAFVR	545.272	2	28.2638	TRUE	0.398614	0.116711	0.00720461	0.196914	1	0.0139494	1	0.946368	1
sp|Q9UKU9|ANGL2_HUMAN	LDGSVNFFR	527.769	2	31.3095	FALSE	0	0	0	0	0.0768588	0	0	0	1
sp|Q9UKU9|ANGL2_HUMAN	FFNVSGDLR	527.769	2	33.4458	TRUE	1	0.749618	0.968644	1	1	1	1	0.0566706	1
sp|Q9UKU9|ANGL2_HUMAN	LLVTMEDWSGR	653.827	2	36.1082	FALSE	0	0	0	0	0	0	0.528881	0	0.793824
sp|Q9UKU9|ANGL2_HUMAN	GSWDEMTVLLR	653.827	2	35.7609	TRUE	0.876471	1	0.791309	0.67993	1	0.592686	1	0.0429594	1
sp|Q9UKU9|ANGL2_HUMAN	LMQVWC[CAM]DQR	618.287	2	26.2908	FALSE	0	0	0	0.120519	0	1	1	1	0.923336
sp|Q9UKU9|ANGL2_HUMAN	QDC[CAM]WVQMLR	618.287	2	25.442	TRUE	0.108181	0.273177	0.591716	1	0.811784	1	1	1	0.680892
sp|Q9UKU9|ANGL2_HUMAN	HDPGGWTVIQR	422.551	3	21.002	FALSE	0	0	0	0	0	0	0.953569	0.447514	0
sp|Q9UKU9|ANGL2_HUMAN	QIVTWGGPDHR	422.551	3	22.7819	TRUE	1	0.768918	1	1	1	0.912413	1	0.448339	0.596708
sp|Q9UKU9|ANGL2_HUMAN	LEPESEYYK	579.272	2	17.8055	FALSE	0	0	0	0	0	0	0.89132	1	1
sp|Q9UKU9|ANGL2_HUMAN	YYESEPELK	579.272	2	18.6363	TRUE	0.329762	1	0.0730717	0.477842	0.714123	1	1	0.482511	1
sp|Q9UKU9|ANGL2_HUMAN	YHGNAGDSFTWHNGK	564.25	3	16.1913	FALSE	1	0.793955	0.0819342	0.384667	0.320504	1	1	1	1
sp|Q9UKU9|ANGL2_HUMAN	GNHWTFSDGANGHYK	564.25	3	15.355	TRUE	1	1	1	1	1	1	1	0.480717	1
sp|P68871|HBB_HUMAN	SAVTALWGK	466.764	2	28.4294	FALSE	0	0	0	0	0	0	0	0	0
sp|P68871|HBB_HUMAN	GWLATVASK	466.764	2	29.5447	TRUE	1	0.337335	0.835077	1	1	1	0.861173	1	1
sp|P68871|HBB_HUMAN	LLGNVLVC[CAM]VLAHHFGK	445.004	4	51.3755	FALSE	0	0	0	1	0.232662	1	0	0	0
sp|P68871|HBB_HUMAN	GFHHALVC[CAM]VLVNGLLK	445.004	4	51.3476	TRUE	0.441648	0.441662	0.44863	0.492994	0.477052	0.524611	0.632566	0.613845	0.698259
sp|P68871|HBB_HUMAN	GTFATLSELHC[CAM]DK	493.57	3	24.5207	FALSE	0.0612813	0	0.163765	0.0195122	0	0	0	1	0.00592593
sp|P68871|HBB_HUMAN	DC[CAM]HLESLTAFTGK	493.57	3	24.4803	TRUE	1	1	1	1	1	1	1	1	1
sp|Q12907|LMAN2_HUMAN	WTELAGC[CAM]TADFR	713.825	2	30.4285	FALSE	0	0	0	0	0	0	0	0	0
sp|Q12907|LMAN2_HUMAN	FDATC[CAM]GALETWR	713.825	2	30.2505	TRUE	0.367251	1	1	0.296974	1	0.0784955	1	0.294912	1
sp|Q12907|LMAN2_HUMAN	NLHGDGIALWYTR	505.928	3	32.5813	FALSE	0	0	0	0	0	0	0	0	0
sp|Q12907|LMAN2_HUMAN	TYWLAIGDGHLNR	505.928	3	32.579	TRUE	0.203716	1	0.384391	0.0870918	1	1	1	1	1
sp|Q12907|LMAN2_HUMAN	LVPGPVFGSK	500.795	2	23.8037	FALSE	0	0	0	0	0	0	0	0	0
sp|Q12907|LMAN2_HUMAN	SGFVPGPVLK	500.795	2	23.515	TRUE	1	0.274413	1	0.270538	1	1	1	0.652597	1
sp|Q12907|LMAN2_HUMAN	NC[CAM]IDITGVR	524.266	2	21.0019	FALSE	0	0	0	0	0	0	1	1	1
sp|Q12907|LMAN2_HUMAN	VGTIDIC[CAM]NR	524.266	2	19.6736	TRUE	1	1	0.193426	1	1	0.0647841	1	1	0.872507
sp|Q12907|LMAN2_HUMAN	EGSIWNHQPC[CAM]FLK	539.261	3	29.0691	FALSE	0.412407	0.987631	0.135859	0	0.258065	0	0.608997	0	1
sp|Q12907|LMAN2_HUMAN	LFC[CAM]PQHNWISGEK	539.261	3	29.0628	TRUE	1	1	1	0.924947	1	1	1	1	1
sp|P02649|APOE_HUMAN	AATVGSLAGQPLQER	749.405	2	23.1527	FALSE	0	0	0	0	0.256448	0.00530973	0	1	1
sp|P02649|APOE_HUMAN	EQLPQGALSGVTAAR	749.405	2	22.9389	TRUE	0.697505	1	1	0.386012	1	1	0.40616	1	1
sp|P02649|APOE_HUMAN	LQAEAFQAR	517.275	2	16.7503	FALSE	0.0494001	0.274243	0	0.538885	1	1	1	1	1
sp|P02649|APOE_HUMAN	AQFAEAQLR	517.275	2	19.4752	TRUE	0.00295421	0.244821	1	1	1	1	1	1	1
sp|P02649|APOE_HUMAN	LGADMEDVC[CAM]GR	611.763	2	20.2085	FALSE	0	0.827586	0	0.63432	0	1	0.942756	1	0.656219
sp|P02649|APOE_HUMAN	GC[CAM]VDEMDAGLR	611.763	2	19.4961	TRUE	0.302736	0.779129	1	1	1	1	1	1	0.917369
sp|P09525|ANXA4_HUMAN	GLGTDDNTLIR	587.807	2	22.4689	FALSE	0	0	0.0361613	0	0	0	1	0.646481	1
sp|P09525|ANXA4_HUMAN	ILTNDDTGLGR	587.807	2	20.2558	TRUE	1	0.711777	1	0.956021	1	1	1	1	1
sp|P09525|ANXA4_HUMAN	AEIDMLDIR	538.276	2	33.4198	FALSE	1	0	0	0	0	0	1	1	0.832155
sp|P09525|ANXA4_HUMAN	IDLMDIEAR	538.276	2	33.3719	TRUE	0.420872	0.189068	1	1	1	1	1	0.715283	0.881795
sp|P09525|ANXA4_HUMAN	FLTVLC[CAM]SR	498.271	2	27.8997	FALSE	0	0	0	0	0	0	1	1	1
sp|P09525|ANXA4_HUMAN	SC[CAM]LVTLFR	498.271	2	28.3091	TRUE	1	0.418578	0.829098	1	0.919003	1	1	1	1
sp|P09525|ANXA4_HUMAN	ISQTYQQQYGR	686.336	2	13.9647	FALSE	0	0	0	0	0.0142222	0.189668	1	1	1
sp|P09525|ANXA4_HUMAN	GYQQQYTQSIR	686.336	2	16.3082	TRUE	1	0.782168	1	1	1	0.885855	1	1	0.49069
sp|P09525|ANXA4_HUMAN	QDAQDLYEAGEK	683.81	2	18.2215	FALSE	0.521306	0	0	1	1	0.150825	1	1	0.10411
sp|P09525|ANXA4_HUMAN	EGAEYLDQADQK	683.81	2	20.6594	TRUE	1	0.853731	0.314149	1	0.233358	1	0.144633	1	1
sp|P02647|APOA1_HUMAN	DYVSQFEGSALGK	700.838	2	35.5896	FALSE	0	0	0	0	0	0	0	0.458867	0
sp|P02647|APOA1_HUMAN	GLASGEFQSVYDK	700.838	2	37.6187	TRUE	0.397458	1	1	1	1	1	1	1	0.844873
sp|P02647|APOA1_HUMAN	THLAPYSDELR	434.554	3	18.9166	FALSE	0	0	0	0	0	0	0	0	0
sp|P02647|APOA1_HUMAN	LEDSYPALHTR	434.554	3	19.6112	TRUE	1	1	1	0.369668	1	1	1	0.413534	1
sp|P02647|APOA1_HUMAN	QGLLPVLESFK	615.858	2	44.3319	FALSE	0	0	0	0.52267	1	0	1	0.872702	0.530744
sp|P02647|APOA1_HUMAN	FSELVPLLGQK	615.858	2	44.4708	TRUE	0.118121	1	0.0755735	1	0.283262	0.425648	1	1	0.614754
sp|P02647|APOA1_HUMAN	VSFLSALEEYTK	693.861	2	48.4287	FALSE	0	0	0	0	0	0	0.150056	1	1
sp|P02647|APOA1_HUMAN	TYEELASLFSVK	693.861	2	46.7482	TRUE	0.634971	0.807441	0.296743	1	1	1	1	1	0.723282
sp|P02647|APOA1_HUMAN	WQEEMELYR	642.29	2	30.1373	FALSE	0	0.312272	0.257789	0.852097	1	1	1	1	0.404063
sp|P02647|APOA1_HUMAN	YLEMEEQWR	642.29	2	30.5653	TRUE	1	1	1	1	1	0.0305344	1	1	1
sp|P02647|APOA1_HUMAN	DLATVYVDVLK	618.348	2	42.1344	FALSE	0	0	0	0.119266	0.13771	0	0	0	1
sp|P02647|APOA1_HUMAN	LVDVYVTALDK	618.348	2	41.6312	TRUE	1	1	0.90998	1	1	1	1	1	1
sp|O00560|SDCB1_HUMAN	DSTGHVGFIFK	403.208	3	26.6702	FALSE	0	0	0	0	0	0	0	0	0
sp|O00560|SDCB1_HUMAN	FIFGVHGTSDK	403.208	3	26.6667	TRUE	1	1	0.966216	1	1	0.553411	1	0.652529	1
sp|O00560|SDCB1_HUMAN	FGDQVLQINGENC[CAM]AGWSSDK	742.336	3	35.5915	FALSE	0.322156	0.323049	0.132546	1	1	1	0	0.002574	1
sp|O00560|SDCB1_HUMAN	DSSWGAC[CAM]NEGNIQLVQDGFK	742.336	3	34.7491	TRUE	1	1	1	1	1	1	1	1	1
sp|P02749|APOH_HUMAN	ATVVYQGER	511.767	2	13.7933	FALSE	1	0.36568	0	0.529595	1	0.63229	0.341317	0	0
sp|P02749|APOH_HUMAN	EGQYVVTAR	511.767	2	14.9366	TRUE	0.659686	0.183463	0.0682128	0.736903	1	1	0.0432173	1	1
sp|Q12913|PTPRJ_HUMAN	VLLESIGSHEELTQDSR	638.325	3	27.4524	FALSE	0.511421	1	1	1	1	1	0	0	0
sp|Q12913|PTPRJ_HUMAN	SDQTLEEHSGISELLVR	638.325	3	29.0814	TRUE	1	1	1	1	1	1	1	0.64092	1
sp|Q12913|PTPRJ_HUMAN	VITEPIPVSDLR	669.885	2	33.5881	FALSE	0.520487	0.991453	0.0704607	0	1	0.252959	0	0	0
sp|Q12913|PTPRJ_HUMAN	LDSVPIPETIVR	669.885	2	31.8586	TRUE	1	1	1	1	1	1	1	1	1
sp|Q12913|PTPRJ_HUMAN	QSPPESPILVHC[CAM]SAGVGR	630.988	3	21.9615	FALSE	1	1	1	1	1	1	1	1	1
sp|Q12913|PTPRJ_HUMAN	GVGASC[CAM]HVLIPSEPPSQR	630.988	3	22.324	TRUE	1	1	1	1	0.453649	1	1	0.88157	1
sp|Q12913|PTPRJ_HUMAN	TGTFIAIDR	497.272	2	25.5733	FALSE	0.938521	0	0.201765	1	0.426951	0.409122	1	1	1
sp|Q12913|PTPRJ_HUMAN	DIAIFTGTR	497.272	2	22.4876	TRUE	1	1	1	0.0811866	1	1	1	1	1
sp|Q12913|PTPRJ_HUMAN	TPSSTGPSPVFDIK	716.87	2	27.5521	FALSE	1	1	0.693028	1	1	1	0	0.359176	1
sp|Q12913|PTPRJ_HUMAN	IDFVPSPGTSSPTK	716.87	2	26.1439	TRUE	0.833582	0.681205	0.86548	0.404794	0.79758	1	1	1	1
sp|P07339|CATD_HUMAN	VSTLPAITLK	521.829	2	29.1056	FALSE	0	0	0	0	0	0	0	0	0
sp|P07339|CATD_HUMAN	LTIAPLTSVK	521.829	2	29.1402	TRUE	1	1	0.0416956	1	1	1	0.705212	1	1
sp|P07339|CATD_HUMAN	LSPEDYTLK	533.277	2	21.6749	FALSE	1	1	1	0.848451	0.0343643	1	0.598782	0.201501	1
sp|P07339|CATD_HUMAN	LTYDEPSLK	533.277	2	22.0625	TRUE	0.9155	1	1	1	0.0573356	1	1	1	0.186224
sp|P07339|CATD_HUMAN	FDGILGMAYPR	620.313	2	38.9223	FALSE	0	0	0	0.2185	0	0	0	0	1
sp|P07339|CATD_HUMAN	PYAMGLIGDFR	620.313	2	38.4874	TRUE	1	0.899512	0.508929	1	1	1	0.933908	1	0.0310734
sp|P07339|CATD_HUMAN	QPGITFIAAK	523.306	2	25.4247	FALSE	0.0286738	0	0	0	0.123577	0.56174	0.211416	1	0.734153
sp|P07339|CATD_HUMAN	AAIFTIGPQK	523.306	2	25.6074	TRUE	0.0203046	1	0.144437	1	1	1	0.787549	1	1
sp|P07339|CATD_HUMAN	ISVNNVLPVFDNLMQQK	653.684	3	50.2407	FALSE	0.257108	0	0	0.752441	0.219864	0.688797	1	1	0.360092
sp|P07339|CATD_HUMAN	QQMLNDFVPLVNNVSIK	653.684	3	51.8307	TRUE	1	1	0.93236	0.724755	1	0.773789	1	1	0.626896
sp|P07339|CATD_HUMAN	GPIPEVLK	426.763	2	23.9008	FALSE	0	0	0	1	0.0910596	0	1	0.712433	1
sp|P07339|CATD_HUMAN	LVEPIPGK	426.763	2	24.1658	TRUE	1	1	1	1	1	1	1	1	1
sp|P07339|CATD_HUMAN	LLDIAC[CAM]WIHHK	469.252	3	34.4495	FALSE	0	0	0.891294	0	0	0	1	0.738508	1
sp|P07339|CATD_HUMAN	HHIWC[CAM]AIDLLK	469.252	3	31.6388	TRUE	0.703627	1	1	1	1	1	1	1	1
sp|P19835|CEL_HUMAN	LVSEFTITK	519.297	2	25.3402	FALSE	0	0	0	0	0	0	0	0.0682353	0.982659
sp|P19835|CEL_HUMAN	TITFESVLK	519.297	2	25.5594	TRUE	0.156373	1	1	0.67215	0.745763	1	1	1	1
sp|P19835|CEL_HUMAN	ALENPQPHPGWQGTLK	591.641	3	21.932	FALSE	0	0	0	0	0	0	0.22732	1	1
sp|P19835|CEL_HUMAN	LTGQWGPHPQPNELAK	591.641	3	21.1238	TRUE	1	1	1	0.866521	1	1	1	1	1
sp|P19835|CEL_HUMAN	NPLFWAK	438.242	2	30.6966	FALSE	0	0	0	0	0.0654362	0	1	1	0.529475
sp|P19835|CEL_HUMAN	AWFLPNK	438.242	2	31.674	TRUE	1	0.643799	1	0.248742	1	0.98314	1	0.653386	0.225248
sp|P19835|CEL_HUMAN	GIPFAAPTK	451.261	2	21.7547	FALSE	0	0	0	0	0	0	0.365064	1	0
sp|P19835|CEL_HUMAN	TPAAFPIGK	451.261	2	20.4356	TRUE	0.828757	0.497219	0.806241	1	0.366621	1	0.411877	1	0.954281
sp|P19835|CEL_HUMAN	VGPLGFLSTGDANLPGNYGLR	706.704	3	46.5627	FALSE	0.306393	1	0	0.246043	1	0	0	0.135747	0
sp|P19835|CEL_HUMAN	LGYNGPLNADGTSLFGLPGVR	706.704	3	45.5145	TRUE	1	0.233144	0.258222	0.381916	0.410291	0.693444	0.619863	0.820144	1
sp|P19835|CEL_HUMAN	VTEEDFYK	515.74	2	19.8671	FALSE	0	0	0	0.0148026	0	0	1	0.661927	1
sp|P19835|CEL_HUMAN	YFDEETVK	515.74	2	20.7525	TRUE	1	1	0.607162	1	1	1	1	1	1
sp|P19835|CEL_HUMAN	AMIAYWTNFAK	658.329	2	40.9338	FALSE	0	0	0.0308555	0.849224	0.619501	1	0.353755	0.716463	0.734848
sp|P19835|CEL_HUMAN	AFNTWYAIMAK	658.329	2	41.6003	TRUE	0.279583	1	0.0743746	0.6163	0.435762	0.869184	0.601739	1	1
sp|P19835|CEL_HUMAN	ALTLAYK	390.237	2	20.0679	FALSE	0	0	0	0	0	0	0.847534	1	0.73909
sp|P19835|CEL_HUMAN	YALTLAK	390.237	2	20.1499	TRUE	1	0.863659	0.638478	1	1	1	1	1	1
sp|P07602|SAP_HUMAN	LGPGMADIC[CAM]K	531.26	2	21.8279	FALSE	0	0	0	0	0.583889	0	0	0	0
sp|P07602|SAP_HUMAN	LC[CAM]IDAMGPGK	531.26	2	22.3236	TRUE	1	1	0.496342	0.998964	1	1	0.250256	0.027127	1
sp|P07602|SAP_HUMAN	DVC[CAM]QDC[CAM]IQMVTDIQTAVR	717.999	3	44.0893	FALSE	0.911992	0.631356	0	1	1	0.841755	0.970447	0.975118	1
sp|P07602|SAP_HUMAN	VATQIDTVMQIC[CAM]DQC[CAM]VDR	717.999	3	43.3501	TRUE	0.64808	1	1	1	1	1	0.61868	1	1
sp|P07602|SAP_HUMAN	LVGYLDR	418.237	2	20.3294	FALSE	0.242197	0	0	0	0	0	0	0	0.2175
sp|P07602|SAP_HUMAN	DLYGVLR	418.237	2	21.8593	TRUE	1	0.898537	1	1	1	0.550837	1	1	1
sp|P07602|SAP_HUMAN	GC[CAM]SFLPDPYQK	656.306	2	29.7532	FALSE	0	0	0	0	0.238273	0	0.00985222	0	0
sp|P07602|SAP_HUMAN	QYPDPLFSC[CAM]GK	656.306	2	29.7308	TRUE	0.243446	0.630908	0.687533	0.123288	0.0177462	1	1	1	1
sp|P07602|SAP_HUMAN	EILDAFDK	475.745	2	30.8413	FALSE	1	0.477945	1	0.562044	1	1	0.192432	1	1
sp|P07602|SAP_HUMAN	DFADLIEK	475.745	2	30.434	TRUE	1	0.896619	0.991916	0.892009	0.026178	0.314655	0.989775	1	1
sp|P07602|SAP_HUMAN	GDVC[CAM]QDC[CAM]IQMVTDIQTAVR	737.006	3	42.6411	FALSE	0	0	0	0	0	0	0	0	0
sp|P07602|SAP_HUMAN	VATQIDTVMQIC[CAM]DQC[CAM]VDGR	737.006	3	44.5498	TRUE	0.78852	0.409195	1	1	1	0.560616	1	1	0.990932
sp|P25705|ATPA_HUMAN	VLSIGDGIAR	500.793	2	24.7275	FALSE	0	0	0	0	0	0	1	0.713629	0.848908
sp|P25705|ATPA_HUMAN	AIGDGISLVR	500.793	2	26.7349	TRUE	1	1	1	1	1	1	1	1	0.929412
sp|P25705|ATPA_HUMAN	AVDSLVPIGR	513.801	2	26.1681	FALSE	0	0	0	0	0	0.0631229	1	1	1
sp|P25705|ATPA_HUMAN	GIPVLSDVAR	513.801	2	28.1602	TRUE	1	1	1	1	0.745054	1	1	1	0.104396
sp|P25705|ATPA_HUMAN	VVDALGNAIDGK	586.32	2	22.6323	FALSE	1	0.955267	1	1	1	1	1	0.63106	1
sp|P25705|ATPA_HUMAN	GDIANGLADVVK	586.32	2	23.6576	TRUE	1	1	1	1	1	0.539948	1	1	1
sp|P25705|ATPA_HUMAN	LELAQYR	446.748	2	20.5947	FALSE	0	0	0	0.0811232	0.485237	1	1	0.627907	1
sp|P25705|ATPA_HUMAN	YQALELR	446.748	2	22.0873	TRUE	0.0702479	0.456338	1	0.996364	0.976959	0.421918	1	0.877637	1
sp|P25705|ATPA_HUMAN	HALIIYDDLSK	644.351	2	27.1734	FALSE	0	0	0	1	1	0.635697	1	1	0
sp|P25705|ATPA_HUMAN	SLDDYIILAHK	644.351	2	28.4026	TRUE	1	1	1	0.518285	1	1	1	1	1
sp|P25705|ATPA_HUMAN	TGTAEMSSILEER	712.34	2	29.5057	FALSE	0	0	0	1	0.901053	0.975661	0.663333	1	0.739417
sp|P25705|ATPA_HUMAN	EELISSMEATGTR	712.34	2	28.8024	TRUE	1	0.316364	1	1	1	0.51369	1	1	1
sp|P01876|IGHA1_HUMAN	TFTC[CAM]TAAYPESK	688.314	2	18.2057	FALSE	0	0	0	0	0	0	0	0	0
sp|P01876|IGHA1_HUMAN	SEPYAATC[CAM]TFTK	688.314	2	18.9476	TRUE	1	1	0.646966	0.453368	1	0.633517	0.477778	1	0.694391
sp|P01876|IGHA1_HUMAN	TPLTATLSK	466.277	2	17.7211	FALSE	0	0	0	0	0	0	0.666113	0.694704	1
sp|P01876|IGHA1_HUMAN	SLTATLPTK	466.277	2	18.4445	TRUE	1	0.668402	0.805234	1	0.262271	0.47082	1	0.41016	1
sp|P01876|IGHA1_HUMAN	GDTFSC[CAM]MVGHEALPLAFTQK	737.019	3	39.6429	FALSE	0.251244	0.574204	0.551499	0.462927	0	1	1	0	1
sp|P01876|IGHA1_HUMAN	QTFALPLAEHGVMC[CAM]SFTDGK	737.019	3	40.133	TRUE	0.861933	1	1	0.901499	0.877193	1	1	1	1
sp|P01876|IGHA1_HUMAN	SVTWSESGQGVTAR	732.857	2	20.515	FALSE	0	0.267824	0	0.156951	0	0	0.575704	0	0.816801
sp|P01876|IGHA1_HUMAN	ATVGQGSESWTVSR	732.857	2	22.4326	TRUE	1	1	0.477595	1	1	1	1	0.544358	1
sp|P09543|CN37_HUMAN	AIFTGYYGK	510.263	2	25.8016	FALSE	1	0.889435	0.647338	0	0.163394	0.291939	1	1	1
sp|P09543|CN37_HUMAN	GYYGTFIAK	510.263	2	26.8379	TRUE	0.525676	1	1	0.576761	1	1	0.409222	0.84248	1
sp|P09543|CN37_HUMAN	AGQVFLEELGNHK	481.253	3	27.8392	FALSE	1	1	0.401842	0	0	0.327611	1	0.331658	1
sp|P09543|CN37_HUMAN	HNGLEELFVQGAK	481.253	3	29.2947	TRUE	1	1	0.59064	1	1	1	1	0.0750293	1
sp|P09543|CN37_HUMAN	LDEDLAAYC[CAM]R	613.28	2	24.4712	FALSE	0.291463	1	0.509476	0.227207	0	0	1	1	1
sp|P09543|CN37_HUMAN	LC[CAM]YAALDEDR	613.28	2	26.381	TRUE	1	0.871668	1	1	0.657293	0.706503	1	0.587248	1
sp|P0C0L5|CO4B_HUMAN	AEMADQAAAWLTR	717.346	2	36.2105	FALSE	1	1	1	1	0.782705	0.18238	0.0384615	1	1
sp|P0C0L5|CO4B_HUMAN	TLWAAAQDAMEAR	717.346	2	34.7784	TRUE	1	1	1	1	1	1	0.946554	1	1
sp|Q01459|DIAC_HUMAN	DPAGHFHQVWYDNPQSISLK	585.536	4	30.1504	FALSE	1	1	1	0.530435	1	1	0	0	0
sp|Q01459|DIAC_HUMAN	LSISQPNDYWVQHFHGAPDK	585.536	4	30.746	TRUE	1	0.845771	1	1	1	1	1	1	0.4
sp|Q01459|DIAC_HUMAN	DIIDPAFR	473.753	2	30.1428	FALSE	1	0	0.0680272	0.769493	0.424161	0.0205479	0	0	0
sp|Q01459|DIAC_HUMAN	FAPDIIDR	473.753	2	30.157	TRUE	0.0287356	1	0.508096	1	1	1	0.90566	1	1
sp|Q01459|DIAC_HUMAN	HHPDFEVFVFDVGQK	600.962	3	37.8953	FALSE	1	0.455824	1	1	0.39429	0.700472	0	0	0.71854
sp|Q01459|DIAC_HUMAN	QGVDFVFVEFDPHHK	600.962	3	36.6	TRUE	1	1	1	0.0930954	1	0.831386	1	0.899654	1
sp|Q01459|DIAC_HUMAN	YDSELMC[CAM]YAHSK	501.88	3	22.1801	FALSE	1	1	1	1	0.549287	1	0	0	0
sp|Q01459|DIAC_HUMAN	SHAYC[CAM]MLESDYK	501.88	3	22.9032	TRUE	1	1	1	1	0.379005	1	1	0.077374	1
sp|Q01459|DIAC_HUMAN	ATYIQNYR	514.762	2	16.4892	FALSE	0.46538	0.277606	1	1	1	0.686496	0	0	0
sp|Q01459|DIAC_HUMAN	YNQIYTAR	514.762	2	17.1409	TRUE	1	1	0.560738	1	0.823657	1	1	1	1
sp|P60174|TPIS_HUMAN	IIYGGSVTGATC[CAM]K	663.84	2	18.739	FALSE	0	0	0	0	0	0	1	0	1
sp|P60174|TPIS_HUMAN	IC[CAM]TAGTVSGGYIK	663.84	2	18.7853	TRUE	0.245636	1	0.0321903	0.997408	0.0410256	0.825112	1	0.168328	0.924242
sp|P60174|TPIS_HUMAN	VPADTEVVC[CAM]APPTAYIDFAR	731.361	3	40.1634	FALSE	0	0	0	0.0133222	0	0	0.756329	0.351085	1
sp|P60174|TPIS_HUMAN	AFDIYATPPAC[CAM]VVETDAPVR	731.361	3	38.543	TRUE	1	1	1	1	1	1	1	1	1
sp|P60174|TPIS_HUMAN	DC[CAM]GATWVVLGHSER	529.584	3	27.7082	FALSE	0	0	0	0	0.478093	0	0	0.931507	1
sp|P60174|TPIS_HUMAN	ESHGLVVWTAGC[CAM]DR	529.584	3	25.9646	TRUE	1	0.724191	0.230056	0.794582	1	1	1	1	1
sp|P60174|TPIS_HUMAN	IAVAAQNC[CAM]YK	569.29	2	13.6769	FALSE	0	0	0	0	0	0	0.917749	0	0.0989011
sp|P60174|TPIS_HUMAN	YC[CAM]NQAAVAIK	569.29	2	12.923	TRUE	0.940499	0.270304	0.559653	1	1	0.666265	1	1	1
sp|P60174|TPIS_HUMAN	VAHALAEGLGVIAC[CAM]IGEK	603.329	3	40.5269	FALSE	0	0	0	0	0	0	0.323944	0	0.537887
sp|P60174|TPIS_HUMAN	EGIC[CAM]AIVGLGEALAHAVK	603.329	3	38.4138	TRUE	1	1	1	1	1	0.955828	1	1	1
sp|P60174|TPIS_HUMAN	QSLGELIGTLNAAK	707.899	2	40.6734	FALSE	0	0	0	0	0	0	1	1	1
sp|P60174|TPIS_HUMAN	AANLTGILEGLSQK	707.899	2	41.5849	TRUE	0.909355	0.364713	1	0.607143	0.443857	0.807671	1	1	1
sp|P60174|TPIS_HUMAN	SNVSDAVAQSTR	617.805	2	14.0387	FALSE	0	0	0	0	0	0	0.462114	0.994044	1
sp|P60174|TPIS_HUMAN	TSQAVADSVNSR	617.805	2	14.4218	TRUE	1	1	0.947725	0.906083	1	1	1	1	0.673807
sp|Q9UBG3|CRNN_HUMAN	SQTSQAVTGGHTQIQAGSHTETVEQDR	714.089	4	14.3489	FALSE	0	0	0	0	0	0	0.369501	0.00499376	1
sp|Q9UBG3|CRNN_HUMAN	DQEVTETHSGAQIQTHGGTVAQSTQSR	714.089	4	14.3297	TRUE	0.936928	1	1	0.145536	0.494898	0.86747	1	0.867657	1
sp|Q9UBG3|CRNN_HUMAN	LLDEDHTGTVEFK	501.916	3	22.2713	FALSE	0	0	0	0	0	0	1	1	1
sp|Q9UBG3|CRNN_HUMAN	FEVTGTHDEDLLK	501.916	3	20.2926	TRUE	1	1	0.545753	1	1	1	1	1	0.867072
sp|Q9UBG3|CRNN_HUMAN	ISPQIQLSGQTEQTQK	595.983	3	21.1676	FALSE	0	0	0	0	0	0	0.820318	1	1
sp|Q9UBG3|CRNN_HUMAN	QTQETQGSLQIQPSIK	595.983	3	22.3622	TRUE	1	1	0.882092	1	1	1	1	1	0.829787
sp|Q9UBG3|CRNN_HUMAN	EFLVLVFK	497.802	2	44.2862	FALSE	0	0	0	0	0	0	0	0	1
sp|Q9UBG3|CRNN_HUMAN	FVLVLFEK	497.802	2	42.2934	TRUE	0.604402	1	0.737545	0.67876	1	1	0.337011	0.975084	0.910169
sp|P01008|ANT3_HUMAN	EVPLNTIIFMGR	695.382	2	43.1012	FALSE	0	0	0	0	0.0509338	0	0	0	0
sp|P01008|ANT3_HUMAN	GMFIITNLPVER	695.382	2	44.75	TRUE	0.639241	1	1	0.537094	1	1	0.862658	1	1
sp|P01008|ANT3_HUMAN	TSDQIHFFFAK	447.559	3	32.4637	FALSE	0.387956	0.0402219	0.845771	0.477535	0.552664	0	0	0	0.331019
sp|P01008|ANT3_HUMAN	AFFFHIQDSTK	447.559	3	32.4731	TRUE	1	1	1	1	1	0.85777	1	1	1
sp|P01008|ANT3_HUMAN	VAEGTQVLELPFK	715.898	2	37.5306	FALSE	0.804621	0.309756	0.769466	0.634262	0.870864	1	0.192017	0.124138	1
sp|P01008|ANT3_HUMAN	FPLELVQTGEAVK	715.898	2	39.2065	TRUE	0.957477	0.416284	0.613248	1	0.743923	1	0.320888	0.215122	1
sp|P29508|SPB3_HUMAN	VLHFDQVTENTTGK	530.27	3	21.0535	FALSE	0	0	0	0	0.243685	0	1	1	1
sp|P29508|SPB3_HUMAN	GTTNETVQDFHLVK	530.27	3	23.3683	TRUE	1	0.906265	1	1	1	1	1	1	1
sp|P29508|SPB3_HUMAN	GLVLSGVLHK	511.821	2	24.7692	FALSE	0	0	0	0	0	0	0	1	0
sp|P29508|SPB3_HUMAN	HLVGSLVLGK	511.821	2	26.3878	TRUE	1	1	1	0.605952	0.658465	1	1	1	0.612705
sp|Q9HCU0|CD248_HUMAN	LLWIGLQR	499.811	2	38.525	FALSE	0	0	0	0	0	0	0	0	0
sp|Q9HCU0|CD248_HUMAN	QLGIWLLR	499.811	2	40.1435	TRUE	0.201153	0.187781	1	0.302733	0.48072	0.35468	1	1	1
sp|Q9HCU0|CD248_HUMAN	TFLEAWR	461.743	2	33.0104	FALSE	0	0	0	0	0	1	0	0	0
sp|Q9HCU0|CD248_HUMAN	WAELFTR	461.743	2	34.9729	TRUE	1	1	1	1	1	1	0.757098	1	1
sp|Q9HCU0|CD248_HUMAN	ELGGDLATPR	514.772	2	18.849	FALSE	0.579033	0	0	0	0.0211268	0.691489	0	0	0
sp|Q9HCU0|CD248_HUMAN	PTALDGGLER	514.772	2	18.5622	TRUE	0.9233	0.389114	1	1	1	1	1	1	1
sp|Q9HCU0|CD248_HUMAN	C[CAM]VALEASGEHR	410.196	3	10.0066	FALSE	0	0.550027	0.331748	0	0.477419	0.139461	0	0	0
sp|Q9HCU0|CD248_HUMAN	HEGSAELAVC[CAM]R	410.196	3	12.5072	TRUE	1	0.833333	0.103106	1	1	0.793651	1	1	1
sp|P02750|A2GL_HUMAN	DLLLPQPDLR	590.34	2	35.3812	FALSE	0	0	0	0	0	0	0	0	0
sp|P02750|A2GL_HUMAN	LDPQPLLLDR	590.34	2	35.3972	TRUE	0.959388	1	1	0.940558	1	1	1	1	1
sp|P02750|A2GL_HUMAN	VAAGAFQGLR	495.28	2	21.6577	FALSE	0	0	0	0	0	0	0	0	0
sp|P02750|A2GL_HUMAN	LGQFAGAAVR	495.28	2	21.66	TRUE	0.016035	0.0155258	0.0128205	0.0116959	0.0228873	0.0173461	0.0195122	0.0123609	1
sp|P02750|A2GL_HUMAN	ALGHLDLSGNR	384.876	3	15.3893	FALSE	1	0.103217	1	0.751578	1	0	1	0	1
sp|P02750|A2GL_HUMAN	NGSLDLHGLAR	384.876	3	18.1529	TRUE	0.587662	0.533847	0.885714	0.167407	0.155906	0.328571	0.179431	0.716279	1
sp|P02750|A2GL_HUMAN	ENQLEVLEVSWLHGLK	632.007	3	49.3019	FALSE	0	0	0.134817	0	0.3391	0.441157	0.860119	0	0
sp|P02750|A2GL_HUMAN	LGHLWSVELVELQNEK	632.007	3	47.0741	TRUE	0.723644	0.674987	0.578521	1	0.337032	0.207159	1	0.843906	0.948954
sp|P02750|A2GL_HUMAN	GPLQLER	406.735	2	16.1014	FALSE	0.881605	0.313939	1	0.81257	1	0.842105	0.526412	1	0.44469
sp|P02750|A2GL_HUMAN	ELQLPGR	406.735	2	15.3613	TRUE	0.939481	1	1	0.655234	1	1	0.0633803	1	1
sp|P41222|PTGDS_HUMAN	APEAQVSVQPNFQQDK	595.964	3	22.1149	FALSE	0	0	0	0	0	0	0.402697	1	0
sp|P41222|PTGDS_HUMAN	DQQFNPQVSVQAEPAK	595.964	3	22.3505	TRUE	1	0.40598	0.99383	1	0.682162	1	1	1	1
sp|P41222|PTGDS_HUMAN	LQPAGSLGSYSYR	699.854	2	23.8854	FALSE	0.30908	0.349169	1	1	0.334262	0.70229	1	1	1
sp|P41222|PTGDS_HUMAN	YSYSGLSGAPQLR	699.854	2	24.9374	TRUE	0.91401	0.247332	0.0565127	1	0.725934	1	1	0.0890973	1
sp|P41222|PTGDS_HUMAN	MATLYSR	421.215	2	15.7821	FALSE	0	1	0	0	0	0	0.755906	0.0385542	0.0143885
sp|P41222|PTGDS_HUMAN	SYLTAMR	421.215	2	15.3633	TRUE	1	1	1	0.187454	0.27551	0.505867	1	0.791176	0.39548
sp|P41222|PTGDS_HUMAN	SVQPNFQQDK	595.794	2	13.1605	FALSE	0	0	0	0	0	0	0.0147239	1	0.482456
sp|P41222|PTGDS_HUMAN	DQQFNPQVSK	595.794	2	13.5902	TRUE	1	1	0.611111	0.846837	0.239762	0.449363	0.960554	1	0.878343
sp|P41222|PTGDS_HUMAN	DLQAAPEAQVSVQPNFQQDK	738.366	3	29.0322	FALSE	0.336304	0.910325	0.00146735	0.0660377	0	0	1	1	1
sp|P41222|PTGDS_HUMAN	DQQFNPQVSVQAEPAAQLDK	738.366	3	31.891	TRUE	1	1	1	1	1	1	1	1	1
sp|P41222|PTGDS_HUMAN	GPGEDFR	389.18	2	11.1974	FALSE	1	1	0.732336	0.0537125	1	1	0.118316	0.586352	1
sp|P41222|PTGDS_HUMAN	FDEGPGR	389.18	2	12.6946	TRUE	1	1	1	1	1	1	1	1	1
sp|Q16769|QPCT_HUMAN	SFSNIISTLNPTAK	746.904	2	38.6856	FALSE	0	0	0	0	0	0	0	0	0
sp|Q16769|QPCT_HUMAN	ATPNLTSIINSFSK	746.904	2	39.2607	TRUE	1	1	0.0484429	0.849558	1	1	0.138165	0.352709	0.759191
sp|Q16769|QPCT_HUMAN	YPGSPGSYAAR	563.27	2	15.5402	FALSE	0	0	0	0	0	0	0	0	0
sp|Q16769|QPCT_HUMAN	AAYSGPSGPYR	563.27	2	15.4294	TRUE	1	0.567861	1	0.227371	0.856073	0.283843	0.875461	1	0.957606
sp|Q16769|QPCT_HUMAN	LQAIEHELHELGLLK	581.665	3	42.4146	FALSE	0.336105	0.958193	1	0	0	0.0304826	0	0.00505689	0.569038
sp|Q16769|QPCT_HUMAN	LLGLEHLEHEIAQLK	581.665	3	41.7055	TRUE	1	1	1	1	0.917144	1	1	0.63599	1
sp|Q16769|QPCT_HUMAN	HLVLAC[CAM]HYDSK	448.224	3	13.8144	FALSE	0	0	0	0	0	0	0.991837	0.00512821	0
sp|Q16769|QPCT_HUMAN	SDYHC[CAM]ALVLHK	448.224	3	15.2898	TRUE	1	1	0.194567	0.548012	1	1	0.184582	0.148481	0.777982
sp|Q16769|QPCT_HUMAN	VFVGATDSAVPC[CAM]AMMLELAR	713.353	3	47.1927	FALSE	0	0	0.00145455	0.527239	0	0.60837	1	0	0.0477528
sp|Q16769|QPCT_HUMAN	ALELMMAC[CAM]PVASDTAGVFVR	713.353	3	48.1852	TRUE	0.751398	1	1	1	1	0.246085	1	1	1
sp|Q16769|QPCT_HUMAN	VSPSASAWPEEK	644.314	2	19.5468	FALSE	0	0	0	0	0	0	1	1	0
sp|Q16769|QPCT_HUMAN	EEPWASASPSVK	644.314	2	18.484	TRUE	1	0.619478	1	1	1	1	1	1	1
sp|Q93088|BHMT1_HUMAN	YIGGC[CAM]C[CAM]GFEPYHIR	576.926	3	28.0616	FALSE	0	0	0	0	0	0	1	0.270157	1
sp|Q93088|BHMT1_HUMAN	IHYPEFGC[CAM]C[CAM]GGIYR	576.926	3	29.3516	TRUE	1	1	1	1	1	1	1	1	1
sp|Q93088|BHMT1_HUMAN	AIAEELAPER	549.793	2	19.4386	FALSE	0	0	0	0	0	0	1	0.754491	1
sp|Q93088|BHMT1_HUMAN	EPALEEAIAR	549.793	2	18.9529	TRUE	1	1	0.226906	0.870563	1	1	1	1	0.919056
sp|Q93088|BHMT1_HUMAN	AGASIIGVNC[CAM]HFDPTISLK	667.347	3	35.8571	FALSE	0	0.446845	0.809428	1	0.289586	0.147799	1	1	1
sp|Q93088|BHMT1_HUMAN	LSITPDFHC[CAM]NVGIISAGAK	667.347	3	33.5959	TRUE	0.355713	1	1	1	1	1	0.887591	1	1
sp|Q93088|BHMT1_HUMAN	EAYNLGVR	461.243	2	19.0092	FALSE	1	0.371984	0	0	0	0	1	1	1
sp|Q93088|BHMT1_HUMAN	VGLNYAER	461.243	2	17.7001	TRUE	1	0.903163	0.972609	1	0.824675	1	1	1	1
sp|Q93088|BHMT1_HUMAN	VFLQQLEVFMK	691.381	2	53.4637	FALSE	0	0	0	0	0.565854	0.58697	1	1	0
sp|Q93088|BHMT1_HUMAN	MFVELQQLFVK	691.381	2	53.6888	TRUE	0.288156	0.297924	0.345972	0.438896	0.462338	1	0.425167	1	0.719536
sp|P16444|DPEP1_HUMAN	VASLIGVEGGHSIDSSLGVLR	689.38	3	36.8034	FALSE	0	0	0.070413	0	0	0	0	0	0
sp|P16444|DPEP1_HUMAN	LVGLSSDISHGGEVGILSAVR	689.38	3	38.9742	TRUE	1	1	1	1	1	1	1	1	1
sp|P16444|DPEP1_HUMAN	APVIFSHSSAYSVC[CAM]ASR	613.633	3	24.5973	FALSE	0	0.0787508	0	0.0598425	0	0	0.558511	0	0
sp|P16444|DPEP1_HUMAN	SAC[CAM]VSYASSHSFIVPAR	613.633	3	25.0536	TRUE	1	1	1	1	0.207475	0.492147	1	1	0.788655
sp|P16444|DPEP1_HUMAN	TLEQMDVVHR	409.877	3	18.1096	FALSE	0	0.204082	0	0.127176	0	0	1	1	1
sp|P16444|DPEP1_HUMAN	HVVDMQELTR	409.877	3	18.1064	TRUE	1	0.260599	1	1	0.773511	1	1	1	1
sp|P16444|DPEP1_HUMAN	LGVLIDLAHVSVATMK	556.324	3	43.4108	FALSE	1	0.355872	0	0.014827	0.649442	0.164062	1	0.504409	0
sp|P16444|DPEP1_HUMAN	MTAVSVHALDILVGLK	556.324	3	42.1923	TRUE	0.776768	1	1	1	1	1	0.437678	1	0.594203
sp|O00187|MASP2_HUMAN	LSHLC[CAM]EYDFVK	470.896	3	28.0824	FALSE	0.0258621	0.987149	1	1	1	0.778409	0	0.795903	0.633803
sp|O00187|MASP2_HUMAN	VFDYEC[CAM]LHSLK	470.896	3	27.5772	TRUE	1	0.402994	0.553005	1	1	1	1	1	1
sp|O00187|MASP2_HUMAN	PGEYANDQER	589.757	2	26.2294	FALSE	1	1	1	0.0720439	0.841483	0.256827	0.0025	1	1
sp|O00187|MASP2_HUMAN	EQDNAYEGPR	589.757	2	25.2669	TRUE	1	1	1	1	1	1	1	1	1
sp|O95336|6PGL_HUMAN	LVPFDHAESTYGLYR	589.962	3	31.832	FALSE	0	0	0	0	0	0	0.936474	0.00506971	1
sp|O95336|6PGL_HUMAN	YLGYTSEAHDFPVLR	589.962	3	32.3128	TRUE	1	1	1	1	1	0.539007	1	1	1
sp|O95336|6PGL_HUMAN	ELPAAVAPAGPASLAR	745.92	2	27.8629	FALSE	0	0	0	0	0	0	1	0	0.2891
sp|O95336|6PGL_HUMAN	ALSAPGAPAVAAPLER	745.92	2	26.0531	TRUE	0.871015	0.952335	1	1	1	1	1	1	1
sp|O95336|6PGL_HUMAN	TVIFVATGEGK	561.314	2	22.9233	FALSE	0	0	0	0	0	0	0	0	0.113821
sp|O95336|6PGL_HUMAN	GEGTAVFIVTK	561.314	2	22.349	TRUE	1	0.454751	1	1	1	0.829514	1	0.745865	1
sp|O95336|6PGL_HUMAN	WTLGFC[CAM]DER	592.264	2	33.8212	FALSE	0	0	0	0	0	0	0	1	0
sp|O95336|6PGL_HUMAN	EDC[CAM]FGLTWR	592.264	2	32.3576	TRUE	0.822178	0.825826	1	1	1	0.84193	1	1	1
sp|O95336|6PGL_HUMAN	VTLTLPVLNAAR	634.39	2	37.9629	FALSE	0	0	0	0	0	0	0	0.715935	1
sp|O95336|6PGL_HUMAN	AANLVPLTLTVR	634.39	2	36.4233	TRUE	1	0.682243	0.0992063	1	1	1	1	1	1
sp|O00391|QSOX1_HUMAN	LAGAPSEDPQFPK	678.843	2	22.623	FALSE	0.347107	0.162092	0.181354	0	0.0653266	0.538065	1	1	0.511425
sp|O00391|QSOX1_HUMAN	PFQPDESPAGALK	678.843	2	24.5174	TRUE	0.529509	1	0.852459	1	1	1	0.0989643	1	1
sp|O00391|QSOX1_HUMAN	SFYTAYLQR	574.79	2	31.9908	FALSE	0	0	0	0	0	0	1	1	1
sp|O00391|QSOX1_HUMAN	QLYATYFSR	574.79	2	31.4297	TRUE	1	1	1	1	0.344828	1	0.00744417	1	1
sp|O00391|QSOX1_HUMAN	AHFSPSNIILDFPAAGSAAR	681.353	3	39.3524	FALSE	0.233522	0	0.617192	0	0	0	0.00497512	1	1
sp|O00391|QSOX1_HUMAN	AASGAAPFDLIINSPSFHAR	681.353	3	38.2659	TRUE	1	0.292176	1	1	0.625148	1	1	1	1
sp|O00391|QSOX1_HUMAN	VGSPNAAVLWLWSSHNR	631.995	3	40.82	FALSE	0.00734214	0.105404	1	0	0.455911	0.0769231	0.659414	0.898411	0.526998
sp|O00391|QSOX1_HUMAN	NHSSWLWLVAANPSGVR	631.995	3	41.1334	TRUE	1	1	1	1	1	0.367978	1	0.991374	1
sp|O00391|QSOX1_HUMAN	DFNIPGFPTVR	631.83	2	42.7843	FALSE	0	0	0	0	0	0	0	0.151279	0.870996
sp|O00391|QSOX1_HUMAN	VTPFGPINFDR	631.83	2	42.9211	TRUE	0.617192	0.385332	1	1	0.169279	0.62214	1	0.639277	1
sp|O00391|QSOX1_HUMAN	FPVLEGQR	473.261	2	21.7747	FALSE	0	0.350148	0.686816	0.945493	1	0.272993	1	0.374394	1
sp|O00391|QSOX1_HUMAN	QGELVPFR	473.261	2	22.3646	TRUE	1	1	0.436322	0.933193	1	0.309575	1	1	1
sp|O00391|QSOX1_HUMAN	VLNTEANVVR	557.814	2	15.6691	FALSE	0	0	0	0	0.883943	0.324014	0.988412	0	1
sp|O00391|QSOX1_HUMAN	VVNAETNLVR	557.814	2	13.8905	TRUE	0.095498	0.131406	0.389309	0.185978	1	0.841111	1	0.849003	1
sp|O00391|QSOX1_HUMAN	EVALDLSQHK	380.54	3	15.9414	FALSE	0	0.399308	0.692348	0	0.130856	0	0.168701	0.653355	0.637914
sp|O00391|QSOX1_HUMAN	HQSLDLAVEK	380.54	3	17.7818	TRUE	1	1	1	1	1	0.792517	1	1	1
sp|O00391|QSOX1_HUMAN	SALYSPSDPLTLLQADTVR	683.028	3	45.6358	FALSE	0.0202458	0	0	0	0.432074	0	0.779687	1	1
sp|O00391|QSOX1_HUMAN	VTDAQLLTLPDSPSYLASR	683.028	3	45.7113	TRUE	0.633914	1	1	0.922263	0.941783	1	0.330993	1	0.39774
sp|Q5T2W1|NHRF3_HUMAN	DIDSGSPAEEAGLK	694.831	2	21.7345	FALSE	0	0	1	0	0	0	0.483841	1	0.476923
sp|Q5T2W1|NHRF3_HUMAN	LGAEEAPSGSDIDK	694.831	2	23.9003	TRUE	1	0.949904	1	1	1	1	1	1	1
sp|Q5T2W1|NHRF3_HUMAN	EGGSYGFSLK	522.753	2	25.0941	FALSE	0	0	0	0	0	0	1	1	1
sp|Q5T2W1|NHRF3_HUMAN	LSFGYSGGEK	522.753	2	25.3352	TRUE	1	1	0.824351	1	1	1	1	1	0.0116279
sp|Q5T2W1|NHRF3_HUMAN	GLPGSFIK	409.742	2	24.9323	FALSE	0	0	0.371025	0	0.256071	0	0.299899	1	0.242718
sp|Q5T2W1|NHRF3_HUMAN	IFSGPLGK	409.742	2	25.5151	TRUE	0.883902	1	0.618491	1	1	1	1	0.769231	1
sp|P04899|GNAI2_HUMAN	IIHEDGYSEEEC[CAM]R	546.235	3	13.4794	FALSE	0	0	0	0	0.606242	0	0.679308	0.398104	1
sp|P04899|GNAI2_HUMAN	IC[CAM]EEESYGDEHIR	546.235	3	13.6405	TRUE	0.145406	1	0.85686	0.147037	0.972336	1	1	1	1
sp|P04899|GNAI2_HUMAN	LWADHGVQAC[CAM]FGR	506.242	3	24.7481	FALSE	0.993871	1	1	1	1	1	0.954294	1	1
sp|P04899|GNAI2_HUMAN	GFC[CAM]AQVGHDAWLR	506.242	3	23.6475	TRUE	0.518313	1	1	1	1	1	1	1	1
sp|P04899|GNAI2_HUMAN	YDEAASYIQSK	637.799	2	19.3793	FALSE	0.14888	1	1	1	1	1	1	0.916209	0.946578
sp|P04899|GNAI2_HUMAN	SQIYSAAEDYK	637.799	2	18.5533	TRUE	0.0770819	0.169051	0.131406	1	0.307365	1	0.761605	0.443623	1
sp|P13647|K2C5_HUMAN	ISISTSGGSFR	556.291	2	22.4821	FALSE	0	0	0	0	0	0	0	0	0
sp|P13647|K2C5_HUMAN	FSGGSTSISIR	556.291	2	24.9445	TRUE	1	0.780142	0.0470588	1	1	1	1	0.867898	1
sp|P13647|K2C5_HUMAN	LAELEEALQK	572.316	2	26.4716	FALSE	0	0.00852273	0.0955541	1	1	0	0	0	0
sp|P13647|K2C5_HUMAN	QLAEELEALK	572.316	2	24.9545	TRUE	1	1	1	1	1	1	1	1	1
sp|P13647|K2C5_HUMAN	GLGVGFGSGGGSSSSVK	720.36	2	21.9307	FALSE	0.304242	0	0	0	0.878515	0.0756579	0	0	0
sp|P13647|K2C5_HUMAN	VSSSSGGGSGFGVGLGK	720.36	2	25.0471	TRUE	0.823177	0.76108	0.733368	1	1	1	1	1	1
sp|P13647|K2C5_HUMAN	SFSTASAITPSVSR	705.865	2	23.5327	FALSE	0.20844	0	0	0	0	0	0	0	0
sp|P13647|K2C5_HUMAN	SVSPTIASATSFSR	705.865	2	25.5628	TRUE	0.0398293	1	1	0.0899922	1	0.0582848	1	0.871904	1
sp|P13647|K2C5_HUMAN	VDALMDEINFMK	713.341	2	42.6912	FALSE	0	0.0182584	0.500838	0.534653	0	0.467635	0	0	0
sp|P13647|K2C5_HUMAN	MFNIEDMLADVK	713.341	2	44.739	TRUE	0.277131	0.155657	0.246324	1	0.923952	0.43313	1	1	0.26538
sp|P13647|K2C5_HUMAN	NMQDLVEDFK	619.79	2	39.6205	FALSE	1	1	0	1	1	1	0	0	0.00597015
sp|P13647|K2C5_HUMAN	FDEVLDQMNK	619.79	2	36.8872	TRUE	1	0.618743	1	1	1	1	1	1	1
sp|P13647|K2C5_HUMAN	TEAESWYQTK	621.786	2	19.7308	FALSE	0.309266	1	0.0656186	0.797069	1	1	0	0.125571	0
sp|P13647|K2C5_HUMAN	TQYWSEAETK	621.786	2	21.7407	TRUE	0.970994	1	1	1	1	1	0.681481	1	1
sp|P13647|K2C5_HUMAN	AQYEEIANR	547.267	2	13.769	FALSE	0.72262	0	0.0843938	0.995325	1	1	0	0	0
sp|P13647|K2C5_HUMAN	NAIEEYQAR	547.267	2	14.8835	TRUE	1	1	1	1	1	1	0.794712	1	1
sp|P13647|K2C5_HUMAN	YEELQQTAGR	597.791	2	13.2253	FALSE	0	0	0	0.00839631	0.167712	0.340456	0	0.297828	0
sp|P13647|K2C5_HUMAN	GATQQLEEYR	597.791	2	16.2459	TRUE	0.76176	0.0748809	0.434038	0.206593	1	0.646736	1	1	0.762868
sp|P15309|PPAP_HUMAN	FVTLVFR	441.266	2	33.9093	FALSE	0	0	0	0	0	0	0	0	0
sp|P15309|PPAP_HUMAN	FVLTVFR	441.266	2	33.9093	TRUE	0.126582	0.111851	0.124836	0.12766	0.130962	0.134814	0.248971	0.171617	0.20603
sp|P15309|PPAP_HUMAN	SPIDTFPTDPIK	665.848	2	31.3156	FALSE	0	0	0	0	0	0	0.248715	1	0.52381
sp|P15309|PPAP_HUMAN	IPDTPFTDIPSK	665.848	2	31.9944	TRUE	1	0.760061	1	0.469755	1	1	1	1	0.975973
sp|P15309|PPAP_HUMAN	ELSELSLLSLYGIHK	567.986	3	43.9387	FALSE	0	0	0	0	0	0	0.0452381	0	0
sp|P15309|PPAP_HUMAN	HIGYLSLLSLESLEK	567.986	3	42.9693	TRUE	1	0.359005	0.336105	1	0.203053	0.871991	1	1	1
sp|P15309|PPAP_HUMAN	LSGLHGQDLFGIWSK	553.295	3	39.8421	FALSE	0	0	0	0	0	0	0	0	1
sp|P15309|PPAP_HUMAN	SWIGFLDQGHLGSLK	553.295	3	39.2336	TRUE	0.0600978	0.0955585	0.10575	1	1	0.766152	1	1	1
sp|P15309|PPAP_HUMAN	FQELESETLK	612.311	2	22.6441	FALSE	0	0	0	0.52783	1	0	0.836226	1	1
sp|P15309|PPAP_HUMAN	LTESELEQFK	612.311	2	22.1391	TRUE	0.369591	1	1	1	1	0.025641	1	1	1
sp|P15309|PPAP_HUMAN	LQGGVLVNEILNHMK	555.643	3	45.3984	FALSE	1	1	1	1	0.82321	0.273192	1	0.837276	1
sp|P15309|PPAP_HUMAN	MHNLIENVLVGGQLK	555.643	3	46.669	TRUE	0.96765	0.821464	0.460137	0.661955	1	0.712281	1	1	0.855652
sp|P15309|PPAP_HUMAN	DFIATLGK	432.745	2	28.7396	FALSE	0	0	0	0	0	0	0	0.167585	0.379115
sp|P15309|PPAP_HUMAN	GLTAIFDK	432.745	2	27.4587	TRUE	0.700207	0.856859	0.22125	1	1	1	1	1	0.36092
sp|P15941|MUC1_HUMAN	QGGFLGLSNIK	567.319	2	33.3583	FALSE	0	0	0	0	0	0	1	0	1
sp|P15941|MUC1_HUMAN	INSLGLFGGQK	567.319	2	31.3059	TRUE	1	0.215013	1	1	1	1	0.990437	0.755622	0.857391
sp|P15941|MUC1_HUMAN	EGTINVHDVETQFNQYK	674.657	3	33.0301	FALSE	0	0	0	0	0	0.00178094	0	0.00508906	1
sp|P15941|MUC1_HUMAN	YQNFQTEVDHVNITGEK	674.657	3	31.8003	TRUE	1	0.307505	0.832088	1	1	1	1	1	1
sp|P15941|MUC1_HUMAN	DISEMFLQIYK	693.852	2	48.9999	FALSE	0	0	0	0.166543	0.757423	0.704572	0	0	0
sp|P15941|MUC1_HUMAN	YIQLFMESIDK	693.852	2	51.5989	TRUE	0.546053	0.275309	0.174359	0.230101	1	0.542176	1	1	0.515778
sp|P15941|MUC1_HUMAN	DTYHPMSEYPTYHTHGR	523.73	4	17.1591	FALSE	0	0.612834	0.257004	1	1	1	1	1	1
sp|P15941|MUC1_HUMAN	GHTHYTPYESMPHYTDR	523.73	4	18.2495	TRUE	1	1	1	1	1	1	1	1	1
sp|P15941|MUC1_HUMAN	YVPPSSTDR	511.251	2	11.6977	FALSE	0.469457	0	0.237685	1	0.413234	1	1	1	1
sp|P15941|MUC1_HUMAN	DTSSPPVYR	511.251	2	11.4219	TRUE	1	0.287814	1	1	1	1	1	1	1
sp|P15941|MUC1_HUMAN	YGQLDIFPAR	590.311	2	34.8969	FALSE	1	0.613162	1	1	1	1	1	1	1
sp|P15941|MUC1_HUMAN	APFIDLQGYR	590.311	2	33.6689	TRUE	1	1	0.527243	1	0.0849292	1	1	1	1
sp|P42685|FRK_HUMAN	LDEGGFFLTR	577.796	2	34.8181	FALSE	0.58779	1	1	1	1	0.500654	1	0.495085	1
sp|P42685|FRK_HUMAN	TLFFGGEDLR	577.796	2	35.7155	TRUE	0.0809883	1	1	1	1	1	1	0.739065	1
sp|P42685|FRK_HUMAN	HGSLQEYLQNDTGSK	559.601	3	22.6263	FALSE	1	0.745918	1	1	1	1	1	0.627386	1
sp|P42685|FRK_HUMAN	SGTDNQLYEQLSGHK	559.601	3	23.2935	TRUE	1	1	1	1	1	1	1	1	1
sp|P42685|FRK_HUMAN	IQVPAPFDLSYK	689.374	2	39.4759	FALSE	0	0.45511	1	1	1	1	1	1	1
sp|P42685|FRK_HUMAN	YSLDFPAPVQIK	689.374	2	40.9791	TRUE	1	1	1	1	0.767688	0.317301	1	0.651503	0.217772
sp|P42685|FRK_HUMAN	TVDQWEIDR	581.28	2	23.8961	FALSE	1	1	1	1	1	1	1	0.00503778	1
sp|P42685|FRK_HUMAN	DIEWQDVTR	581.28	2	24.8309	TRUE	1	0.00992908	0.935406	1	1	1	1	0.859375	0.574402
sp|P42685|FRK_HUMAN	TAEDLSFR	469.733	2	20.1196	FALSE	1	0.287638	0.732714	1	1	0.690349	1	1	0.738806
sp|P42685|FRK_HUMAN	FSLDEATR	469.733	2	19.5306	TRUE	1	0.113182	1	1	0.485549	1	1	1	1
sp|P42685|FRK_HUMAN	NVLVGEHNIYK	643.349	2	18.5276	FALSE	0.775758	0	0.227723	0	0.798241	1	1	0.216561	1
sp|P42685|FRK_HUMAN	YINHEGVLVNK	643.349	2	17.626	TRUE	1	0.511602	1	1	1	1	1	1	1
sp|P42685|FRK_HUMAN	TGSFLIR	397.232	2	21.1209	FALSE	1	1	1	1	0.78674	1	1	0.921811	1
sp|P42685|FRK_HUMAN	ILFSGTR	397.232	2	19.7967	TRUE	1	1	0.840219	0.989605	1	0.830821	1	0.458295	0.738318
sp|P55287|CAD11_HUMAN	FFTINPEDGFIK	714.364	2	41.8718	FALSE	0	0	0	0	0	0	0	0	0
sp|P55287|CAD11_HUMAN	IFGDEPNITFFK	714.364	2	40.8072	TRUE	1	0.310786	0.432895	0.745256	0.464031	0.68374	1	0.201717	0.639279
sp|P55287|CAD11_HUMAN	VQDINDNPPEFLHETYHANVPER	684.327	4	28.8583	FALSE	0.785894	0.945542	1	0.539216	0.343448	1	0	1	1
sp|P55287|CAD11_HUMAN	EPVNAHYTEHLFEPPNDNIDQVR	684.327	4	28.7302	TRUE	1	1	1	1	1	1	1	1	1
sp|P55287|CAD11_HUMAN	VEAANVHIDPK	398.216	3	12.6915	FALSE	0.713258	0.0196491	0.597319	1	0.680999	1	0.613264	0	0
sp|P55287|CAD11_HUMAN	PDIHVNAAEVK	398.216	3	14.8786	TRUE	1	1	0.368359	1	1	1	0.99187	0.470694	1
sp|P55287|CAD11_HUMAN	TALPNMDR	459.229	2	18.2201	FALSE	0.988669	0.477095	1	0.792772	1	0.995807	1	1	1
sp|P55287|CAD11_HUMAN	DMNPLATR	459.229	2	18.969	TRUE	1	1	0.68476	1	1	0.165625	1	1	1
sp|P55287|CAD11_HUMAN	VLDVNDNAPK	542.785	2	17.2702	FALSE	1	0.987137	1	1	0	0.57868	0.942837	1	1
sp|P55287|CAD11_HUMAN	PANDNVDLVK	542.785	2	15.4916	TRUE	1	0.881773	0.940262	1	0.784053	0.335475	1	1	0.38914
sp|P07686|HEXB_HUMAN	VLPEFDTPGHTLSWGK	595.305	3	34.2897	FALSE	0.156271	1	0	0	0	0.164191	0	0.00992556	0
sp|P07686|HEXB_HUMAN	GWSLTHGPTDFEPLVK	595.305	3	35.5911	TRUE	1	1	1	0.258203	1	1	0.797537	0.389635	1
sp|P07686|HEXB_HUMAN	VLDIIATINK	550.34	2	34.1651	FALSE	0	0	0	0	0	0	0	0	0
sp|P07686|HEXB_HUMAN	NITAIIDLVK	550.34	2	34.2202	TRUE	1	0.735174	0.667366	1	1	1	1	1	1
sp|P07686|HEXB_HUMAN	GSYSLSHVYTPNDVR	565.609	3	23.6137	FALSE	0.0202899	1	0.488438	0	0	0.00704225	1	0.765359	1
sp|P07686|HEXB_HUMAN	VDNPTYVHSLSYSGR	565.609	3	20.654	TRUE	1	1	1	1	0.981595	0.307138	1	1	1
sp|P07686|HEXB_HUMAN	GSIVWQEVFDDK	711.849	2	40.9312	FALSE	0.137657	0	0.898921	0.0431655	0	0.560256	1	0.350495	0
sp|P07686|HEXB_HUMAN	DDFVEQWVISGK	711.849	2	42.1622	TRUE	0.411968	0.574675	1	0.860427	1	0.780182	0.0809249	1	1
sp|P07686|HEXB_HUMAN	DSAYPEELSR	583.77	2	19.451	FALSE	0	0	0	0.47918	0.900419	0.466931	1	1	1
sp|P07686|HEXB_HUMAN	SLEEPYASDR	583.77	2	21.6156	TRUE	1	1	1	0.26383	1	0.603632	0.925739	1	1
sp|P07686|HEXB_HUMAN	PGPALWPLPLSVK	687.911	2	44.889	FALSE	0.414228	0	1	0.0133001	1	0.71777	0.871492	0.00988875	0
sp|P07686|HEXB_HUMAN	VSLPLPWLAPGPK	687.911	2	47.0855	TRUE	1	1	1	1	0.430279	1	0.87812	0.507489	0.378563
sp|Q5VW32|BROX_HUMAN	IPTEAPQLELK	619.853	2	26.9922	FALSE	0	0	0	0	0	0	1	1	1
sp|Q5VW32|BROX_HUMAN	LELQPAETPIK	619.853	2	25.1303	TRUE	0.0652325	1	0.74538	1	1	0.991067	1	1	1
sp|Q5VW32|BROX_HUMAN	ADHTLSSLEPAYSAK	530.598	3	22.0289	FALSE	0	0	0	0.0477327	0.834857	0	1	1	1
sp|Q5VW32|BROX_HUMAN	ASYAPELSSLTHDAK	530.598	3	20.9344	TRUE	1	1	1	1	1	1	1	1	1
sp|Q5VW32|BROX_HUMAN	ENGFIYFQK	573.285	2	30.4956	FALSE	0.756976	1	0.503629	1	1	1	0	1	1
sp|Q5VW32|BROX_HUMAN	QFYIFGNEK	573.285	2	28.8793	TRUE	0.959962	1	1	1	0.623886	0.732639	1	1	0.797824
sp|P04004|VTNC_HUMAN	DWHGVPGQVDAAMAGR	556.263	3	29.911	FALSE	0	0	0	0	0	0	0.79414	0.307223	1
sp|P04004|VTNC_HUMAN	GAMAADVQGPVGHWDR	556.263	3	30.0911	TRUE	1	0.642744	1	1	1	0.432065	1	1	1
sp|P04004|VTNC_HUMAN	FEDGVLDPDYPR	711.83	2	30.5541	FALSE	0	0	0	0	0	0	0	0.62966	0.726406
sp|P04004|VTNC_HUMAN	PYDPDLVGDEFR	711.83	2	30.1296	TRUE	0.184635	0.827414	0.347929	1	1	0.717025	1	0.713959	1
sp|P04004|VTNC_HUMAN	VYFFK	352.194	2	25.7288	FALSE	0	0	0	0	0	0	0	0	0
sp|P04004|VTNC_HUMAN	FFYVK	352.194	2	25.7157	TRUE	1	0.299145	0.526432	0.873163	0.534579	0.42692	1	1	0.534188
sp|P04004|VTNC_HUMAN	LALPAHSYSGR	391.212	3	19.1042	FALSE	1	1	0.968765	0.887446	1	0.975687	1	0.00501253	1
sp|P04004|VTNC_HUMAN	GSYSHAPLALR	391.212	3	16.8698	TRUE	0.831337	1	0.774848	0.463226	1	0.884762	1	1	1
sp|P04004|VTNC_HUMAN	IYISGMAPR	504.271	2	22.6245	FALSE	0	0	0	0	1	0	1	1	1
sp|P04004|VTNC_HUMAN	PAMGSIYIR	504.271	2	22.2166	TRUE	0.489589	1	1	0.904431	1	1	1	1	1
sp|P04004|VTNC_HUMAN	ALALPAHSYSGR	414.891	3	19.436	FALSE	1	1	1	0.4	0.631206	0.259587	0.994595	1	1
sp|P04004|VTNC_HUMAN	GSYSHAPLALAR	414.891	3	20.0182	TRUE	1	0.944928	1	0.531928	1	1	1	1	1
sp|Q9Y5Y7|LYVE1_HUMAN	LLGLSLAGK	436.284	2	32.2384	FALSE	0	0	0	0.605122	0.55377	0.656155	0	0	0
sp|Q9Y5Y7|LYVE1_HUMAN	GALSLGLLK	436.284	2	32.5444	TRUE	0.251557	0.26799	1	1	0.629213	0.336902	1	1	1
sp|Q9Y5Y7|LYVE1_HUMAN	IMGITLVSK	481.291	2	30.9425	FALSE	0	0.185328	0.226625	0.589222	0.280374	0	0	0	0
sp|Q9Y5Y7|LYVE1_HUMAN	SVLTIGMIK	481.291	2	30.5366	TRUE	1	1	0.0692464	1	1	1	1	1	0.158442
sp|Q9Y5Y7|LYVE1_HUMAN	NGVGVLIWK	493.295	2	34.0303	FALSE	0.549535	0.838485	0.21608	0.75586	1	0.903471	0	0	0.774312
sp|Q9Y5Y7|LYVE1_HUMAN	WILVGVGNK	493.295	2	34.012	TRUE	1	1	1	0.69352	1	1	1	0.65498	1
sp|Q9Y5Y7|LYVE1_HUMAN	AEELSIQVSC[CAM]R	646.319	2	25.4639	FALSE	0.535242	1	1	1	1	1	0	0	0
sp|Q9Y5Y7|LYVE1_HUMAN	AC[CAM]SVQISLEER	646.319	2	21.8396	TRUE	1	1	0.122208	0.441099	0.0124888	1	1	1	1
sp|Q9Y5Y7|LYVE1_HUMAN	LSIQVSC[CAM]R	481.758	2	19.6271	FALSE	1	1	1	1	0.900105	0.982604	1	0.458029	1
sp|Q9Y5Y7|LYVE1_HUMAN	LC[CAM]SVQISR	481.758	2	20.1384	TRUE	0.0301075	1	0.535381	1	0.294452	0.653706	0.162946	1	1
sp|Q9Y5Y7|LYVE1_HUMAN	DQVETALK	452.243	2	15.8729	FALSE	1	0.496391	0	0.0387097	0.794717	1	0.367906	0.194175	0
sp|Q9Y5Y7|LYVE1_HUMAN	LATEVQDK	452.243	2	12.0366	TRUE	1	1	0.245248	0.462532	0.148444	1	0.457627	1	0.240876
sp|Q9Y5Y7|LYVE1_HUMAN	ASFETC[CAM]SYGWVGDGFVVISR	746.349	3	61.4027	FALSE	0.068918	1	0.553445	1	0.533666	1	0.944327	0	1
sp|Q9Y5Y7|LYVE1_HUMAN	SIVVFGDGVWGYSC[CAM]TEFSAR	746.349	3	60.1661	TRUE	0.350029	1	1	0.555895	1	1	1	0.451791	1
sp|Q9Y5Y7|LYVE1_HUMAN	ANQQLNFTEAK	632.32	2	20.2465	FALSE	1	1	0.0564738	1	1	1	0.938834	0.133635	0.933669
sp|Q9Y5Y7|LYVE1_HUMAN	AETFNLQQNAK	632.32	2	20.3083	TRUE	1	1	1	1	0.708096	1	1	1	1
sp|P68363|TBA1B_HUMAN	DVNAAIATIK	508.293	2	24.1338	FALSE	0	0	0	0	0	0	0	0	0.0171674
sp|P68363|TBA1B_HUMAN	ITAIAANVDK	508.293	2	24.1989	TRUE	0.616942	1	1	0.759291	0.901364	1	0.902616	1	1
sp|P68363|TBA1B_HUMAN	IHFPLATYAPVISAEK	586.326	3	37.9108	FALSE	0	0	0	0.13985	0.533166	0	0	0	0.115747
sp|P68363|TBA1B_HUMAN	EASIVPAYTALPFHIK	586.326	3	38.4363	TRUE	1	1	1	1	0.0475786	0.734835	0.599303	1	1
sp|P68363|TBA1B_HUMAN	YMAC[CAM]C[CAM]LLYR	625.28	2	30.1545	FALSE	0	0	0	1	1	0.500327	1	1	1
sp|P68363|TBA1B_HUMAN	YLLC[CAM]C[CAM]AMYR	625.28	2	29.6655	TRUE	0.778788	1	1	1	0.607186	0.744963	1	1	0.77135
sp|P68363|TBA1B_HUMAN	EIIDLVLDR	543.314	2	39.319	FALSE	0	0	0	0	0	0	0	0	0
sp|P68363|TBA1B_HUMAN	DLVLDIIER	543.314	2	39.8122	TRUE	1	1	0.198358	0.819507	1	1	1	1	1
sp|P68363|TBA1B_HUMAN	LISQIVSSITASLR	744.443	2	54.3706	FALSE	0	0	0	0	0.891121	1	0.501832	0	1
sp|P68363|TBA1B_HUMAN	LSATISSVIQSILR	744.443	2	53.9583	TRUE	0.261728	0.793347	0.375073	1	0.87932	0.985248	0.78125	1	0.546032
sp|P68363|TBA1B_HUMAN	AVC[CAM]MLSNTTAIAEAWAR	622.306	3	43.7054	FALSE	0.0532959	0	0	1	1	1	0	0.404537	1
sp|P68363|TBA1B_HUMAN	AWAEAIATTNSLMC[CAM]VAR	622.306	3	45.4792	TRUE	1	0.38345	1	1	1	1	1	0.720913	1
sp|Q9BXP8|PAPP2_HUMAN	SLLLGGDSSEDGHYFR	584.944	3	30.9519	FALSE	0	0	0	0	0	0	0	1	1
sp|Q9BXP8|PAPP2_HUMAN	FYHGDESSDGGLLLSR	584.944	3	30.6558	TRUE	1	1	1	1	1	1	1	1	1
sp|Q9BXP8|PAPP2_HUMAN	LQHEALNEAFSR	472.241	3	20.0543	FALSE	0	0	1	1	0.427041	0.42292	0.342629	1	1
sp|Q9BXP8|PAPP2_HUMAN	SFAENLAEHQLR	472.241	3	22.1291	TRUE	1	0.963567	1	1	0.648649	0.199695	1	1	1
sp|Q9BXP8|PAPP2_HUMAN	EGLWTQEFK	569.282	2	32.2906	FALSE	0.219822	0	0.0524138	0.567797	1	0.4501	1	0.73985	0.00872093
sp|Q9BXP8|PAPP2_HUMAN	FEQTWLGEK	569.282	2	30.5843	TRUE	1	1	1	0.939506	1	1	1	1	1
sp|Q9BXP8|PAPP2_HUMAN	ESVHLGPLDTFC[CAM]DIPLTIK	719.042	3	45.0093	FALSE	0	1	0.756646	0	0	0.424201	0.419139	0.882353	1
sp|Q9BXP8|PAPP2_HUMAN	ITLPIDC[CAM]FTDLPGLHVSEK	719.042	3	43.8882	TRUE	0.344583	1	1	1	1	1	0.650213	1	1
sp|Q9BXP8|PAPP2_HUMAN	VVLVNC[CAM]EPSK	572.805	2	14.25	FALSE	1	0.409404	1	0	0.822572	0	1	0.398086	1
sp|Q9BXP8|PAPP2_HUMAN	SPEC[CAM]NVLVVK	572.805	2	15.4559	TRUE	1	1	0.13377	1	0.610879	0.946695	1	0.731818	1
sp|P27105|STOM_HUMAN	YLQTLTTIAAEK	676.377	2	29.2534	FALSE	0	0	1	0.0386785	0.641975	0.00704846	1	1	1
sp|P27105|STOM_HUMAN	EAAITTLTQLYK	676.377	2	27.9903	TRUE	0.455581	0.12037	0.884729	0.938453	0.00547945	0.366573	1	1	0.877375
sp|P27105|STOM_HUMAN	VQNATLAVANITNADSATR	644.004	3	28.6232	FALSE	0	1	1	0	0.224567	1	1	0	1
sp|P27105|STOM_HUMAN	TASDANTINAVALTANQVR	644.004	3	29.071	TRUE	1	1	1	1	1	1	1	1	1
sp|P27105|STOM_HUMAN	LPVQLQR	427.266	2	18.0861	FALSE	0	0	0	1	0	0.53866	1	1	1
sp|P27105|STOM_HUMAN	QLQVPLR	427.266	2	18.807	TRUE	1	1	1	1	1	1	1	1	0.896315
sp|P27105|STOM_HUMAN	VIAAEGEMNASR	624.306	2	15.2519	FALSE	0.587345	0	0	0.598566	1	0	1	0.896886	0.278177
sp|P27105|STOM_HUMAN	SANMEGEAAIVR	624.306	2	15.3107	TRUE	0.110811	0.0525952	0.481586	0.0991479	0.4334	0.507171	1	0.983979	1
sp|O15484|CAN5_HUMAN	ADPDNLQALHTLHLR	429.231	4	27.6799	FALSE	1	0.728857	0.894789	1	0	0.315865	0.989817	0.687988	1
sp|O15484|CAN5_HUMAN	LHLTHLAQLNDPDAR	429.231	4	25.2737	TRUE	1	1	1	1	1	1	0.546917	1	1
sp|O15484|CAN5_HUMAN	LSQPITVQVWNHR	526.623	3	28.8751	FALSE	1	0.538166	0.0755226	0.872271	1	0.075845	0.785659	1	1
sp|O15484|CAN5_HUMAN	HNWVQVTIPQSLR	526.623	3	27.1611	TRUE	1	0.988582	1	1	1	1	1	1	1
sp|O15484|CAN5_HUMAN	NEFWC[CAM]ALVEK	648.308	2	39.8417	FALSE	0	0.560565	1	0.813236	1	1	1	1	0.716763
sp|O15484|CAN5_HUMAN	EVLAC[CAM]WFENK	648.308	2	39.652	TRUE	0.325164	1	1	1	1	1	1	0.0519481	1
sp|O15484|CAN5_HUMAN	VFTDVPSNC[CAM]R	597.782	2	15.306	FALSE	1	1	0.724548	1	1	1	1	1	0.115436
sp|O15484|CAN5_HUMAN	VC[CAM]NSPVDTFR	597.782	2	18.5277	TRUE	0.947772	1	0.461276	0.100697	1	1	1	1	1
sp|O15484|CAN5_HUMAN	YVIIPTTFEPGHTGEFLLR	730.725	3	43.6626	FALSE	1	1	1	1	1	1	0.918412	1	1
sp|O15484|CAN5_HUMAN	LLFEGTHGPEFTTPIIVYR	730.725	3	42.0096	TRUE	1	1	1	1	1	1	0.835347	1	1
sp|O15484|CAN5_HUMAN	LGHGLLAFFK	368.218	3	40.4608	FALSE	0.192802	0.0182841	0	0	0	0.254062	0	1	0.593588
sp|O15484|CAN5_HUMAN	FFALLGHGLK	368.218	3	38.4701	TRUE	0.435927	0.4428	0.442922	0.498089	0.469295	0.525907	0.634271	0.617181	0.702128
sp|O15484|CAN5_HUMAN	VLFEDPLFPATDDSLYYK	711.686	3	49.5039	FALSE	1	1	1	1	0.702919	1	0.216842	0.652068	0.735741
sp|O15484|CAN5_HUMAN	YYLSDDTAPFLPDEFLVK	711.686	3	48.845	TRUE	1	0.481027	1	1	0.857143	0.77309	0.946416	1	1
sp|O15484|CAN5_HUMAN	VINTSHLSIHK	416.907	3	12.2323	FALSE	0.330756	1	0.389082	0.0522152	0.224398	1	1	1	1
sp|O15484|CAN5_HUMAN	HISLHSTNIVK	416.907	3	13.5631	TRUE	0.658639	1	0.579601	0.166667	1	1	1	1	1
sp|Q9Y6R7|FCGBP_HUMAN	VAYDLVYYVR	630.835	2	38.6881	FALSE	1	1	0.0296192	1	0.0702929	1	1	1	1
sp|Q9Y6R7|FCGBP_HUMAN	VYYVLDYAVR	630.835	2	34.7079	TRUE	1	1	0.361702	1	1	1	1	1	1
sp|Q9Y6R7|FCGBP_HUMAN	GATTSPGVYELSSR	712.854	2	21.4364	FALSE	0.459613	1	1	1	1	0.845133	1	1	1
sp|Q9Y6R7|FCGBP_HUMAN	SSLEYVGPSTTAGR	712.854	2	22.1876	TRUE	1	0.926428	1	0.921693	1	1	1	1	1
sp|Q9Y6R7|FCGBP_HUMAN	LPVVLANGQIR	590.364	2	26.2348	FALSE	1	0.667361	1	1	1	1	1	1	1
sp|Q9Y6R7|FCGBP_HUMAN	IQGNALVVPLR	590.364	2	27.6837	TRUE	1	1	1	1	1	1	1	1	1
sp|Q9Y6R7|FCGBP_HUMAN	GEVGFVLVDNQR	666.849	2	29.8151	FALSE	0.160574	1	0	1	1	1	1	0.899375	1
sp|Q9Y6R7|FCGBP_HUMAN	QNDVLVFGVEGR	666.849	2	29.5465	TRUE	1	1	1	1	1	0.842222	1	1	1
sp|Q9Y6R7|FCGBP_HUMAN	AIGYATAADC[CAM]GR	613.285	2	18.0579	FALSE	0.348851	1	0.182282	1	0.00720721	0.358398	0.745628	0.983255	0.404949
sp|Q9Y6R7|FCGBP_HUMAN	GC[CAM]DAATAYGIAR	613.285	2	17.04	TRUE	1	1	0.375439	1	1	0.672662	0.803366	0.978495	1
sp|Q9Y6R7|FCGBP_HUMAN	VVAEVQIC[CAM]HGK	413.889	3	15.253	FALSE	0.759109	0.00144823	0.373974	0.196625	0.608019	1	0.34034	0.65154	1
sp|Q9Y6R7|FCGBP_HUMAN	GHC[CAM]IQVEAVVK	413.889	3	11.4107	TRUE	1	0.474008	1	1	1	0.570881	1	1	1
sp|Q9Y6R7|FCGBP_HUMAN	AYSHSVSLTR	374.196	3	13.9268	FALSE	0.71333	0.0402498	0.48502	0.604291	1	1	0.198294	0	1
sp|Q9Y6R7|FCGBP_HUMAN	TLSVSHSYAR	374.196	3	14.3192	TRUE	0.163185	0.477362	0.247549	0.307799	0.189893	0.927769	0.801228	0.437848	1
sp|P04075|ALDOA_HUMAN	GILAADESTGSIAK	666.854	2	22.0022	FALSE	0	0	0	0	0	0	1	1	1
sp|P04075|ALDOA_HUMAN	AISGTSEDAALIGK	666.854	2	22.8187	TRUE	1	1	0.909892	0.322491	1	0.417582	1	0.904204	1
sp|P04075|ALDOA_HUMAN	IGEHTPSALAIMENANVLAR	703.037	3	40.5306	FALSE	0	0	0	1	1	1	1	1	1
sp|P04075|ALDOA_HUMAN	ALVNANEMIALASPTHEGIR	703.037	3	41.3247	TRUE	0.698133	1	0.850323	0.79209	0.602888	1	1	0.263158	1
sp|P04075|ALDOA_HUMAN	FSHEEIAMATVTALR	559.287	3	34.3688	FALSE	1	0.660042	1	1	1	0.911338	1	1	1
sp|P04075|ALDOA_HUMAN	LATVTAMAIEEHSFR	559.287	3	34.3575	TRUE	1	0.940039	1	1	1	1	1	1	1
sp|P04075|ALDOA_HUMAN	PYQYPALTPEQK	717.867	2	24.1247	FALSE	0.376963	0.896047	0.647709	0.535316	1	0.633129	1	1	1
sp|P04075|ALDOA_HUMAN	QEPTLAPYQYPK	717.867	2	26.1268	TRUE	1	0.828343	1	1	0.265201	0.62005	0.1359	0.853693	1
sp|P02671|FIBA_HUMAN	VELEDWAGNEAYAEYHFR	733.664	3	38.3911	FALSE	0.0611961	0	0	0	0	0	0	0	0.139657
sp|P02671|FIBA_HUMAN	FHYEAYAENGAWDELEVR	733.664	3	38.547	TRUE	1	1	1	1	1	1	0.919192	1	1
sp|P02671|FIBA_HUMAN	NNSPYEIENGVVWVSFR	670.662	3	44.4404	FALSE	1	1	1	0.399466	0	0.0436975	0.65313	1	1
sp|P02671|FIBA_HUMAN	FSVWVVGNEIEYPSNNR	670.662	3	44.3773	TRUE	0.631356	1	1	1	1	1	0.660504	0.662451	1
sp|P02671|FIBA_HUMAN	ESSSHHPGIAEFPSR	410.197	4	15.0325	FALSE	0.324163	0	0	0.0180476	0.619869	0.189522	0.921413	1	0.869792
sp|P02671|FIBA_HUMAN	SPFEAIGPHHSSSER	410.197	4	16.8336	TRUE	0.860947	1	1	1	1	0.742066	1	1	1
sp|P05543|THBG_HUMAN	NALALFVLPK	543.34	2	42.5703	FALSE	0	0	0	0	0	0	0	0	0
sp|P05543|THBG_HUMAN	PLVFLALANK	543.34	2	43.9742	TRUE	0.768453	1	0.6093	0.347469	0.674446	0.614046	1	0.9967	0.736441
sp|P05543|THBG_HUMAN	GWVDLFVPK	530.795	2	45.1568	FALSE	0	0	0	0	0	0	0	0	0
sp|P05543|THBG_HUMAN	PVFLDVWGK	530.795	2	45.9355	TRUE	1	1	1	1	0.317862	1	0.622336	1	1
sp|P05543|THBG_HUMAN	AQWANPFDPSK	630.804	2	32.653	FALSE	0.0438472	0	0	1	1	1	1	1	1
sp|P05543|THBG_HUMAN	SPDFPNAWQAK	630.804	2	34.3795	TRUE	1	1	1	1	1	0.575796	1	1	1
sp|P05543|THBG_HUMAN	QEINSHVEMQTK	481.901	3	11.5183	FALSE	0.0901024	0.45	0.0892738	1	0.584039	1	0	1	0.950956
sp|P05543|THBG_HUMAN	TQMEVHSNIEQK	481.901	3	10.9006	TRUE	0.929157	0.318595	0.814593	0.946541	0.78694	0.850359	1	1	1
sp|P05543|THBG_HUMAN	SFMLLILER	561.323	2	48.2836	FALSE	0	0	0.00576784	0	0.187837	0.0755957	0	0	0.0058651
sp|P05543|THBG_HUMAN	ELILLMFSR	561.323	2	49.1193	TRUE	1	0.309945	0.415138	0.670194	1	0.34188	1	0.947726	0.333333
sp|Q13621|S12A1_HUMAN	SLLQASGLGR	501.291	2	25.1699	FALSE	0	0	0	0	0	0	1	1	1
sp|Q13621|S12A1_HUMAN	GLGSAQLLSR	501.291	2	23.5213	TRUE	1	1	1	1	1	1	1	1	1
sp|Q13621|S12A1_HUMAN	VFEEMIEPYR	656.816	2	32.7207	FALSE	0	0.536264	0	1	1	0.427989	1	0.192849	1
sp|Q13621|S12A1_HUMAN	YPEIMEEFVR	656.816	2	32.5582	TRUE	1	0.466443	0.662467	0.822409	0.699196	1	1	0.588433	0.837291
sp|Q13621|S12A1_HUMAN	AANLIVLSLPVAR	668.919	2	41.3594	FALSE	0	0	0	0	0	0	1	1	0.386878
sp|Q13621|S12A1_HUMAN	AVPLSLVILNAAR	668.919	2	43.2063	TRUE	0.417671	0.90112	1	1	0.994898	1	1	1	1
sp|Q13621|S12A1_HUMAN	GGGAYYLISR	528.777	2	25.6382	FALSE	0	0.337321	0	0	0.369105	0	1	1	1
sp|Q13621|S12A1_HUMAN	SILYYAGGGR	528.777	2	24.53	TRUE	1	0.720823	0.807634	1	1	1	0.687398	1	1
sp|Q13621|S12A1_HUMAN	LVEASTQFK	511.779	2	16.0158	FALSE	0.52649	0	0.109571	0.916799	0.523929	0.661844	0.910275	1	1
sp|Q13621|S12A1_HUMAN	FQTSAEVLK	511.779	2	17.8358	TRUE	1	0.679128	0.266261	1	0.931818	0.843213	1	1	1
sp|P38606|VATA_HUMAN	VGHSELVGEIIR	436.914	3	25.0677	FALSE	0	0	0	0	0	0	1	1	1
sp|P38606|VATA_HUMAN	IIEGVLESHGVR	436.914	3	23.0723	TRUE	0.953611	1	1	1	0.52426	0.751292	0.849888	0.817266	1
sp|P38606|VATA_HUMAN	FTMVQVWPVR	631.839	2	40.3091	FALSE	0.0116788	0	0	0	0.411367	0	1	0.960162	1
sp|P38606|VATA_HUMAN	VPWVQVMTFR	631.839	2	38.5921	TRUE	1	1	1	0.117917	1	1	1	1	1
sp|P38606|VATA_HUMAN	VGSHITGGDIYGIVSENSLIK	720.383	3	37.2327	FALSE	1	0.716864	0.294686	0	0.221212	0	1	1	1
sp|P38606|VATA_HUMAN	ILSNESVIGYIDGGTIHSGVK	720.383	3	38.3524	TRUE	1	0.645943	1	1	1	1	0.450331	0.955345	1
sp|P38606|VATA_HUMAN	ITWSIIR	444.769	2	33.342	FALSE	0.562842	0	0.967276	1	0.336798	0	1	1	1
sp|P38606|VATA_HUMAN	IISWTIR	444.769	2	32.9047	TRUE	1	1	1	1	1	1	1	1	1
sp|P38606|VATA_HUMAN	LASFYER	443.227	2	19.4699	FALSE	0.598925	0.461366	1	0	0.534169	1	1	1	1
sp|P38606|VATA_HUMAN	EYFSALR	443.227	2	18.1873	TRUE	1	1	0.777102	1	1	0.386063	1	1	0.966777
sp|P38606|VATA_HUMAN	LPANHPLLTGQR	439.586	3	16.1124	FALSE	0	0	0.0590659	0.391421	0.534084	0	1	1	1
sp|P38606|VATA_HUMAN	QGTLLPHNAPLR	439.586	3	17.2625	TRUE	1	0.855721	0.167095	1	1	1	1	1	0.420935
sp|P01034|CYTC_HUMAN	TQPNLDNC[CAM]PFHDQPHLK	515.996	4	20.5558	FALSE	0	0.259789	0	0	0.197399	1	1	0.546392	1
sp|P01034|CYTC_HUMAN	LHPQDHFPC[CAM]NDLNPQTK	515.996	4	22.8088	TRUE	1	1	0.274438	0.643406	1	1	1	1	1
sp|P01034|CYTC_HUMAN	FLDVELGR	474.761	2	30.094	FALSE	0.824763	1	0.591398	1	1	1	1	0.756918	1
sp|P01034|CYTC_HUMAN	GLEVDLFR	474.761	2	30.7078	TRUE	1	0.106667	1	1	1	1	0.936565	1	1
sp|P01034|CYTC_HUMAN	AVPWQGTMTLSK	659.845	2	30.8054	FALSE	0.997178	1	1	1	1	0.350457	0.941761	0.990046	1
sp|P01034|CYTC_HUMAN	SLTMTGQWPVAK	659.845	2	29.9384	TRUE	1	0.00288184	0.736896	0.639858	1	1	1	1	1
sp|P00738|HPT_HUMAN	VGYVSGWGR	490.751	2	23.5511	FALSE	1	1	1	0.211833	0.0177148	0	1	0	0.129973
sp|P00738|HPT_HUMAN	GWGSVYGVR	490.751	2	22.433	TRUE	1	1	1	1	1	1	1	1	0.623482
sp|P00738|HPT_HUMAN	SPVGVQPILNEHTFC[CAM]AGMSK	724.691	3	31.6224	FALSE	0.831841	0.128947	0.0966248	0.4214	0.679465	1	0.736334	0.454629	1
sp|P00738|HPT_HUMAN	SMGAC[CAM]FTHENLIPQVGVPSK	724.691	3	33.024	TRUE	1	1	0.381564	1	1	1	1	1	1
sp|P00738|HPT_HUMAN	SC[CAM]AVAEYGVYVK	673.326	2	25.6952	FALSE	0	0	0	0.0432692	0	0	0.614323	0.428969	1
sp|P00738|HPT_HUMAN	VYVGYEAVAC[CAM]SK	673.326	2	25.7608	TRUE	1	0.943961	1	1	1	1	1	1	1
sp|P35579|MYH9_HUMAN	ALELDSNLYR	597.312	2	29.1096	FALSE	0	0	1	0	0	0.130469	0.614592	1	0.464246
sp|P35579|MYH9_HUMAN	YLNSDLELAR	597.312	2	24.9569	TRUE	0.602578	0.549618	0.0895722	1	1	1	1	1	1
sp|P35579|MYH9_HUMAN	EQADFAIEALAK	653.338	2	34.1017	FALSE	0	0.00429185	0.359338	0.337001	0.162077	1	1	1	1
sp|P35579|MYH9_HUMAN	ALAEIAFDAQEK	653.338	2	35.8612	TRUE	1	1	1	1	1	1	0.0123153	0.996032	1
sp|P35579|MYH9_HUMAN	AGVLAHLEEER	408.551	3	22.7561	FALSE	0	0	0	0.0017138	0	0	0.313131	0.647635	1
sp|P35579|MYH9_HUMAN	EEELHALVGAR	408.551	3	22.0841	TRUE	1	1	1	1	1	1	1	1	0.546414
sp|P35579|MYH9_HUMAN	IIGLDQVAGMSETALPGAFK	673.359	3	47.0386	FALSE	0.111785	0.619554	0	1	1	1	0	1	1
sp|P35579|MYH9_HUMAN	FAGPLATESMGAVQDLGIIK	673.359	3	48.4953	TRUE	1	1	0.969231	1	1	1	1	1	1
sp|P35579|MYH9_HUMAN	LQQELDDLLVDLDHQR	650.669	3	44.3249	FALSE	0	0.0580511	1	1	1	0.858082	1	1	1
sp|P35579|MYH9_HUMAN	QHDLDVLLDDLEQQLR	650.669	3	45.7794	TRUE	1	1	0.394448	0.758148	1	0.63653	1	1	1
sp|Q15833|STXB2_HUMAN	DFQGTPTFTYK	652.812	2	27.9945	FALSE	0	0.822645	0.801008	0.337466	0.637596	0	1	1	1
sp|Q15833|STXB2_HUMAN	YTFTPTGQFDK	652.812	2	29.7721	TRUE	1	0.849751	0.862512	0.337912	0.937113	1	1	0.540121	1
sp|Q15833|STXB2_HUMAN	NLEQLGGTVTNPGGSGTSSR	644.652	3	23.1126	FALSE	1	0.924492	1	0.534812	0.977505	1	1	1	1
sp|Q15833|STXB2_HUMAN	SSTGSGGPNTVTGGLQELNR	644.652	3	23.4101	TRUE	1	1	0.331149	1	1	1	1	1	1
sp|Q15833|STXB2_HUMAN	LIQHANVQAHSSLIR	422.49	4	17.561	FALSE	1	0	1	0.00848176	0	0	1	1	1
sp|Q15833|STXB2_HUMAN	ILSSHAQVNAHQILR	422.49	4	14.3033	TRUE	1	1	1	1	1	1	1	1	1
sp|Q15833|STXB2_HUMAN	VLIMDHPSMR	400.207	3	20.5954	FALSE	0	0.376761	0	1	1	0.851627	1	0.661916	1
sp|Q15833|STXB2_HUMAN	MSPHDMILVR	400.207	3	20.6883	TRUE	0.294762	1	1	1	1	1	1	1	0.245146
sp|Q15833|STXB2_HUMAN	ADTPSLGEGPEK	600.791	2	15.0792	FALSE	0	1	0.531284	1	0	0.263235	0.552093	0.360431	0.544102
sp|Q15833|STXB2_HUMAN	EPGEGLSPTDAK	600.791	2	15.3931	TRUE	1	0.536854	0.710649	0.91746	0.232558	0.587714	0.530317	0.113033	0.901193
sp|Q15833|STXB2_HUMAN	YETTGLSEAR	563.772	2	16.2851	FALSE	1	0.466182	1	0.973877	0.835307	0	1	0.942779	1
sp|Q15833|STXB2_HUMAN	AESLGTTEYR	563.772	2	16.8863	TRUE	1	1	1	1	1	1	1	1	1
sp|P02753|RET4_HUMAN	YWGVASFLQK	599.816	2	41.3576	FALSE	0	0	0	0	0	0	0	0	0
sp|P02753|RET4_HUMAN	QLFSAVGWYK	599.816	2	41.3557	TRUE	0.715973	1	0.979436	1	1	0.682171	0.0543735	1	1
sp|P02753|RET4_HUMAN	LLNLDGTC[CAM]ADSYSFVFSR	688.995	3	45.67	FALSE	0	0.247022	1	0.0164204	0	0	0	0	0
sp|P02753|RET4_HUMAN	SFVFSYSDAC[CAM]TGDLNLLR	688.995	3	45.5353	TRUE	1	1	1	1	1	0.921095	1	1	1
sp|P02753|RET4_HUMAN	FSGTWYAMAK	581.273	2	30.7407	FALSE	0	0	0	0	0	0	0	0	0
sp|P02753|RET4_HUMAN	AMAYWTGSFK	581.273	2	30.74	TRUE	0.773509	1	1	0.48852	1	0.724318	1	1	0.648863
sp|P02753|RET4_HUMAN	LIVHNGYC[CAM]DGR	435.212	3	13.3886	FALSE	0	0	0	0	0	0	0.0147601	0.473968	0
sp|P02753|RET4_HUMAN	GDC[CAM]YGNHVILR	435.212	3	13.585	TRUE	1	1	1	0.909574	1	1	1	1	1
sp|P02753|RET4_HUMAN	DPNGLPPEAQK	583.296	2	13.4111	FALSE	0.0675862	0.293219	1	0	1	0.401107	1	1	1
sp|P02753|RET4_HUMAN	QAEPPLGNPDK	583.296	2	17.0375	TRUE	1	0.868186	1	1	1	0.830273	1	0.35665	0.19568
sp|P80188|NGAL_HUMAN	SYPGLTSYLVR	628.338	2	35.3705	FALSE	0	0.0904794	0	0	0	0	0	0	0
sp|P80188|NGAL_HUMAN	VLYSTLGPYSR	628.338	2	36.3376	TRUE	1	1	0.67086	1	1	0.0991064	1	1	0.531317
sp|P80188|NGAL_HUMAN	VPLQQNFQDNQFQGK	597.632	3	25.9812	FALSE	0	0	0	0	0	0	0	0.148148	1
sp|P80188|NGAL_HUMAN	GQFQNDQFNQQLPVK	597.632	3	28.1362	TRUE	1	1	1	1	0.416723	0.628395	0.820396	0.79707	1
sp|P80188|NGAL_HUMAN	VVSTNYNQHAMVFFK	595.631	3	29.343	FALSE	1	1	1	1	0.924509	0.190916	0.672727	1	1
sp|P80188|NGAL_HUMAN	FFVMAHQNYNTSVVK	595.631	3	31.3038	TRUE	1	1	1	0.995842	1	1	1	1	1
sp|P80188|NGAL_HUMAN	MYATIYELK	566.291	2	30.4179	FALSE	1	0.935656	1	0	1	0.0814996	0.576957	1	0.42
sp|P80188|NGAL_HUMAN	LEYITAYMK	566.291	2	29.6774	TRUE	1	1	1	0.110769	1	1	1	0.943422	1
sp|P80188|NGAL_HUMAN	C[CAM]DYWIR	456.705	2	24.6436	FALSE	0.106974	1	1	0.969665	1	0.0156114	1	1	1
sp|P80188|NGAL_HUMAN	IWYDC[CAM]R	456.705	2	25.4044	TRUE	1	1	1	1	1	1	1	1	1
sp|P80188|NGAL_HUMAN	WYVVGLAGNAILR	716.409	2	44.1474	FALSE	0	1	0	0	0	0	0.618151	0.941337	1
sp|P80188|NGAL_HUMAN	LIANGALGVVYWR	716.409	2	45.062	TRUE	1	1	1	0.687317	1	0.0744417	1	1	1
sp|Q8IWA5|CTL2_HUMAN	YLTYLNAR	507.274	2	23.7945	FALSE	0	0	0	0	0.282437	0	0.857781	1	1
sp|Q8IWA5|CTL2_HUMAN	ANLYTLYR	507.274	2	25.0748	TRUE	0.311485	0.789288	1	0.154192	1	0.388579	0.327638	0.414634	1
sp|Q8IWA5|CTL2_HUMAN	IFDDSPC[CAM]PFTAK	699.324	2	28.7659	FALSE	0	0	0	0.896885	1	0	1	1	0.684109
sp|Q8IWA5|CTL2_HUMAN	ATFPC[CAM]PSDDFIK	699.324	2	27.0479	TRUE	1	1	1	0.766249	0.980573	1	0.597561	1	1
sp|Q8IWA5|CTL2_HUMAN	QFC[CAM]VPGFK	491.744	2	30.6063	FALSE	0.453303	1	0.220974	0.522942	0.533333	0.174184	1	1	1
sp|Q8IWA5|CTL2_HUMAN	FGPVC[CAM]FQK	491.744	2	30.672	TRUE	0.160679	1	0.945225	1	1	1	1	1	1
[truncated: 3,476 more rows]

## Sheet: Suppl table S4
Supplementary table S4 online. Sequence information and quantitative data of 2,231 target peptides, corresponding to 888 proteins detected and quantitated at FDR<1% by SWATH analysis.
Protein	Peptide	Precursor m/z	Precursor Charge	RT	Raw SWATH protein intensity
					ELV1	ELV2	ELV3	MV1	MV2	MV3	UP1	UP2	UP3
sp|P02768|ALBU_HUMAN	QTALVELVK	500.806	2	26.3495	2.54623e+06	2.41744e+06	2.45572e+06	2.55202e+06	2.63335e+06	2.60946e+06	4.34244e+06	4.2363e+06	4.56482e+06
sp|P02768|ALBU_HUMAN	HPYFYAPELLFFAK	581.636	3	49.31	371489	90495.5	161571	662065	713405	505196	3.46225e+06	2.74339e+06	2.03215e+06
sp|P02768|ALBU_HUMAN	HPDYSVVLLLR	437.919	3	35.8629	266616	178020	113029	555755	494440	458847	2.32556e+06	1.86913e+06	1.04982e+06
sp|P02768|ALBU_HUMAN	ETYGEMADC[CAM]C[CAM]AK	717.77	2	16.8234	442842	419258	387761	229494	226717	215251	806896	759022	703241
sp|P02768|ALBU_HUMAN	SLHTLFGDK	509.272	2	20.698	225354	209741	204653	77070.7	73101.2	73880.2	506040	474310	526480
sp|P02768|ALBU_HUMAN	AEFAEVSK	440.724	2	12.9154	3322.62	4494.7	1124.5	5374.69	1816.49	4047.5	199497	194982	171383
sp|P02768|ALBU_HUMAN	SALEVDETYVPK	675.843	2	26.8889	15118.5	18664.3	15426.5	14870	13688.4	13507.6	314361	280774	269538
sp|P02768|ALBU_HUMAN	FYAPELLFFAK	673.363	2	50.6663	148219	96674.4	88582.4	108969	93745.8	89902.1	3.89624e+06	3.46677e+06	3.0524e+06
sp|P02768|ALBU_HUMAN	TFHADIC[CAM]TLSEK	474.562	3	24.543	7583.57	10695.8	13857.5	24978.7	10696.6	8084.69	123537	115946	114646
sp|P02768|ALBU_HUMAN	IAFAQYLQQC[CAM]PFEDHVK	698.675	3	38.5907	28386.4	21643.2	21545.1	26871.5	28085.6	1019.14	91446.7	99403.4	100449
sp|P07911|UROM_HUMAN	AC[CAM]AHWSGHC[CAM]C[CAM]LWDASVQVK	568.752	4	27.6022	555041	286745	303812	1.28068e+06	1.15381e+06	1.03514e+06	6.47929e+06	5.20661e+06	3.94831e+06
sp|P07911|UROM_HUMAN	LC[CAM]VC[CAM]PAGYR	548.257	2	19.8348	36565.4	29423	31528.3	10557.6	15649.3	13122.7	112531	102633	118657
sp|P07911|UROM_HUMAN	C[CAM]C[CAM]LWDASVQVK	683.318	2	30.552	56136.3	39738.3	37724	48841.4	49106.6	42019.8	1.4761e+06	1.3153e+06	1.01456e+06
sp|P07911|UROM_HUMAN	YLADEIIIR	553.316	2	32.7642	8698.3	6491.12	8427.52	8974.47	10950.8	7018.65	329411	245861	195916
sp|P07911|UROM_HUMAN	VLNLGPITR	491.806	2	27.4499	2.1525e+06	2.17616e+06	2.18187e+06	3.01826e+06	2.90957e+06	3.02862e+06	1.64631e+06	1.76459e+06	2.10444e+06
sp|P07911|UROM_HUMAN	YGEGYAC[CAM]DTDLR	710.296	2	23.3176	30531.6	28187.6	26344	20439.5	23441	19872	119437	111593	9436.29
sp|P07911|UROM_HUMAN	AHWSGHC[CAM]C[CAM]LWDASVQVK	680.977	3	24.2857	6663.11	2745	3747.46	1847.24	4972.32	5088.16	105819	77098.5	58299.1
sp|P07911|UROM_HUMAN	SC[CAM]VC[CAM]PEGFR	556.237	2	17.0613	103688	92289.6	92933.2	30623.9	28112.9	27078.3	252406	213581	210050
sp|P07911|UROM_HUMAN	WSGHC[CAM]C[CAM]LWDASVQVK	611.612	3	28.7996	16381	1317.96	15794.2	51069.7	54226.3	40510.9	1.82791e+06	1.52442e+06	1.19102e+06
sp|P07911|UROM_HUMAN	VSALNIR	386.737	2	16.3584	9244.32	9045.48	6437.74	3080.8	3253.79	2646.2	18799.5	13023.6	13240.7
sp|P98164|LRP2_HUMAN	VTLITENLGHPR	450.589	3	22.3305	318071	305834	294484	424838	405136	414902	158507	145794	178159
sp|P98164|LRP2_HUMAN	HLC[CAM]HC[CAM]EEGYILER	572.592	3	18.9889	44921	46459.5	43248.1	45916.9	43082.8	40768.8	41881	36376.6	37538.3
sp|P98164|LRP2_HUMAN	DLLIGDIHGR	370.208	3	25.1822	186795	180301	177538	148427	145229	144873	98488.7	97274.2	105481
sp|P98164|LRP2_HUMAN	QVIASDLIIR	564.343	2	30.7237	120907	103630	95626.2	239418	229076	209857	77463.6	61908.1	66814.4
sp|P98164|LRP2_HUMAN	FDYIETVTYDGIQR	573.946	3	37.5681	25152.1	14290.2	3810.14	38677.9	37083.7	28074.2	120065	104387	95043.1
sp|P98164|LRP2_HUMAN	SLHLDPENHSPPFQTINVER	583.294	4	29.3381	43446.4	47897.4	50816.8	78774	79287.3	82551.5	29717.8	31708.4	24668
sp|P98164|LRP2_HUMAN	TVVQYLNNPR	602.328	2	22.1105	278353	280811	279399	284158	290791	281931	70586.6	66173.4	62191.5
sp|P98164|LRP2_HUMAN	DDQPFLITVR	602.322	2	34.7397	55493.7	6993.66	47135.1	56946.4	60035	61076.6	44670	41572.7	31527.8
sp|P98164|LRP2_HUMAN	VYWVDSR	462.732	2	22.3467	123176	123499	125128	104224	112106	107626	60202.1	57722.6	55047.7
sp|P98164|LRP2_HUMAN	LYWAVTGR	483.264	2	28.567	119440	112245	115932	141716	142047	138349	68304.4	33956.5	57316.9
sp|O60494|CUBN_HUMAN	FVTDGSVTASGFR	672.333	2	26.1617	184070	157779	155510	313676	291817	263242	209135	187581	174628
sp|O60494|CUBN_HUMAN	VPGQSGVVESIGHPTLPYR	665.022	3	29.464	128186	129548	119538	192457	198285	185924	148260	136762	153310
sp|O60494|CUBN_HUMAN	SAVTGSC[CAM]VNDGVHIIR	562.286	3	20.9333	163363	149125	152196	222544	227738	216249	40047.6	44145.4	43462.7
sp|O60494|CUBN_HUMAN	LATHPSC[CAM]NNEHVIVFNGIR	545.277	4	23.7131	46193.3	50341.2	44780	43932.7	39010.9	46927.3	5083.43	9262.93	5234.75
sp|O60494|CUBN_HUMAN	YC[CAM]GNTIPDSIDTSSNTAVVR	724.008	3	28.0181	48741.3	41870	44161.1	87917.7	83935.8	83740.2	56455	41337.2	21922.6
sp|O60494|CUBN_HUMAN	SPFFPNVYPGER	705.346	2	35.5456	85324.5	82439.4	83172	140796	124550	123052	39371.5	35793.9	37861.8
sp|O60494|CUBN_HUMAN	VGDADGPLMWR	608.793	2	31.6133	37327.5	29970.1	30990.7	13741.7	13317.7	9598.51	11540.3	11810.5	13165.4
sp|O60494|CUBN_HUMAN	QAC[CAM]GGHILTSSFDTVSSPR	673.99	3	26.1886	68675.4	68617.2	70875.9	89744.4	88541.3	79777.4	19898.1	3645.17	3030.28
sp|O60494|CUBN_HUMAN	SPHWPQNFPENSR	532.583	3	22.6201	151918	156663	150961	237993	230337	230765	43040.5	42320.3	44196.1
sp|O60494|CUBN_HUMAN	DGDNNLAQQLAVLC[CAM]GR	581.953	3	40.4775	65381.9	54120.5	55669.9	75471.3	79943.3	65772.5	19427.7	19802.1	19883.9
sp|P02787|TRFE_HUMAN	YLGEEYVK	500.753	2	23.7285	940387	893025	931303	1.29177e+06	1.31785e+06	1.27591e+06	219094	233384	207814
sp|P02787|TRFE_HUMAN	SASDLTWDNLK	625.307	2	29.6896	851776	825738	813594	1.14367e+06	1.09523e+06	1.0978e+06	205882	208424	189929
sp|P02787|TRFE_HUMAN	SVIPSDGPSVAC[CAM]VK	708.364	2	23.4262	831579	768400	749049	1.02527e+06	986281	966438	223107	231231	220695
sp|P02787|TRFE_HUMAN	EGYYGYTGAFR	642.288	2	28.9831	797309	751943	755101	1.08495e+06	1.01513e+06	1.03596e+06	234796	205974	190374
sp|P02787|TRFE_HUMAN	ASYLDC[CAM]IR	499.242	2	24.6042	881060	842946	887943	1.18464e+06	1.16421e+06	1.16302e+06	144014	146100	145557
sp|P02787|TRFE_HUMAN	DSGFQMNQLR	598.28	2	25.3769	203155	197645	202992	126370	119579	125989	26894.5	25488.5	21638.4
sp|P02787|TRFE_HUMAN	SAGWNIPIGLLYC[CAM]DLPEPR	724.37	3	53.3857	321711	62189.3	71196.5	539278	479038	334773	883181	799705	699984
sp|P02787|TRFE_HUMAN	HSTIFENLANK	425.223	3	22.5191	442919	435427	430321	412648	422128	418250	54233.3	51001.4	53873.4
sp|P02787|TRFE_HUMAN	DGAGDVAFVK	489.748	2	20.3583	102216	89379.1	87704.9	73830.5	72764.4	70100.3	1471.06	20118.3	17899.8
sp|P02787|TRFE_HUMAN	WC[CAM]AVSEHEATK	439.868	3	11.7882	20577.1	20962.6	18577.8	20556.3	24442.1	22162.4	3720.13	4398.8	3581.47
sp|P98160|PGBM_HUMAN	PGAPPPQPLDLQHR	508.276	3	18.2532	222834	235644	225076	186640	187327	182351	356123	373741	362762
sp|P98160|PGBM_HUMAN	FSSGITGC[CAM]VK	528.263	2	17.545	328190	315650	310811	309876	295205	285990	1.2292e+06	1.17358e+06	1.12865e+06
sp|P98160|PGBM_HUMAN	LAFPGHVFSR	377.542	3	29.3018	2547.09	1476.25	3803.47	2935.79	1662.15	2596.76	1985.56	1353.88	499.054
sp|P98160|PGBM_HUMAN	TSTASGLLLWQGVEVGEAGQGK	730.046	3	42.063	34007	32335	26138.5	19988.9	22850.9	19318	234938	150657	150266
sp|P98160|PGBM_HUMAN	IGGAPDVATLTGGR	642.849	2	29.3299	6068.42	8698.45	10657.5	1559.03	4918.51	5620.74	17983	21912.8	1506.54
sp|P98160|PGBM_HUMAN	VISSGSVASYVTSPQGFQFR	706.36	3	39.3905	7545.22	7016.61	7405.41	7944.7	1857.89	865.175	142435	140192	108135
sp|P98160|PGBM_HUMAN	LYIFQASPADAGQYVC[CAM]R	653.652	3	39.6086	8279.58	3305.67	5359.72	2365.77	9305.37	11918.3	2536	15581.4	9954.74
sp|P98160|PGBM_HUMAN	LEGDTLIIPR	563.827	2	29.2317	37085.2	33784.7	2546.6	57566.8	51981	49273.3	28743.9	47355.2	7216.7
sp|P02760|AMBP_HUMAN	EDSC[CAM]QLGYSAGPC[CAM]MGMTSR	702.95	3	27.059	3849.22	7060.02	7036	1328.42	9858.53	5886.72	178329	168597	147672
sp|P02760|AMBP_HUMAN	VVHTNYDEYAIFLTK	604.977	3	35.9998	8201.26	8098.8	9935.95	12336.5	2383.88	15505.8	74050	55797	50075.2
sp|P02760|AMBP_HUMAN	PGEQEPEPILIPR	737.899	2	32.5467	21306.6	21244.1	20846	31269.6	23942.3	22729.7	186508	183577	178214
sp|P02760|AMBP_HUMAN	PGDGDEELLR	550.765	2	29.5494	1045.75	2200.63	21941.5	4009.74	5096.28	6771.21	83798.4	69600.3	74286
sp|P02760|AMBP_HUMAN	TNYDEYAIFLTK	739.364	2	40.2003	5604.48	6813.51	6655.6	3621.84	2619.61	7074.41	83659	77869	71243.4
sp|P02760|AMBP_HUMAN	AAC[CAM]NLPIVR	507.282	2	24.33	8701.03	18315.4	8543.3	15160.9	1442.51	2064.84	31900.4	32122.4	33833.6
sp|P02760|AMBP_HUMAN	IQLWAFDAVK	595.832	2	43.4591	764.111	43667.9	88317.5	104924	94426.2	82095.5	248529	204838	164933
sp|P04264|K2C1_HUMAN	SLNNQFASFIDK	692.349	2	36.1656	283674	254071	243837	119070	110069	104594	52962.5	51716	45116
sp|P04264|K2C1_HUMAN	YEELQITAGR	590.304	2	22.9859	643577	562940	539016	676450	665547	604544	284168	234701	274564
sp|P04264|K2C1_HUMAN	WELLQQVDTSTR	738.378	2	35.1104	536626	477225	428799	525980	440979	416775	245081	242503	201440
sp|P04264|K2C1_HUMAN	NMQDMVEDYR	650.768	2	28.038	47173.5	49946.3	46492.3	53400.6	52656.9	47830.3	25587.7	26180	22922.9
sp|P04264|K2C1_HUMAN	LNDLEDALQQAK	679.352	2	30.3985	63186.3	64647.3	65451.5	29365.5	28233.7	23389.9	48538.2	51842.1	47391.2
sp|P04264|K2C1_HUMAN	SISISVAR	416.748	2	18.3681	544304	487938	485622	556615	555557	528834	128469	118427	156917
sp|P04264|K2C1_HUMAN	TLLEGEESR	517.262	2	14.9044	15010.7	12771.8	619.684	4174.3	13972	11943.3	12177.9	8969.69	3351.01
sp|P04264|K2C1_HUMAN	THNLEPYFESFINNLR	665.33	3	49.1057	46156	7074.82	10289.8	5214.94	16152.6	24793.5	95692	74042	52412.5
sp|P04264|K2C1_HUMAN	NVEIDPEIQK	592.812	2	20.9115	79815.3	77259.1	77003.3	30489.6	29263.2	26884.7	3242.43	12073.8	9422.83
sp|P04264|K2C1_HUMAN	FVSTTYSGVTR	609.312	2	20.6804	6865.37	2220.86	3234.53	3531.51	4253.99	1411.46	1686.37	2366.7	3846.04
sp|P01042|KNG1_HUMAN	ENFLFLTPDC[CAM]K	692.334	2	38.8751	748859	719388	727478	618231	582238	561911	5.3015e+06	5.12339e+06	4.70379e+06
sp|P01042|KNG1_HUMAN	LGQSLDC[CAM]NAEVYVVPWEK	703.01	3	40.4266	180577	157378	155275	132285	126893	104063	1.32065e+06	1.15696e+06	912060
sp|P01042|KNG1_HUMAN	IC[CAM]VGC[CAM]PR	431.207	2	13.432	929.075	3492.52	1473.85	3347.33	1440.94	3262.75	12124.2	10292.9	11578.6
sp|P01042|KNG1_HUMAN	VQVVAGK	350.721	2	4.87824	140.254	204.046	343.125				135.234
sp|P01133|EGF_HUMAN	IYWVDLER	547.287	2	36.1005	1.48489e+06	1.31425e+06	1.3106e+06	2.06844e+06	2.02069e+06	1.97227e+06	344840	303606	266620
sp|P01133|EGF_HUMAN	LFWTDTGINPR	660.341	2	36.0006	850796	742252	784602	928048	895474	868374	151655	136538	117251
sp|P01133|EGF_HUMAN	INLHSSFVPLGELK	518.628	3	34.5153	1.04841e+06	1.03538e+06	997588	1.4775e+06	1.52079e+06	1.56883e+06	294487	266561	229835
sp|P01133|EGF_HUMAN	IESSSLQGLGR	573.809	2	19.7989	576476	402893	513036	432938	406881	401822	31369.6	19905.9	25878.2
sp|P01133|EGF_HUMAN	IYFAHTALK	355.203	3	19.9649	357852	310167	330402	265557	273857	274935	15955.9	17564.7	18004.8
sp|P01133|EGF_HUMAN	LFWIQYNR	570.303	2	38.0082	1.05441e+06	886627	882815	1.5396e+06	1.5236e+06	1.46628e+06	357703	325717	268766
sp|P01133|EGF_HUMAN	LIFSHGNSIFR	430.903	3	30.8425	70870.5	71404.5	68769.4	96995.8	99525.2	82460.7	30541.5	27114.4	26478.7
sp|P01133|EGF_HUMAN	LIEEGVDVPEGLAVDWIGR	689.697	3	48.2843	54514.1	13143.4	2256.94	52073.9	44799	33391.4	125536	103341	92073.1
sp|P01133|EGF_HUMAN	LGTAWC[CAM]SC[CAM]R	555.745	2	18.5019	204200	191447	189667	133401	148427	146573	29855.4	30722.6	25973.2
sp|P01133|EGF_HUMAN	SC[CAM]AASGPQPFLLFANSQDIR	727.025	3	43.8541	330609	265571	264432	334234	354005	304384	49639	40005.3	37815.1
sp|Q8WUM4|PDC6I_HUMAN	ELPELLQR	499.287	2	28.5936	116756	116401	111818	82644.7	75465.6	80599.9	70293.4	7731.95	6802.98
sp|Q8WUM4|PDC6I_HUMAN	LALASLGYEK	532.803	2	28.3846	98359.6	79374.2	84708	57029.2	49858.1	55926.8	14436.4	13707.8	2946.69
sp|Q8WUM4|PDC6I_HUMAN	YYDQIC[CAM]SIEPK	708.329	2	26.2619	74477.6	67793.9	64481.5	140174	84243.8	77189.5	25344.4	22973.9	20055.4
sp|Q8WUM4|PDC6I_HUMAN	EVFPVLAAK	487.289	2	28.3126	84227.3	72998.9	74508.8	43432.6	44342.7	41960.3	16886.8	9485.66	6719.4
sp|Q8WUM4|PDC6I_HUMAN	STPVNVPISQK	585.33	2	16.7974	30213.4	29793	25567.7	13522.1	11083.7	14629.3	1740.34	1406.21	534.022
sp|Q8WUM4|PDC6I_HUMAN	ETVLSALSR	488.277	2	27.0497	43776.4	52288.2	43765.8	43883.7	41022.9	38376.2	16751.8	15711.4	1738.43
sp|Q92817|EVPL_HUMAN	LLPDLEVLR	534.327	2	37.7632	14128.9	11914.1	14680.9	11004	11867.1	10085.6	10793.9	11454.9	7042.12
sp|Q92817|EVPL_HUMAN	VHEIFQVDPETEQEITR	690.676	3	32.1364	3786.19	5093.06	17239	6341.95	3844.02	23030	4120.13	7079.65	9757.64
sp|Q92817|EVPL_HUMAN	VAPLQESIQAQEK	720.888	2	21.0281	3273.31	2360.71	2681.11	1211.18	728.794	1568.2	2996.18	3598.79	29214.5
sp|Q92817|EVPL_HUMAN	LASELQALK	486.79	2	24.2818	10820	14352.4	12868.6	11838.8	13881.5	13993.8	2628.06	1010.93	9501.84
sp|Q92817|EVPL_HUMAN	LSGSLDEEVGR	581.291	2	18.6821	14923.6	11872.1	11175.7	13271.4	13781.8	13243.8	25946.3	2616.4	810.447
sp|Q92817|EVPL_HUMAN	AAEDAVYELQSK	662.325	2	24.3998	4438.1	11070.3	3252.53	10156.8	7034.39	2196.68	9266.13	1417.19	13116.3
sp|P15144|AMPN_HUMAN	YLSYTLNPDLIR	734.396	2	37.8203	171104	140269	145138	446540	402054	408174	88466.7	73378.1	61861.4
sp|P15144|AMPN_HUMAN	AQIINDAFNLASAHK	538.286	3	32.3838	53901	51547.9	48641.1	121717	114570	113796	14098.1	13247.2	16643.8
sp|P15144|AMPN_HUMAN	VNYDEENWR	612.768	2	21.4953	65968.9	71951	66828.4	171432	171805	173281	9403.21	13436.8	8252.12
sp|P15144|AMPN_HUMAN	QWMENPNNNPIHPNLR	658.651	3	26.4354	21576.1	20699.9	20006.8	16283.7	9019.03	3558.93	6138.74	4221.69	2803.32
sp|P15144|AMPN_HUMAN	QVTPLFIHFR	419.908	3	33.4414	63994.1	54161.1	47148.8	176747	169120	168097	11433.3	9226.23	9073.48
sp|P15144|AMPN_HUMAN	EATDVIIIHSK	409.231	3	17.6369	68354.3	53336.5	63242.8	92982.7	86778.3	99075.2	12202.8	8833.46	5543.25
sp|P15144|AMPN_HUMAN	DHSAIPVINR	374.54	3	17.5627	195088	192891	183388	316573	307014	332233	9740.56	8060.8	7934.6
sp|P15144|AMPN_HUMAN	DLMVLNDVYR	619.316	2	37.432	91366	77649.5	81579.9	77638.8	72225.9	69587.3	9973.81	5690.91	12973.8
sp|P15144|AMPN_HUMAN	QQQDYWLIDVR	732.367	2	38.3782	76172.5	51610	46063.7	206467	190351	169909	22859.5	23526.4	18860.3
sp|P15311|EZRI_HUMAN	IALLEEAR	457.769	2	23.9615	141953	143907	131989	129817	134556	126690	3587.93	2511.7	6095.99
sp|P15311|EZRI_HUMAN	QLLTLSSELSQAR	723.402	2	33.6001	81891.2	64159.7	67686.1	99911.5	91296.1	87217.6	4948.6	7221.7	4949.84
sp|P15311|EZRI_HUMAN	DNAMLEYLK	548.771	2	34.3418	37861.8	35504.7	37157.6	8136.48	21905	10968.3	7679.38	14850.6	10515
sp|P15311|EZRI_HUMAN	ELSEQIQR	501.764	2	12.6558	2808.47	6834.69	982.749	2150.34	420.967	2747.37	279.134	189.352	293.077
sp|P15311|EZRI_HUMAN	IQVWHAEHR	392.54	3	12.3405	7387.76	5106.94	7027.74	2525.98	2515.97	1743.2	1261.3	369.527	419.899
sp|P15311|EZRI_HUMAN	THNDIIHNENMR	498.569	3	11.1361	796.217	828.211	1040.09	286.477	648.219	337.788	534.088	300.529	954.773
sp|O60437|PEPL_HUMAN	LAALEQEEAEAR	665.336	2	20.4196	16523	20477	9334.11	9313.65	9976.81	4230.34	4760.89	6280.96	5114.64
sp|O60437|PEPL_HUMAN	STQEEIWTLR	631.822	2	31.4683	5094.69	9478.73	9191.62	27974.6	3318.76	14116	47244.2	15278.6	42494.1
sp|O60437|PEPL_HUMAN	EAEVLLLQQR	599.843	2	27.8008	18100.4	16844.5	17239.3	40720	31669.6	3560.57	1263.35	24053.6	18203.4
sp|O60437|PEPL_HUMAN	QQPEVEVTHETLQR	565.288	3	17.6911	5885.99	2625.84	20518.5	1884.29	1236.82	2844.37	494.142	763.39	818.312
sp|O60437|PEPL_HUMAN	VVLQQDPQQAR	641.349	2	15.016	1460.59	2344.85	539.935	1938.78	1444.86	2363.1	601.947	396.755	314.522
sp|O60437|PEPL_HUMAN	TENPGDASDLQGR	680.31	2	13.5296	649.096	438.254	2684.78	1162.27	1062.71	1431.01	2335.53	802.008	160.69
sp|P00450|CERU_HUMAN	GAYPLSIEPIGVR	686.385	2	35.2318	813800	696566	722466	1.22827e+06	1.21536e+06	1.19148e+06	135479	134742	124606
sp|P00450|CERU_HUMAN	EVGPTNADPVC[CAM]LAK	735.867	2	22.9915	212507	200236	190565	226599	216853	199234	18021.8	21383.5	17851.3
sp|P00450|CERU_HUMAN	DIASGLIGPLIIC[CAM]K	735.423	2	46.0582	406701	363744	371821	240103	347580	215857	156731	142720	128598
sp|P00450|CERU_HUMAN	QSEDSTFYLGER	716.323	2	25.4707	138113	123503	117501	164278	169977	159507	24342	22149.6	19122.7
sp|P00450|CERU_HUMAN	LISVDTEHSNIYLQNGPDR	724.362	3	27.7602	58879.5	52911.8	45721.3	122361	99131.5	107247	11157	6872.69	8416.31
sp|P00450|CERU_HUMAN	EYTDASFTNR	602.267	2	18.1404	104678	90186.5	88004.6	79007.7	75023.5	75055.1	26718.7	23557.2	27815.3
sp|P00450|CERU_HUMAN	PYTFHSHGITYYK	404.199	4	20.3729	15893.4	17172.3	15678.9	12856.5	11804.3	16176.7	8637.65	9381.65	4446.67
sp|P00450|CERU_HUMAN	DIFTGLIGPMK	596.326	2	44.0382	32525.4	35198.9	33501.6	9283.24	8280.12	8265.93	18767.2	14788.1	14397
sp|P00450|CERU_HUMAN	LATEEQSPGEGDGNC[CAM]VTR	640.618	3	16.0947	1073.77	2403.98	908.533	2714.81	1164.99	1756.42	1008.89	565.91	362.065
sp|P00450|CERU_HUMAN	QYTDSTFR	509.235	2	14.6027	9745.77	8340.96	9001.75	8746.86	16254.2	5703.24	10689.4	395.137	4303.75
sp|Q14624|ITIH4_HUMAN	NPLVWVHASPEHVVVTR	485.768	4	28.5341	173705	169457	168780	391706	399418	404659	137434	104848	65110.2
sp|Q14624|ITIH4_HUMAN	ETLFSVMPGLK	611.331	2	40.4695	1.43958e+06	1.45612e+06	1.47871e+06	205567	202322	194130	157046	155238	152086
sp|Q14624|ITIH4_HUMAN	PSAILPLPGQSVER	732.414	2	30.0049	1797.16	13856.6	5243.06	8661.96	2200.64	5592.81	17325.5	10355.2	21415.7
sp|Q14624|ITIH4_HUMAN	TGLLLLSDPDK	586.332	2	33.4092	184264	176433	182903	199699	199382	195619	58187.1	50053.1	47023.2
sp|Q14624|ITIH4_HUMAN	PEQGVEVTGQYER	746.357	2	17.1856	20059.7	16953	14967.8	20327.4	18266.3	16649.5	3016.34	4642.61	1251.54
sp|Q14624|ITIH4_HUMAN	FSVMPGLK	439.744	2	28.7013	25398.8	25031.1	15337.5	29583	33556.8	10744.3	1821	4869.82	869.965
sp|Q14624|ITIH4_HUMAN	PLVWVHASPEHVVVTR	457.257	4	28.6025	1859.72	4149.72	4284.28	11838.2	8601.24	13740.6	2107.18	5015.32	1078.12
sp|Q14624|ITIH4_HUMAN	AGFSWIEVTFK	642.835	2	46.6695	23618.2	2125.47	7948.81	63522.4	117893	43297	14086.7	10106.5	1507.93
sp|Q14624|ITIH4_HUMAN	LGVYELLLK	524.326	2	41.4502	19185.9	19333.5	17249.4	19227.5	19845.5	18754.1	4649.71	3372.27	11352.6
sp|P01833|PIGR_HUMAN	GSVTFHC[CAM]ALGPEVANVAK	619.649	3	27.4199	253508	216625	200978	401481	372736	367344	309746	276473	286169
sp|P01833|PIGR_HUMAN	VYTVDLGR	461.753	2	21.5336	542344	479936	461827	629445	588171	551753	150582	116628	117325
sp|P01833|PIGR_HUMAN	C[CAM]PLLVDSEGWVK	701.855	2	35.8228	336060	309259	315926	534639	507572	490128	127144	122741	101330
sp|P01833|PIGR_HUMAN	TVTINC[CAM]PFK	540.281	2	23.4422	585330	565520	566163	540827	558073	559266	130148	131795	128049
sp|P01833|PIGR_HUMAN	ADEGWYWC[CAM]GVK	685.795	2	34.8221	121079	98932	124829	162334	111685	119806	153543	125991	8145
sp|P01833|PIGR_HUMAN	FVNEESTIPR	596.304	2	19.1688	8219.82	8197.56	8346.88	816.783	8128.73	6600	3859.27	6500.37	6987.56
sp|P01833|PIGR_HUMAN	LVSLTLNLVTR	614.885	2	38.542	81396.5	42151.8	33057.4	505456	381583	286402	192.854		1628.15
sp|P01833|PIGR_HUMAN	DGSFSVVITGLR	625.841	2	38.351	20794.7	10067.9	10234.7	44295.6	40854.4	27885.6	92564.2	84159.4	51193.7
sp|P01833|PIGR_HUMAN	AFVNC[CAM]DENSR	606.259	2	11.847	1377.09	1274.6	801.892	4341.59	4038.8	2663.25	733.825	575.019	783.15
sp|O00159|MYO1C_HUMAN	LLSVEGSTLR	537.811	2	23.5649	34828.4	39939.8	38589.2	15439.7	16518.4	15346.4	60409.4	66556.7	79212.6
sp|O00159|MYO1C_HUMAN	NPQSYLYLVK	612.835	2	31.8587	1178.06	3034.07	3924.66	14366	16214.2	985.255	5243.84	1282.54	1191.48
sp|O00159|MYO1C_HUMAN	C[CAM]PENAFFLDHVR	502.238	3	29.2118	18111.3	10111.6	14822.2	8455.76	8896.51	11141.8	7454.31	8590.81	6823.09
sp|O00159|MYO1C_HUMAN	YLGLLENLR	545.816	2	38.7448	34340	26837	28290.3	12550.8	20875.7	19166.7	16569	4214.41	38333.6
sp|O00159|MYO1C_HUMAN	TFTWLVGK	476.269	2	35.0941	20836.4	21624.3	22966	15589.9	12447.3	9328.84	2149.12	3326.11	701.939
sp|O00159|MYO1C_HUMAN	FDEVLIR	446.25	2	26.188	17053.9	17010.8	18621.5	5570.62	4351.75	2802.66	1219.39	3691.89	1239.69
sp|O00159|MYO1C_HUMAN	TSFLLNLR	482.285	2	35.1582	12420.1	634237	665541	161357	158017	158348	104190	91012.5	522591
sp|P01834|IGKC_HUMAN	IFPPSDEQLK	587.311	2	22.5917	27617.9	5490.12	28853.6	7979.06	9524.11	17379.3	23028.8	10181	18589.4
sp|P01834|IGKC_HUMAN	SLSSTLTLSK	518.798	2	23.0128	10109.9	12644	11402.5	14508.9	14300.9	5291.56	55548.6	40691.5	46835.8
sp|P01834|IGKC_HUMAN	SVVC[CAM]LLNNFYPR	741.382	2	44.2048	3509.76	1869.87	1802.01	5548.82	3955.24	2538.51	4274.02	6970.03	4233.24
sp|P01834|IGKC_HUMAN	VC[CAM]LLNNFYPR	648.332	2	48.9723	27714.2	10784	14099.7	35412.1	19721.4	33565.1	22538.1	29561.7	36884.2
sp|Q12929|EPS8_HUMAN	EQFIPPYVPR	623.335	2	31.9065	90522.5	89764.4	89411.3	56485.8	59999.6	51831.5	11477.4	12193.5	20379.8
sp|Q12929|EPS8_HUMAN	DSVSSVSDISQYR	721.842	2	25.9953	27517.9	22241.9	27948.8	8440.44	5197.93	3075.66	9973.91	9189.67	8160.44
sp|Q12929|EPS8_HUMAN	MISNADPSIPPPPR	746.385	2	22.9601	7243.36	1494.47	6685.2	1522.23	3250.45	1843.88	2475.32	1788.04	1694.16
sp|Q12929|EPS8_HUMAN	VYSQITVQK	533.301	2	15.0054	3778.01	4309.11	3382.39	526.943	8846.61	1549.12	1229.15	2283.32	345.92
sp|P35908|K22E_HUMAN	VDLLNQEIEFLK	730.903	2	45.0873	259712	198647	204115	58427	53505	48489.2	52071	47912.5	37706
sp|P35908|K22E_HUMAN	DYQELMNVK	570.274	2	27.7408	77035.3	79016.5	74565.9	26850	28636.3	28569.5	15432.4	31003.5	35131.1
sp|P35908|K22E_HUMAN	YLDGLTAER	519.267	2	22.9045	564778	533310	536816	159773	170109	172523	29525.3	29640.7	35030.4
sp|P35908|K22E_HUMAN	NVQDAIADAEQR	665.323	2	24.3448	98820	102385	88549.5	25255.6	23483.1	22338.9	19909.5	22897.9	22569.6
sp|P35908|K22E_HUMAN	LNDLEEALQQAK	686.359	2	32.5632	27306.9	24693.5	28297	912.271	5503.04	6302.99	9266.95	9141.75	6652.56
sp|P35908|K22E_HUMAN	YEELQVTVGR	597.312	2	23.8263	111034	92372.9	3237.22	62373.5	61584.1	51422.4	26838.6	22471	22374.2
sp|P35908|K22E_HUMAN	GFSSGSAVVSGGSR	627.807	2	15.2372	64438.9	65545	60733.7	17265.4	17985.2	17066.9	14253.3	14039.8	12579.6
sp|P35908|K22E_HUMAN	TAAENDFVTLK	604.812	2	24.3086	86676.8	88025.6	87849.4	36434.6	30848.5	7530.25	4621.91	5531.31	3584.11
sp|P35908|K22E_HUMAN	HGGGGGGFGGGGFGSR	440.866	3	14.5346	54915.6	51403.1	48657	23429.6	21941.4	22018.2	3752.45	3002.32	3237.68
sp|P35908|K22E_HUMAN	VDPEIQNVK	521.282	2	14.1587	28540	30679.8	24231.5	8335.54	7738.2	8331.41	1937.25	2017.3	2192.2
sp|P35527|K1C9_HUMAN	TLLDIDNTR	530.785	2	25.0335	508773	507108	485089	680252	653550	643913	37365.4	40456.3	41468
sp|P35527|K1C9_HUMAN	QVLDNLTMEK	595.808	2	24.74	28325.4	32803.9	28190	57509.4	53608.4	55942.6	10640.1	3886.95	11973.9
sp|P35527|K1C9_HUMAN	QEYEQLIAK	561.295	2	21.4309	49004.9	49754.3	48859.8	38415.6	38547.5	41800.9	8472.67	11631.3	9183.1
sp|P35527|K1C9_HUMAN	HGVQELEIELQSQLSK	613.327	3	38.5897	76212.9	64808.8	52618.6	140266	114278	102404	38132.3	41800.9	13859.4
sp|P35527|K1C9_HUMAN	SGGGGGGGLGSGGSIR	616.803	2	12.7718	276.599	1783.9	247.469	1443.31	398.364	539.655	395.38	1010.47	395.358
sp|P35527|K1C9_HUMAN	STMQELNSR	533.253	2	14.1822	8966.98	5882.44	6820.01	1769.35	1978.31	863.492	1251.59	431.2	1660.55
sp|P04217|A1BG_HUMAN	LETPDFQLFK	619.327	2	39.6148	603788	555040	563072	777797	729980	715345	113231	98552.9	83508.8
sp|P04217|A1BG_HUMAN	HQFLLTGDTQGR	458.237	3	19.3979	423049	374871	396254	581056	609469	590929	76827.8	73299	72877.8
sp|P04217|A1BG_HUMAN	NGVAQEPVHLDSPAIK	558.965	3	21.7935	114246	107778	111073	131718	128883	126861	2985.84	1748.19	4419.49
sp|P04217|A1BG_HUMAN	IFFHLNAVALGDGGHYTC[CAM]R	537.767	4	35.4689	45073.9	29394.8	24244.8	215518	177618	156889	9584.64	3812.54	6951.31
sp|P04217|A1BG_HUMAN	LLELTGPK	435.768	2	22.6144	493845	476747	484366	485567	462253	481293	19379.2	20764.8	21299
sp|P04217|A1BG_HUMAN	SLPAPWLSMAPVSWITPGLK	717.727	3	57.9959	7294.39	425.851	1464.7	1595.16	2885.59	1424.58	7679.29	8515	3281.68
sp|P04217|A1BG_HUMAN	VALGDGGHYTC[CAM]R	435.872	3	13.3922	3225.4	2988.03	3799.17	2346.59	3496.6	2996.46	228.611	855.993	573.383
sp|O00468|AGRIN_HUMAN	AYGTGFVGC[CAM]LR	600.795	2	28.7876	46595.2	47705.5	46977.8	77702.7	80232.2	72775.8	33840.7	35461.9	31020.9
sp|O00468|AGRIN_HUMAN	SAGDVDTLAFDGR	662.312	2	26.7204	48774.8	45479.6	47456.8	53002.7	58159.6	55237.7	48720.1	42435.1	54672.7
sp|O00468|AGRIN_HUMAN	TEATQGLVLWSGK	695.372	2	32.608	13253.4	18027.2	19402.5	25996.7	24773.4	22854.9	24569	13883.5	10574.5
sp|O00468|AGRIN_HUMAN	ALQSNHFELSLR	472.253	3	26.4768	19488.2	21123.5	19894.3	61902.2	57273.5	51429.7	52569	39756.4	48234.4
sp|O00468|AGRIN_HUMAN	FGALC[CAM]EAETGR	605.78	2	20.6304	35015.3	37088.3	38994.7	23525	22967	23818.3	8774.68	17593.1	1108.2
sp|O00468|AGRIN_HUMAN	EAAC[CAM]LQQTQIEEAR	549.598	3	19.441	8643.83	9842	11730.7	9389.28	9059.57	9129.08	4296.75	10971.1	1186.74
sp|O00468|AGRIN_HUMAN	VLGAPVPAFEGR	606.84	2	29.1319	71719.7	69493.6	64676.9	63064.6	61356	63652.9	5359.06	3223.08	2861.48
sp|O00468|AGRIN_HUMAN	SFLAFPTLR	526.3	2	40.9079	72872.6	68118.8	67931.5	76713.9	82155.5	87410.1	10382.5	12495.5	12411.8
sp|P02788|TRFL_HUMAN	FQLFGSPSGQK	598.309	2	29.4537	62248.9	65356.1	60493.3	46042.9	37825	36795.9	14635.6	16060	8831.32
sp|P02788|TRFL_HUMAN	DGAGDVAFIR	510.759	2	25.4987	38291.8	2691.84	36557	13612.9	17758.4	17353.7	21701.6	5605.31	9055.63
sp|P02788|TRFL_HUMAN	C[CAM]LAENAGDVAFVK	697.343	2	26.7657	15452.7	15199.3	14358.8	11052	11806.6	12180.1	1180.36	1792.25	2747.63
sp|P02788|TRFL_HUMAN	THYYAVAVVK	384.213	3	17.0981	22456.2	20103.1	18872.9	13663.2	14778.2	12296	3195.09	2605.57	681.994
sp|P02788|TRFL_HUMAN	VVWC[CAM]AVGEQELR	723.364	2	31.2918	25454.5	25177.9	20410.2	25186.5	25143.6	21546.2	13594.7	8287.38	11105.5
sp|P02788|TRFL_HUMAN	C[CAM]GLVPVLAENYK	681.858	2	33.2286	222532	209153	204902	101560	96746.1	103798	28010	27569.5	34883.8
sp|P02788|TRFL_HUMAN	LADFALLC[CAM]LDGK	668.352	2	42.0931	41720	38894.8	35384.1	37095	50014.5	42481.3	21447.9	26311.6	7329.12
sp|P02788|TRFL_HUMAN	SC[CAM]HLAMAPNHAVVSR	413.205	4	14.5362	5364.6	5295.03	5295.98	632.492	3969.48	3224.18	224.919	808.266	544.325
sp|P12109|CO6A1_HUMAN	VFSVAITPDHLEPR	527.619	3	30.1643	328751	291091	280587	578183	570049	592552	164242	153387	143493
sp|P12109|CO6A1_HUMAN	IALVITDGR	479.29	2	25.2592	380272	339947	351131	735059	718327	714198	217775	158510	139030
sp|P12109|CO6A1_HUMAN	LSIIATDHTYR	430.566	3	20.5949	155389	144621	140004	192354	191712	184242	45946.1	42926.1	53158
sp|P12109|CO6A1_HUMAN	VPSYQALLR	523.803	2	29.5592	408399	394182	371774	567758	538349	537172	53183.2	46370.6	45390
sp|P12109|CO6A1_HUMAN	GLEQLLVGGSHLK	450.93	3	33.8512	238086	212092	222800	334892	325842	318892	97864.7	98267.4	82500.2
sp|P12109|CO6A1_HUMAN	TAEYDVAYGESHLFR	586.609	3	31.9538	143822	145728	137614	373768	335888	329692	52110	48298.4	68306.5
sp|P12109|CO6A1_HUMAN	DTTPLNVLC[CAM]SPGIQVVSVGIK	733.068	3	46.1296	6061.45	7198.64	6094.41	6480.15	15704.6	6420.74	20466.7	17044.3	12023.2
sp|P12109|CO6A1_HUMAN	NNVEQVC[CAM]C[CAM]SFEC[CAM]QPAR	666.614	3	24.4686	53904.2	52900.1	52858.6	68878.2	68378.1	60932.5	10767.5	12924.9	6806.7
sp|P12109|CO6A1_HUMAN	DQLLPPSPNNR	625.828	2	19.2799	311531	281591	277757	318030	291610	321820	12515.1	2339.22	12625.5
sp|P01024|CO3_HUMAN	VPVAVQGEDTVQSLTQGDGVAK	733.381	3	33.4281	50428.7	46228.6	42693.4	89604.8	84025.8	78627	11059.2	6461.23	2569.91
sp|P01024|CO3_HUMAN	QPSSAFAAFVK	576.806	2	30.9394	39154.2	34881.6	34275.3	41783	43836.4	43715.3	4737.88	7386.17	9577.02
sp|P01024|CO3_HUMAN	IPIEDGSGEVVLSR	735.894	2	27.8048	26837.7	25465.8	28652.3	74300.8	63408.4	65070.7	9813.88	7156.83	5060.79
sp|P01024|CO3_HUMAN	SSLSVPYVIVPLK	701.421	2	40.2917	110792	103781	105216	135432	142916	138247	22350.9	3353.75	6980.69
sp|P01024|CO3_HUMAN	GYTQQLAFR	542.283	2	23.6142	133174	125457	115680	59496.5	132093	141937	14376.5	1991.08	141957
sp|P01024|CO3_HUMAN	TIYTPGSTVLYR	685.869	2	28.7371	38243	33081.6	30435.5	54644	44971.7	44336.8	4719.22	4322.63	5967.66
sp|P01024|CO3_HUMAN	VHQYFNVELIQPGAVK	614.668	3	34.1354	19422.4	17279	7460.88	47120.2	41798.1	40647.6	16268.4	15877.6	7608.58
sp|P01024|CO3_HUMAN	DFDFVPPVVR	595.814	2	39.9529	98124.5	97092.9	99036.6	209255	197616	196364	39714.3	34864.4	31801.9
sp|P01024|CO3_HUMAN	AC[CAM]EPGVDYVYK	650.798	2	22.2896	24714.8	23161.2	21634.3	18632.4	25269.8	21259.4	4188.13	2052.96	13950.9
sp|P01024|CO3_HUMAN	APSTWLTAYVVK	668.369	2	38.9763	32048.2	26848.6	32647.3	31759.5	29678	31287.6	30877	31910.5	2604.08
sp|P02751|FINC_HUMAN	VPGTSTSATLTGLTR	731.399	2	24.9091	16143.5	14996.7	16054.9	19870.6	19446.3	18008.6	12988.1	11361.7	13413.6
sp|P02751|FINC_HUMAN	NTFAEVTGLSPGVTYYFK	665.335	3	44.8924	11000.3	3208.39	8018.13	25642.7	15185.3	15530.9	150525	144135	111572
sp|P02751|FINC_HUMAN	YEVSVYALK	536.29	2	28.2064	8694.48	15253.7	7652.41	36422.9	4011.94	2702.76	122711	93010.6	86629.3
sp|P02751|FINC_HUMAN	FTVHWIAPR	376.21	3	28.0413	2775.11	4382.33	1197.02	3514.89	2869.8	2761.9	3998.07	2392.88	3390.81
sp|P02751|FINC_HUMAN	FTNIGPDTMR	576.279	2	21.9929	27230.4	29880.2	36304.2	44899.2	36956	18041.3	43255.3	46771.5	44375.1
sp|P02751|FINC_HUMAN	TFYSC[CAM]TTEGR	611.264	2	16.0141	10270.5	7980.38	6335.17	6211.1	550.217	5296.24	18700.4	15362.2	15212.1
sp|P02751|FINC_HUMAN	IYLYTLNDNAR	678.351	2	30.2927	28037.2	25034.1	31489.3	38365	32965.3	33994.8	5962.6	5960.48	5273.55
sp|P08473|NEP_HUMAN	DLQNLMSWR	581.787	2	40.5904	58902.3	52768.2	51361.2	40156.8	42288.6	43559.8	12316.3	9838.5	10026.5
sp|P08473|NEP_HUMAN	ALYGTTSETATWR	728.857	2	26.1861	35699.7	32244.2	34318.4	74908	74690	67249.8	5100.28	1865.36	5774.19
sp|P08473|NEP_HUMAN	DYYEC[CAM]TGIYK	656.282	2	24.6016	41920.7	41294.8	39659.2	76489.7	65263.1	60512.7	5244.22	17711.9	2100.45
sp|P08473|NEP_HUMAN	HVVEDLIAQIR	646.87	2	35.1776	42454.1	32658	38452.1	114693	110625	108547	9620.68	1045.61	1535.15
sp|P08473|NEP_HUMAN	IGYPDDIVSNDNK	725.346	2	23.7184	23124.1	23633.4	18073.9	18531.6	4197.49	19741.5	5787.76	8318.93	3186.57
sp|P08473|NEP_HUMAN	YGASWTAEK	506.74	2	17.0431	25413.1	24230.8	21993.5	23737.2	20258.9	23550.1	231645	198327	186302
sp|P08473|NEP_HUMAN	FIMDLVSSLSR	634.339	2	45.0552	54591.7	35894.9	32921.7	42855.6	38788.7	36163.7	6065.39	2160.14	6308.07
sp|P08473|NEP_HUMAN	LLPDIYGWPVATENWEQK	720.365	3	48.481	12585.8	737.166	6701.67	18833.4	16115.7	1108.27	7440.16	4982.58	2063.61
sp|P08473|NEP_HUMAN	AYQNYIK	450.235	2	16.1763	6695.27	6461.49	4464.85	6278.04	8004.81	7058.29	395.963	691.394	969.628
sp|Q9H6S3|ES8L2_HUMAN	VGPQVPLSEPGFR	691.875	2	28.4627	1664.07	3312.08	58733.1	1766.6	3838.35	2860.11	5070.57	3117.16	5196.31
sp|Q9H6S3|ES8L2_HUMAN	ILYDFTAR	499.769	2	28.4655	70252.4	72166.9	62659.7	3962.59	16165.2	50093.1	39499	2498.1	36420
sp|Q9H6S3|ES8L2_HUMAN	QSILPPPQGPAPIPFQHR	660.699	3	31.1586	33798.9	31639.5	31418.1	8154.23	22492.1	19583.5	2854.55	11118.4	17317
sp|Q9H6S3|ES8L2_HUMAN	APAEGVLTLR	513.801	2	24.2053	16651.8	14572.7	19105.2	4380.18	5593.89	5121.58	1430.53	5724.96	1700.39
sp|Q9H6S3|ES8L2_HUMAN	HSPTSEPTPPGDALPPVSSPHTHR	626.06	4	16.4786	10327.3	1952.5	9279.28	793.428	2013.35	3028.77	712.248	1025.52	980.228
sp|Q9H6S3|ES8L2_HUMAN	SVSC[CAM]PLLSR	509.771	2	21.3157	46327.7	53534	52056.4	6739.78	5917.58	6017.68	88298.9	4906.45	2136.04
sp|P00747|PLMN_HUMAN	ATTVTGTPC[CAM]QDWAAQEPHR	709.329	3	21.8626	52472.2	50626.5	53112	62898.5	58720.3	62537.5	17454.5	15915.6	11223.5
sp|P00747|PLMN_HUMAN	WELC[CAM]DIPR	544.763	2	33.478	153589	138054	142196	206546	209306	195786	25159.8	20643.9	19777.5
sp|P00747|PLMN_HUMAN	FSPATHPSEGLEENYC[CAM]R	665.295	3	20.799	33368.2	34582.9	33683.8	28837.8	31260.1	28666.7	15099.4	13268.9	14954.9
sp|P00747|PLMN_HUMAN	HSIFTPETNPR	433.554	3	16.5698	52299.8	45666.1	42843.8	38762.2	40925.5	40614.5	2792.6	2717.84	1978.08
sp|P00747|PLMN_HUMAN	FVTWIEGVMR	619.324	2	42.2293	74773	56921.8	61099.2	11490.5	13519.4	2361.71	9844.73	3676.81	7459.83
sp|P00747|PLMN_HUMAN	C[CAM]EEDEEFTC[CAM]R	687.75	2	16.296	9192.31	6751.54	5373.37	2847.73	473.468	538.483	292.926	1171.75	2109.55
sp|Q9H223|EHD4_HUMAN	LFEAEAQDLFR	669.838	2	39.2386	76639.2	61645.9	65883	18693	18065.1	17386.7	4913.21	30605	24979.5
sp|Q9H223|EHD4_HUMAN	VINTPEVLR	520.809	2	22.3552	67631.9	67223.4	66268.7	6338.89	26911.2	10828.3	7096.48	6410.53	3618.19
sp|Q9H223|EHD4_HUMAN	EGADEEEWVVAK	681.315	2	26.8514	9144.25	9084.14	6336.39	15869.7	1175.55	7472.88	1304.52	555.826	1583.63
sp|Q9H223|EHD4_HUMAN	ADQVDTQQLMR	652.817	2	20.1529	12388.7	10448.1	12812.2	1583.12	5552.45	6250.69	2349.53	1702.93	1080.19
sp|Q9H223|EHD4_HUMAN	VHAYIISYLK	402.901	3	29.5687	8944.79	8246.5	7381.65	7499.16	8660.81	7670.8	5114.69	423.912	7662.86
sp|Q9H223|EHD4_HUMAN	LPNSVLGK	414.253	2	14.8637	3511	2832	1024.64	3408.24	2525.34	1126.29	1934.53	567.235	1847.36
sp|O43451|MGA_HUMAN	QLDFTLSPK	524.787	2	29.3374	54850.9	59489.6	57558.7	93030.4	89346.2	86529.8	9235.36	8245.29	5491.09
sp|O43451|MGA_HUMAN	GGYILPWQEPALNTHLSR	684.694	3	38.3584	117596	96557.3	94754.5	187256	198013	189008	47882	43299.1	43067.1
sp|O43451|MGA_HUMAN	LPSTNVYGLGEHVHQQYR	525.267	4	23.972	43373.6	48452.1	48814.3	114369	115284	113652	77574.4	34701.2	39868.8
sp|O43451|MGA_HUMAN	NPFGIEIR	473.261	2	31.7138	64092	62301.1	56414.8	153977	150287	155361	16587	15689.7	13388.4
sp|O43451|MGA_HUMAN	AYVAFPDFFR	616.809	2	45.7976	297803	234072	221588	600290	605082	457396	173784	158380	137840
sp|O43451|MGA_HUMAN	YLYGFGETEHR	457.882	3	23.6391	43240.8	42334.6	38152.6	84299.4	84121.5	83899.1	7539.31	6626.08	6255.28
sp|O43451|MGA_HUMAN	ILDGYLFC[CAM]K	564.792	2	35.1664	38474.1	40832.2	38063.7	122980	110970	110763	12212.7	11425.7	11479.1
sp|O43451|MGA_HUMAN	INC[CAM]IPDQPPTK	641.827	2	17.6447	21852.3	18837.7	22512.7	39994.8	40442.4	34995	2839.6	6252.45	3052.17
sp|O43451|MGA_HUMAN	HNGVPSQTSPTVTYDSNLK	682.336	3	19.0514	12350.2	13267.2	12282.4	21390.1	22468.7	20066.8	461.292	2244.63	18179.1
sp|O43451|MGA_HUMAN	FAAHWLGDNTATWDDLR	663.646	3	39.8075	14015.1	14210.5	1574.68	55738.6	46227.1	39872.7	16747.5	21023.1	7839.59
sp|P10253|LYAG_HUMAN	GAYTQVIFLAR	619.848	2	35.4911	233351	191661	192021	472116	452970	450146	312684	259769	269156
sp|P10253|LYAG_HUMAN	VTSEGAGLQLQK	615.838	2	16.6935	63011.5	52317.8	50856	55324.5	49396.4	48124.9	78336.7	58329.2	55226.6
sp|P10253|LYAG_HUMAN	PLFLEFPK	495.787	2	39.7621	117243	102218	107971	132247	130310	129180	35447.8	29047.4	27226.9
sp|P10253|LYAG_HUMAN	QQPMALAVALTK	635.863	2	33.7903	54555.7	57274.9	55082.1	11471.9	16431.6	22868.4	3097.09	7928.46	11946.3
sp|P10253|LYAG_HUMAN	EPAIHSEGQWVTLPAPLDTINVHLR	699.122	4	43.5189	8043.51	4727.74	6009.09	18507.3	20567.5	13290.4	57505.1	42464	42110.3
sp|P10253|LYAG_HUMAN	AVPTQC[CAM]DVPPNSR	720.849	2	12.6647	12826	12356	12242	10671.3	11599.5	10465.2	154.121	423.121	245.769
sp|P01011|AACT_HUMAN	ITLLSALVETR	608.369	2	42.6269	736962	565482	546058	711304	686891	526696	1.76789e+06	1.70684e+06	1.32148e+06
sp|P01011|AACT_HUMAN	AVLDVFEEGTEASAATAVK	636.658	3	38.3028	102840	97585.8	58049.4	90464.7	72111.1	69407.3	404225	316865	262872
sp|P01011|AACT_HUMAN	NSPLDEENLTQENQDR	634.621	3	23.8913	8169.19	3319.11	53294.3	53653	7893.15	13156.8	39063.7	35541.1	34609.2
sp|P01011|AACT_HUMAN	NLAVSQVVHK	365.549	3	14.5793	36353.9	32389.4	31785.2	45796	46476.3	42694.3	39678.5	35606.7	44078.3
sp|P01011|AACT_HUMAN	LINDYVK	432.745	2	19.7725	14473.8	28950.4	25756.8	31107.8	31818.3	8977.47	26899.7	18057.5	20248.2
sp|P25311|ZA2G_HUMAN	AYLEEEC[CAM]PATLR	726.345	2	24.6824	372577	365645	376044	282766	268320	263953	666728	686771	576860
sp|P25311|ZA2G_HUMAN	C[CAM]LAYDFYPGK	617.284	2	31.5058	308366	311625	303868	334282	326145	304326	182948	180778	162918
sp|P25311|ZA2G_HUMAN	QDPPSVVVTSHQAPGEK	592.636	3	15.382	148828	154966	155022	86124.3	85629.3	86465.7	193964	194166	186158
sp|P25311|ZA2G_HUMAN	AGEVQEPELR	564.288	2	16.2824	574659	585989	501461	237277	239993	242307	313217	282544	286374
sp|P25311|ZA2G_HUMAN	EDIFMETLK	563.278	2	34.788	16945	14933.7	15762.8	3025.29	8764.45	2089.12	37482.3	36733.2	29890.4
sp|P26038|MOES_HUMAN	GFSTWLK	419.727	2	30.6778	26345.7	23939.8	26706.9	1238.88	25558.5	22622.6	2113.79	3180.56	2769.06
sp|P26038|MOES_HUMAN	EDAVLEYLK	540.285	2	33.3245	58837.5	28501.9	57403.4	39172.6	33702.4	25280.3	6440.15	10785.2	10885.2
sp|P26038|MOES_HUMAN	ESEAVEWQQK	617.291	2	16.5691	11178.2	6923.85	2653.41	7217.89	6734.85	7131.65	2748.1	2623.71	1576.95
sp|P26038|MOES_HUMAN	IQVWHEEHR	411.876	3	12.4697	6021.05	5915.79	5372.32	1285.02	1806.27	1335.06	436.826	201.755	455.555
sp|P26038|MOES_HUMAN	FYPEDVSEELIQDITQR	694.672	3	53.6072	4011.42	400.993	1133.76	6990.11	5527.37	2461.21	15475.6	12692.2	4161.95
sp|P27487|DPP4_HUMAN	ISLQWLR	458.274	2	36.4154	118427	100718	103524	340712	320100	330860	36230.5	38744.3	34664.3
sp|P27487|DPP4_HUMAN	TYTLTDYLK	559.292	2	33.7991	29941.5	26364.4	32027.6	62021.1	55640.4	55493.5	15882.4	18917.2	11480.7
sp|P27487|DPP4_HUMAN	C[CAM]SGPGLPLYTLHSSVNDK	648.988	3	28.6886	23496.8	15750.4	18564.5	55011.2	47077.3	49070.7	10479.2	13626	19070.4
sp|P27487|DPP4_HUMAN	IQLSDYTK	484.258	2	21.9203	60545.8	53501	66048.6	124061	124741	130387	13009.7	12402.2	10856.1
sp|P27487|DPP4_HUMAN	VTC[CAM]LSC[CAM]ELNPER	739.342	2	23.7106	48665.5	45639	45243.5	102306	99759.1	107629	10444.4	12348.1	12698.3
sp|P27487|DPP4_HUMAN	YMGLPTPEDNLDHYR	607.614	3	32.3072	16169.1	21203.3	17980.3	22882.4	14657.4	10691	47275.8	25670.5
sp|P27487|DPP4_HUMAN	C[CAM]QYYSVSFSK	634.784	2	25.3037	23273.5	20072.8	20520.8	55285.5	48010.4	46734.9	2780.68	1892.36	3986.88
sp|P27487|DPP4_HUMAN	C[CAM]GIAVAPVSR	515.279	2	16.9483	20287.5	18656.2	22561.5	26040.2	26251.9	25054	1200.52	683.76	2329.3
sp|Q8TE68|ES8L1_HUMAN	GPDLAVLQAER	584.82	2	26.3494	22964	24972.3	26266.9	10686.1	9266.98	18161	13355.8	7528.78	11476.6
sp|Q8TE68|ES8L1_HUMAN	AAGEGLLTLR	500.793	2	28.2726	11023.4	12116.4	9397.09	7407.27	6861.81	10533.5	4835.74	801.007	1584.87
sp|Q8TE68|ES8L1_HUMAN	AQPDVHFFQGLR	472.246	3	30.39	13423.5	15423.1	15879.8	3831.56	3186.12	3429.75	26448.1	3593.75	14681.2
sp|Q8TE68|ES8L1_HUMAN	VWAQEMLLR	573.31	2	35.7588	7907.6	22776.6	47057.5	2472.82	42495.4	49032.8	8509.7	5961.35	5836.99
sp|Q8TE68|ES8L1_HUMAN	YAFSLLAR	470.766	2	34.2844	27764.3	4100.78	19885.9	10578.8	4242.68	9167.39	6306.34	59539.6	45675.4
sp|Q12805|FBLN3_HUMAN	QTSPVSAMLVLVK	686.897	2	42.2517	57490.9	59888	54551.6	20936.5	21161.3	18481	56954.1	48425.3	43787.2
sp|Q12805|FBLN3_HUMAN	LNC[CAM]EDIDEC[CAM]R	662.269	2	16.6734	10209.1	10581.2	11282.9	11618	9815.54	11821.6	13573.6	11096.4	8393.9
sp|Q12805|FBLN3_HUMAN	C[CAM]VC[CAM]PVSNAMC[CAM]R	677.28	2	17.2583	5791.74	7087.87	7396.46	3967.54	12324.9	11598.7	5112.11	1014.43	3298.82
sp|Q12805|FBLN3_HUMAN	TC[CAM]QDINEC[CAM]ETTNEC[CAM]R	643.917	3	13.6474	4520.51	467.842	1937.73	3587.96	3091.57	706.959	679.012	406.201	573.822
sp|Q12805|FBLN3_HUMAN	EHIVDLEMLTVSSIGTFR	683.022	3	48.4028	2668.02	3393.76	7009.4	4160.47	824.41	5905.91	657.932	1525.18	8136.94
sp|P01009|A1AT_HUMAN	LSITGTYDLK	555.806	2	28.2767	242111	223708	194531	816601	726786	683520	1.012e+06	947840	822437
sp|P01009|A1AT_HUMAN	SVLGQLGITK	508.311	2	31.3072	940045	906497	899785	1.76808e+06	1.74452e+06	1.74198e+06	941150	950810	863479
sp|P01009|A1AT_HUMAN	LQHLENELTHDIITK	601.992	3	25.3759	2503.18	10724.3	4079.14	29251.9	24218.9	21045.4	70510.9	54818.4	59086.8
sp|P01009|A1AT_HUMAN	DTEEEDFHVDQVTTVK	631.29	3	25.1314	31854.2	34187.4	32485.1	22886	23116.2	18673.6	98978.4	79204.6	69029
sp|P01009|A1AT_HUMAN	AVLTIDEK	444.755	2	17.4055	41616.7	33411.4	34075.1	46434.8	45008.8	40840.3	361649	317432	334016
sp|P01009|A1AT_HUMAN	LSSWVLLMK	538.812	2	40.8524	74699.2	65641.4	63227.7	36658.7	30546	25446.6	107642	93666.6	76908
sp|P01009|A1AT_HUMAN	LYHSEAFTVNFGDTEEAK	686.653	3	30.7599	17106.2	12589.5	9096.4	25367.4	23969.1	22883.8	99352.1	77520.7	63170.3
sp|P01009|A1AT_HUMAN	LGMFNIQHC[CAM]K	416.539	3	22.5953	38805	38708.3	41307	9675.19	11369.1	9479.21	5439.3	4994.65	3689.31
sp|P01009|A1AT_HUMAN	LAEFAFSLYR	608.822	2	40.8378	2729.25	2696.33	2571.84	8446.45	13236	9075.6	68107	51821	37602.2
sp|P08779|K1C16_HUMAN	IIAATIENAQPILQIDNAR	688.72	3	38.6905	26354.6	21264.6	19572.5	12079.1	11996.9	11576.7	2.62203e+06	2.29422e+06	1.7615e+06
sp|P08779|K1C16_HUMAN	DAETWFLSK	548.769	2	36.5681	22519.5	20150.9	21008.2	19078.9	22262.9	19435	1.10786e+06	1.07066e+06	953597
sp|P08779|K1C16_HUMAN	APSTYGGGLSVSSR	669.836	2	18.6803	14204.4	14468.8	13633.7	11713.4	14154	11694.9	1.46126e+06	1.35537e+06	1.37454e+06
sp|P08779|K1C16_HUMAN	NHEEEMLALR	621.301	2	20.5755	6604.91	2156.47	8973.27	6110.79	3405.33	8674.57	75289.2	65463.8	84122
sp|P08779|K1C16_HUMAN	EVASNSELVQSSR	703.35	2	16.3182	838.501	911.794	412.693	889.526	2134.02	744.431	27528.2	25096.3	3902.36
sp|P08779|K1C16_HUMAN	DQYEQMAEK	571.245	2	14.3585	821.148	1705.61	1449.77	2236.52	620.686	953.069	9137.18	8380.94	7461.87
sp|P02765|FETUA_HUMAN	EHAVEGDC[CAM]DFQLLK	554.259	3	26.7042	91063.5	88950.7	84563.6	170511	161465	164611	1.25301e+06	1.16854e+06	1.2004e+06
sp|P02765|FETUA_HUMAN	HTFMGVVSLGSPSGEVSHPR	521.011	4	27.0957	46706.2	40578.4	37766	25160	26943	23482.5	70050.4	69252.3	79594.2
sp|P02765|FETUA_HUMAN	GSPSGEVSHPR	555.27	2	24.9278	5601.27	5190.29	7743.77	6871.23	24142.5	7332.57	39593.6	11121.4	12548.2
sp|P02765|FETUA_HUMAN	VSLGSPSGEVSHPR	704.863	2	22.3577	77572.7	73545.5	78134.2	149767	148061	140516	838713	747065	468278
sp|Q6EMK4|VASN_HUMAN	ESHVTLASPEETR	485.907	3	13.333	771706	731868	719931	489372	501723	502350	13552.6	12916.4	10731.3
sp|Q6EMK4|VASN_HUMAN	NPFNC[CAM]VC[CAM]PLSWFGPWVR	712.67	3	58.4065	2448.63	610.122	364.915	110814	50571.3	34177.3	39369.6	36375.1	24603.3
sp|Q6EMK4|VASN_HUMAN	DVSNLSLQALPGDLSGLFPR	700.376	3	53.5301	482.481	1058.28	392.675	577.118	732.915	360.711	3945.18	686.88	4473.5
sp|Q6EMK4|VASN_HUMAN	C[CAM]PSGC[CAM]QC[CAM]SQPQTVFC[CAM]TAR	715.297	3	21.606	34142	29448.8	28870.5	40187.4	37564.4	36943.3	2916.17	1834.79	3712.17
sp|Q6EMK4|VASN_HUMAN	SLLALEPGILDTANVEALR	665.709	3	49.5916	8612.22	3205.84	3905.2	3387.56	3371.76	1788.66	1674.06	14475.8	12649.8
sp|P04083|ANXA1_HUMAN	TPAQFDADELR	631.804	2	24.0033	367329	371406	374564	339821	333799	315907	18253.4	19445.5	5781.97
sp|P04083|ANXA1_HUMAN	NALLSLAK	415.261	2	24.5371	276288	286250	273746	199196	200768	199282	13773.3	9979.39	12413.4
sp|P04083|ANXA1_HUMAN	GVDEATIIDILTK	694.388	2	48.42	230902	207815	190260	100822	91748.3	81113.3	3436.23	77450.7	3790.08
sp|P04083|ANXA1_HUMAN	SEIDMNDIK	532.75	2	21.2037	90057.6	93295.6	73566.8	47655.6	61758	47442.1	8211.84	4673.08	3136.06
sp|P04083|ANXA1_HUMAN	QAWFIENEEQEYVQTVK	714.344	3	40.8642	55053.1	65678.6	50166.9	60988.4	60135.8	49830.4	4624.33	5606.67	6211.91
sp|P04083|ANXA1_HUMAN	ALTGHLEEVVLALLK	535.991	3	56.0756	6311.42	2408.5	1624.47	2488.66	2392.3	1114.74	13870.4	13493.4	10257.6
sp|P11142|HSP7C_HUMAN	DAGTIAGLNVLR	600.341	2	34.1252	306421	301600	310766	155383	141463	143035	16940.3	14798.1	14043.6
sp|P11142|HSP7C_HUMAN	TVTNAVVTVPAYFNDSQR	661.337	3	34.6533	75123.4	65619.6	69385.1	29231.1	32406.3	30337.8	4585.87	6872.16	1150.29
sp|P11142|HSP7C_HUMAN	NSLESYAFNMK	652.303	2	33.6801	4787.26	2328.31	64296	69387.6	76703.4	3004.02	22340.9	23007.1	24043.2
sp|P11142|HSP7C_HUMAN	MVNHFIAEFK	412.546	3	27.5276	38474.4	34290.3	31451.5	14126.6	18265.2	14605.5	3285.18	2664.07	5505.08
sp|P04746|AMYP_HUMAN	LTGLLDLALEK	593.358	2	42.1036	131594	117408	105977	89106.6	84859.7	71482.4	107646	89029	66236.1
sp|P04746|AMYP_HUMAN	NMVIFR	390.215	2	21.8688	13732.6	18120.7	16119.3	19484.5	12456.7	21340.3	1874.21	6301.25	2446.32
sp|Q9BYE9|CDHR2_HUMAN	VIPSTGDSEHLFR	486.584	3	22.7093	9123.46	16323.4	13032.6	1169.02	14272.9	8074.12	95002.2	96534.3	102077
sp|Q9BYE9|CDHR2_HUMAN	VSALVDYER	526.275	2	23.6716	52272.3	56560.3	19789.2	52119.4	6521.92	9669.8	176529	164186	162688
sp|Q9BYE9|CDHR2_HUMAN	EMLVIVEDR	552.292	2	29.8595	2782.84	1981.06	2268.71	8277.25	6980.33	8388.44	98978.5	62590.1	54089.9
sp|Q9BYE9|CDHR2_HUMAN	EFYSASVAEDAAK	694.322	2	23.891	18046.7	4146.42	15816.9	28222.2	28536.7	1983.13	78190.2	80971.8	78046.6
sp|Q9BYE9|CDHR2_HUMAN	EEDPGVLVGVVK	620.843	2	31.3583	1647.81	2611.28	1326.28	1453.08	752.326	1712.07	27900.3	23666.7	20131.9
sp|Q9BYE9|CDHR2_HUMAN	SAFYQLELK	549.795	2	31.2233	30606.8	4674.55	5823.43	3832.06	2154.33	4928.71	141055	115450	96297.3
sp|Q9BYE9|CDHR2_HUMAN	GLVLGAGWAEGYLR	731.396	2	45.0514	18235.7	9543.62	1336.27	3122.73	2414.94	2278.19	85534.8	61568.2	40118.6
sp|Q9BYE9|CDHR2_HUMAN	AWDADQTEANNR	695.803	2	14.4351	319.938	1056.92	2099.39	1150.84	862.84	661.675	3620.17	3245.01	1522.7
sp|P12830|CADH1_HUMAN	TILSQDPELPDK	678.356	2	26.9088	2741.15	6521.75	5075.32	3062.14	2323.55	1833.41	19720.8	21255.3	18848.8
sp|P02790|HEMO_HUMAN	YYC[CAM]FQGNQFLR	748.343	2	34.2407	348409	324543	309285	593351	539557	526726	169594	165106	147824
sp|P02790|HEMO_HUMAN	NFPSPVDAAFR	610.807	2	32.5354	858728	835841	820545	1.30944e+06	1.2648e+06	1.26175e+06	221822	197368	174097
sp|P02790|HEMO_HUMAN	QGHNSVFLIK	381.549	3	19.6882	47092	41376.3	47354.4	38709	37637.5	36492.6	3958.47	3039.7	3847.68
sp|P02790|HEMO_HUMAN	DYFMPC[CAM]PGR	571.742	2	27.6179	152556	132477	136324	79504.7	75172.4	81608.4	30738.5	10933.8	64464.2
sp|P02538|K2C6A_HUMAN	SGFSSVSVSR	506.757	2	17.0251	23675.9	22763.6	19124.8	20612.8	24357.4	21092	546759	495758	513647
sp|O43707|ACTN4_HUMAN	EGLLLWC[CAM]QR	587.805	2	36.6733	41187.6	35281	39512.8	80861.2	69982.1	39573.3	48376.7	10273.5	7966.84
sp|O43707|ACTN4_HUMAN	IC[CAM]DQWDALGSLTHSR	586.946	3	33.7455	15043	11815.6	9643.53	29019	22968.1	28806.7	13739.7	16401.2	8373.21
sp|O43707|ACTN4_HUMAN	GISQEQMQEFR	676.817	2	23.1677	5633.66	9636.06	7117.61	10086.9	1951.96	8297.15	23027	32136.1	2118.28
sp|O43707|ACTN4_HUMAN	DGLAFNALIHR	409.56	3	32.6334	14181.4	13704.2	11847	43912.1	42469	44862.9	5882.16	4680.71	4833.95
sp|O43707|ACTN4_HUMAN	VGWEQLLTTIAR	693.891	2	51.2548	56806.6	50366.2	50542	39168.3	30317.5	7492.25	26003.6	26503.5	20023.3
sp|P06733|ENOA_HUMAN	YISPDQLADLYK	713.367	2	37.7485	166981	150290	140225	178436	156643	158259	37015.6	31769	40508.6
sp|P06733|ENOA_HUMAN	LMIEMDGTENK	640.797	2	24.296	56420.5	53956.9	58043.1	19875	20655.8	17350.9	7819.35	4217.3	13350.6
sp|P35555|FBN1_HUMAN	NTPEYEELC[CAM]PR	704.314	2	25.5047	20915.4	17771.1	15145.5	25253.2	32738.8	29437.9	9482.81	75305.9	686.2
sp|P35555|FBN1_HUMAN	GTC[CAM]WQTVIDGR	646.806	2	30.1418	3473.34	4089.78	4620.76	6356.88		4398.11	34435	34870.1	27323.7
sp|P35555|FBN1_HUMAN	GFIPNIR	408.74	2	27.9638	12327.1	6378.59	3287.94	4372.07	4088.86	7081.32	21526.8	20984	24570.1
sp|P35555|FBN1_HUMAN	C[CAM]EC[CAM]EIGYELDR	722.298	2	25.3561	11106.5	5155.86	7952.51	6280.46	2572.69	2841.69	35515.8	31493.8	27460.1
sp|P35555|FBN1_HUMAN	C[CAM]PTGYYLNEDTR	744.825	2	22.6084	5523.49	1260.04	2455.08	787.55	1515.1	2899.44	7107.3	7470.09	5627.99
sp|P14618|KPYM_HUMAN	NTGIIC[CAM]TIGPASR	680.356	2	24.2369	340896	336291	340739	98382.4	100926	93406.4	2018.22	8051.88	9070.47
sp|P14618|KPYM_HUMAN	LDIDSPPITAR	599.327	2	25.9478	151162	147802	146666	171135	171347	165672	46515.6	55210.4	47636.2
sp|P14618|KPYM_HUMAN	LNFSHGTHEYHAETIK	471.731	4	16.4912	36655.6	40378.2	31480.7	7934	6766.93	8303.48	726.944	567.351	367.782
sp|P14618|KPYM_HUMAN	C[CAM]C[CAM]SGAIIVLTK	611.32	2	24.7303	52826	52661.1	51884.1	18483.5	22132.8	18706.7	7807.87	386.956	4230.06
sp|P14618|KPYM_HUMAN	LAPITSDPTEATAVGAVEASFK	725.711	3	43.0909	66480.9	62316.3	53471.7	67759.1	56988.6	54919.4	2106.18	42921.9	39129.1
sp|P14618|KPYM_HUMAN	APIIAVTR	420.769	2	17.6904	39868.9	35915.5	35032.1	3469.43	3199.33	676.474	1985.45	1168.2	1360.54
sp|P14618|KPYM_HUMAN	C[CAM]DENILWLDYK	734.842	2	39.9693	45150.2	38066.5	30607.9	8363.66	2577.44	6608.06	4151.08	7829.16	6736.79
sp|P14618|KPYM_HUMAN	IYVDDGLISLQVK	731.911	2	39.2927	59051.8	39248.5	33909.7	18001.3	16420.5	14841.5	3882.53	11169.4	11626.6
sp|P50995|ANX11_HUMAN	AHLVAVFNEYQR	482.921	3	26.6531	47000.2	38780.1	37975	62666.6	55883.2	48351.8	9572.2	3285.77	9059.34
sp|P50995|ANX11_HUMAN	DAQELYAAGENR	668.81	2	19.2612	38668.2	37120.1	40887	27643.6	26366.4	28898.6	10962.5	11567.4	18618.6
sp|P50995|ANX11_HUMAN	SETDLLDIR	531.277	2	30.0377	85329.5	96885.1	79372.2	111102	100201	110337	30055.9	6788.48	5959.87
sp|P50995|ANX11_HUMAN	QQILLSFK	488.795	2	30.9493	44379.5	41762.2	42299	44564.5	40629.2	40851.1	23064.4	18638.4	20777.8
sp|P50995|ANX11_HUMAN	TPVLFDIYEIK	669.371	2	44.3643	89336.4	85824.8	85682.5	79965	75554.3	70495.8	37685.9	25706	4097.31
sp|P50995|ANX11_HUMAN	TILALMK	395.249	2	29.3782	62748.1	66440.9	62739.1	45296.2	45345	47577.8	21751	3678.04	442.065
sp|P50995|ANX11_HUMAN	GTITDAPGFDPLR	680.349	2	33.7746	7212.55	19224.1	1337.62	8711.32	9212.91	8274.86	9760.12	3941.27	3927.13
sp|P05155|IC1_HUMAN	GVTSVSQIFHSPDLAIR	609.664	3	36.7588	573703	483912	494814	582458	554289	527236	1.3704e+06	1.25343e+06	1.10349e+06
sp|P05155|IC1_HUMAN	LLDSLPSDTR	558.798	2	22.6484	859409	799107	821799	843003	849203	866949	370130	343995	365931
sp|P05155|IC1_HUMAN	FQPTLLTLPR	593.353	2	36.5497	1.59377e+06	1.45627e+06	1.46845e+06	2.20484e+06	2.05181e+06	2.08076e+06	1.22965e+06	1.17625e+06	1.07305e+06
sp|P05155|IC1_HUMAN	TNLESILSYPK	632.843	2	36.7757	486819	460571	501760	586894	556524	562120	501801	492135	447082
sp|P05155|IC1_HUMAN	VTTSQDMLSIMEK	741.863	2	32.5264	4625.05	9213.79	6608.22	3812.96	1981.53	6182.14	18078.7	8474.04	13382
sp|P05155|IC1_HUMAN	LVLLNAIYLSAK	659.411	2	44.5467	63710.6	32319	22328.8	219351	178051	161319	24148.1	22323.9	19216.7
sp|P05155|IC1_HUMAN	SIASLLTQVLLGAGENTK	605.679	3	61.2794	1489.5	717.369	538.086	2003.89	2317.07	1993.39	198760	176322	115840
sp|P06396|GELS_HUMAN	AGALNSNDAFVLK	660.351	2	28.5357	168289	176584	166824	198774	195595	193240	27129.4	26115.1	3702.7
sp|P06396|GELS_HUMAN	HVVPNEVVVQR	425.91	3	15.5106	127600	110651	106459	63512.5	66026.9	67682.9	3555.98	3077.64	827.766
sp|P06396|GELS_HUMAN	TGAQELLR	444.251	2	19.5684	6507.74	1453.62	4957.7	4510.33	3549.39	3757.09	378.22	535.448	1289.54
sp|Q12923|PTN13_HUMAN	SGPIITHC[CAM]SAGIGR	475.914	3	16.2691	7131.6	5002.1	5682.81	3967.37	1458.87	6100.19	392.676	732.231	296.05
sp|Q12923|PTN13_HUMAN	SLNLQAESVR	558.804	2	19.8152	14699.2	11118.4	15769.2	5357.51	7608.97	12197.7	1979.7	6232.93	4721.44
sp|Q12923|PTN13_HUMAN	TVLDAC[CAM]SAHIR	414.88	3	16.4871	12572.9	12284.2	9606.58	14387.6	12900.6	11463	7459.49	5667.47	1072.44
sp|P06727|APOA4_HUMAN	LGPHAGDVEGHLSFLEK	452.235	4	29.4825	7826.48	6943.83	10492.1	22289.8	15861.8	16541.6	791.754	3890.92	5405.73
sp|P06727|APOA4_HUMAN	ALVQQMEQLR	608.329	2	28.7805	55712.3	24724.5	34043.9	9111.04	22087.6	10548	108015	101549	4843.23
sp|P06727|APOA4_HUMAN	LVPFATELHER	437.907	3	26.1711	74151.4	70440.9	74571.2	36569.8	73663.1	67126.2	718.24	3508.72	14805
sp|P06727|APOA4_HUMAN	LGEVNTYAGDLQK	704.359	2	23.861	60869.2	63600.6	57097.8	60016	57644.8	49195.5	22426.4	1312.81	18776.1
sp|P06727|APOA4_HUMAN	LAPLAEDVR	492.28	2	20.2148	99193.3	101863	99210.8	48156.1	49279.6	48400.7	7644.05	5630.03	7275.57
sp|P06727|APOA4_HUMAN	LLPHANEVSQK	412.563	3	11.7412	3897.18	2724.68	2925.91	2646.4	2953.4	2465.38	410.798	723.748	485.718
sp|P05090|APOD_HUMAN	NILTSNNIDVK	615.838	2	25.0735	833624	786116	793956	1.07414e+06	911210	845530	834641	719957	724831
sp|P05090|APOD_HUMAN	MTVTDQVNC[CAM]PK	646.802	2	15.4448	180583	183469	170720	113412	117298	108534	99116.9	94741.9	85395.3
sp|P05090|APOD_HUMAN	IPTTFENGR	517.767	2	17.0537	180427	182725	170698	98943.3	85920.4	87065.8	12083.6	7107.43	7367.36
sp|P05090|APOD_HUMAN	VLNQELR	436.253	2	13.0277	5237.12	5927.71	5321.73	3929.46	4957.66	3978.45	6650.63	5516.68	6748.24
sp|O75882|ATRN_HUMAN	LTLTPWVGLR	578.348	2	41.259	243873	223150	225155	296740	283219	248283	196028	183737	158992
sp|O75882|ATRN_HUMAN	SEAAC[CAM]LAAGPGIR	636.822	2	20.3839	66255.3	58958.4	55366.8	52762.6	51217.3	47605.2	27099.8	20633	21400.2
sp|O75882|ATRN_HUMAN	C[CAM]TWLIEGQPNR	687.335	2	27.9801	70057.6	67131.4	63121	80040.9	75963.3	75665.8	25547.1	2087.38	19335.6
sp|O75882|ATRN_HUMAN	NHNALLASLTTQK	470.928	3	24.0813	56248.4	55360.3	59441.2	124166	136448	134729	36721.3	43403.7	36324.5
sp|O75882|ATRN_HUMAN	YGHSLALYK	351.191	3	17.4879	16335.8	15124.9	15107.6	10102	8739.07	9973.38	4896.33	4049.14	3483.54
sp|O75882|ATRN_HUMAN	DLDMFINASK	577.282	2	35.3438	10873	5223.43	9036.43	6646.46	4576.28	8291.18	10880.7	5619.99	9281.95
sp|O75882|ATRN_HUMAN	LADDLYR	433.224	2	18.1524	16425.5	17598.8	13710.5	10110.1	8813.85	8749.49	6887.54	4410.73	3243.94
sp|O75882|ATRN_HUMAN	HC[CAM]ETC[CAM]ISGFYGDPTNGGK	667.281	3	22.5236	25132.6	21754.9	25407	20921.9	32956.6	28322.9	13877.9	14010.9	12340.2
sp|O75882|ATRN_HUMAN	AAAAAAVSGSAAAEAK	658.844	2	12.0351	9424.27	9465.5	10719.2	9634.67	10642.9	10107.9	5259.64	5055.02	4804.81
sp|Q08380|LG3BP_HUMAN	SDLAVPSELALLK	678.393	2	40.321	617952	534564	550814	562057	524149	474777	712684	663556	570409
sp|Q08380|LG3BP_HUMAN	ASHEEVEGLVEK	442.889	3	15.2628	244045	221574	239017	196596	211523	204224	136929	133913	147609
sp|Q08380|LG3BP_HUMAN	AVDTWSWGER	603.781	2	30.3659	369103	349444	340790	498722	473928	472556	294883	292056	250679
sp|Q08380|LG3BP_HUMAN	TLQALEFHTVPFQLLAR	662.039	3	45.2972	188197	122405	41430.5	339998	299567	230044	557049	503893	404799
sp|Q08380|LG3BP_HUMAN	IYTSPTWSAFVTDSSWSAR	721.344	3	45.8964	94636.5	64465.8	56543.2	203089	187446	131497	239742	213837	195208
sp|Q08380|LG3BP_HUMAN	IDITLSSVK	488.29	2	26.9357	76642	80998.5	76766.7	145957	145027	143755	95475.6	87199.7	93430.1
sp|P05154|IPSP_HUMAN	AAAATGTIFTFR	613.83	2	32.6879	2.08656e+06	2.01834e+06	2.03377e+06	2.77451e+06	2.57781e+06	2.51233e+06	354479	309206	277197
sp|P05154|IPSP_HUMAN	QLELYLPK	502.295	2	31.8282	569830	569203	553756	1.005e+06	984452	969663	28658	26889.8	25734.6
sp|P05154|IPSP_HUMAN	FSIEGSYQLEK	650.825	2	30.1473	244491	203527	176420	501774	397189	343360	178783	129726	133036
sp|P05154|IPSP_HUMAN	EDQYHYLLDR	451.214	3	24.8547	166384	174084	168959	321625	315408	321849	10911.9	41505	51253.1
sp|P05154|IPSP_HUMAN	MQQVENGLSEK	631.806	2	13.8514	8430.94	8824.57	7776.33	6443.61	5303.93	4328.26	210.169	255.894	795.021
sp|P05154|IPSP_HUMAN	VVGVPYQGNATALFILPSEGK	720.728	3	44.2426	15644.5	15315	9993.83	15632	15726.9	3746.57	32691.6	5298.5	10542.6
sp|Q6UX06|OLFM4_HUMAN	VQSINYNPFDQK	726.859	2	30.7086	39768.7	37428	36791.8	100180	95708.3	90558.6	20387.1	7061.03	1131.47
sp|Q6UX06|OLFM4_HUMAN	GFSYLYGAWGR	638.809	2	39.7216	119211	112046	109493	420719	430117	385562	59307.2	65945.3	51007.3
sp|Q6UX06|OLFM4_HUMAN	LLEYYR	428.732	2	21.1782	73792.3	77551.1	77167.7	118733	124173	130155	3985.91	28466.7	12556.2
sp|Q6UX06|OLFM4_HUMAN	LEFTAHVLSQK	424.903	3	23.7316	30861.3	29132.5	29150.7	80071.7	87572.5	74607.4	8191.93	7001.4	1793.09
sp|Q6UX06|OLFM4_HUMAN	EYVQLISVYEK	685.864	2	32.544	2416.49	8271.63	10587.9	70068.7	56617.4	50800.2	65898.7	548.815	7288
sp|Q6UX06|OLFM4_HUMAN	LYNTLDDLLLYINAR	603.996	3	57.1775	1920.68	914.318	842.933	476.004	10435	9848.79	2478.19	2270.07	3456.69
sp|Q8WZ75|ROBO4_HUMAN	VSIQEPQDYTEPVELLAVR	729.383	3	42.7945	115113	111854	102157	136284	126232	122284	30402.4	33139.9	31776.1
sp|Q8WZ75|ROBO4_HUMAN	EDFQIQPR	516.759	2	19.5485	67133.3	66538.5	65628.4	56387.2	50798.7	67961.4	12920.4	192926	228308
sp|Q8WZ75|ROBO4_HUMAN	HTVSGGSLLMAR	410.22	3	18.1285	62709.4	59155	45976	15150.2	8347.46	14681.3	5054.26	8427.96	16682.4
sp|Q8WZ75|ROBO4_HUMAN	SDEGTYMC[CAM]VATNSAGHR	619.261	3	19.5677	20251.1	16911.9	16826.1	2557.11	5942.42	8343.93	2661.58	5774.59	7032.86
sp|Q8WZ75|ROBO4_HUMAN	LLLQPPAR	454.29	2	22.543	26262.8	28703.6	21647.9	30342	18065	24968.4	4935.52	4593.36	18231.4
sp|Q8WZ75|ROBO4_HUMAN	GPDSNVLLLR	542.311	2	28.0694	109665	104153	107144	125458	127050	121243	21613.4	17248.5	15881.5
sp|P54802|ANAG_HUMAN	FLLGSWLEQAR	660.359	2	46.6226	259799	214381	218213	263637	329953	221992	83756	76054	74143.8
sp|P54802|ANAG_HUMAN	SDVFEAWR	505.241	2	32.0813	136483	122607	122055	273458	256890	266336	29968.1	22872.7	19484.5
sp|P54802|ANAG_HUMAN	YGVSHPDAGAAWR	462.89	3	19.0164	95471.2	85615.6	86707.7	114187	124187	123301	9585.59	12872.8	12852.1
sp|P54802|ANAG_HUMAN	QLAGLVANYYTPR	733.394	2	33.4317	79279.9	66640.5	70838.4	155007	148268	145141	20240.8	19824.5	14835.5
sp|P54802|ANAG_HUMAN	DFC[CAM]GC[CAM]HVAWSGSQLR	593.928	3	27.9156	135502	127712	121888	20552.7	160429	3020.87	14243.4	5666.64	11336.2
sp|P54802|ANAG_HUMAN	AAAVSEAEADFYEQNSR	619.947	3	28.7718	70264.5	61790.8	66247.1	114236	106152	108834	19926.4	23281.6	4693.41
sp|P54802|ANAG_HUMAN	QAVQELVSLYYEEAR	599.972	3	45.32	85544.3	61609.4	49791.7	123485	110065	26334.9	3216.61	8809.99	8915.36
sp|P08238|HS90B_HUMAN	ALLFIPR	415.268	2	33.446	304141	279976	285892	46259.3	46210.4	50653.7	20188.1	20640.3	14896.7
sp|P08238|HS90B_HUMAN	IDIIPNPQER	597.828	2	26.3034	199308	192077	183999	36209	10169.1	33971.2	17037.2	10282.2	22935.4
[truncated: 1,783 more rows]
